# Supplementary material for: The Transcription Factor SomA Synchronously Regulates Biofilm Formation and Cell Wall Homeostasis in Aspergillus fumigatus
Source: mBio. 2020 Nov 10;11(6):e02329-20. doi: 10.1128/mBio.02329-20 (PMC7667024; doi:10.1128/mBio.02329-20)
Supplement: TABLE S1 [file mBio.02329-20-st001.xls]

## Sheet: MM OFF vs ON.Down_list
Tet-somA (OFF) vs Tet-somA (ON) Down list (MM)
id	baseMean	baseMeanA	baseMeanB	foldChange	log2FoldChange	pval	padj	Chromosome	Start Site	End Site	Direction	Length	Name	GO	KEGG	eggNOG Class	eggNOG	Description
AFUB_000660	9090.22	17953.2	227.256	0.0126583	-6.30378	0	0	DS499594	174579	175587	-	882	-	-	-	R	opiNOG47914	CFEM domain protein
AFUB_000690	1662.47	3076.22	248.729	0.0808555	-3.62851	0	0	DS499594	181152	182166	-	963	-	GO:0016020;GO:0016021;GO:0016021;GO:0016021;	-	S	eurotNOG07584	conserved hypothetical protein
AFUB_003760	1130.73	2261.45	0	0	-Inf	0	0	DS499594	1041388	1044691	-	3036	-	GO:0016787;GO:0016787;GO:0016787;	-	S	opiNOG24757	conserved hypothetical protein
AFUB_011400	1817.37	3545.23	89.5033	0.0252461	-5.3078	0	0	DS499594	3222531	3224561	+	1845	-	GO:0000079;GO:0000079;GO:0000079;GO:0019901;GO:0019901;GO:0019901;	-	R	opiNOG38213	mucin, putative
AFUB_015530	20567.4	37272	3862.67	0.103635	-3.27042	0	0	DS499594	4416810	4418112	+	1188	-	GO:0004553;GO:0004553;GO:0004553;GO:0004553;GO:0005618;GO:0005618;GO:0005618;GO:0005975;GO:0005975;GO:0005975;GO:0016020;GO:0016787;GO:0016798;GO:0016798;GO:0071555;GO:0071555;GO:0071555;	-	RG	COG2273;opiNOG00313;opiNOG20294	extracellular cell wall glucanase Crf1/allergen Asp F9
AFUB_018270	1398.9	2648.8	149.004	0.0562535	-4.15191	0	0	DS499595	270412	271432	-	777	-	GO:0003677;GO:0003677;GO:0003677;GO:0003677;GO:0003700;GO:0003700;GO:0003700;GO:0005507;GO:0005507;GO:0005507;GO:0005634;GO:0005634;GO:0005634;GO:0006351;GO:0006351;GO:0006355;GO:0006355;	-	S	eurotNOG07555	Cu-dependent DNA-binding protein, putative
AFUB_024090	11905.8	20605.5	3206.02	0.15559	-2.68418	0	0	DS499595	2079545	2082265	+	2721	-	GO:0016020;GO:0016021;GO:0016021;GO:0016021;	-	S	opiNOG04464	phospholipid metabolism enzyme regulator, putative
AFUB_027270	33805.7	64864.2	2747.29	0.0423544	-4.56134	0	0	DS499595	2947730	2949524	-	1683	-	GO:0005215;GO:0016020;GO:0016020;GO:0016020;GO:0016021;GO:0016021;GO:0016021;GO:0016021;GO:0022857;GO:0022857;GO:0022891;GO:0055085;GO:0055085;	K08139	R	opiNOG00669;KOG0254	MFS monosaccharide transporter, putative
AFUB_030840	5636.6	10811.6	461.644	0.0426991	-4.54965	0	0	DS499595	3989705	3992194	-	2088	-	-	-	S	NOG82222;opiNOG33845	conserved hypothetical protein
AFUB_036090	14684.3	28866.6	502.076	0.017393	-5.84535	0	0	DS499596	578003	580479	-	2160	-	-	-	SR	opiNOG69749;opiNOG38224;eurotNOG06247;NOG85754	extracellular serine-threonine rich protein
AFUB_041000	51576.1	100807	2345.36	0.0232658	-5.42564	0	0	DS499596	1967832	1969679	-	1848	-	-	-	R	eurotNOG05764;opiNOG75521;opiNOG76992	cell wall protein, putative
AFUB_041240	7309.37	12819.8	1798.97	0.140328	-2.83313	0	0	DS499596	2055599	2058028	-	2346	-	-	-	R	opiNOG23056;euNOG01378	extracellular serine-rich protein, putative
AFUB_043030	5918.4	11614.8	222.021	0.0191154	-5.70912	0	0	DS499596	2565289	2567070	-	1725	-	-	-	SRE	NOG94219;opiNOG50054;COG0346	glyoxalase family protein
AFUB_044920	8893.57	17009.1	778.027	0.0457418	-4.45034	0	0	DS499596	3223962	3225399	+	1329	-	GO:0005887;GO:0016020;GO:0016021;GO:0016021;GO:0016021;GO:0055085;GO:0055085;GO:0055085;	-	G	KOG2504;opiNOG12342	MFS monocarboxylate transporter, putative
AFUB_044960	2085.96	4158.56	13.3647	0.00321379	-8.28151	0	0	DS499596	3233099	3234300	-	879	-	-	-	S	eurotNOG10474;opiNOG36039	conserved hypothetical protein
AFUB_045650	2602.34	4983.63	221.045	0.0443543	-4.49478	0	0	DS499596	3436635	3437473	+	723	-	-	-	S	eurotNOG06595	conserved hypothetical protein
AFUB_046830	14415.8	28224.5	607.03	0.0215072	-5.53904	0	0	DS499596	3719393	3721810	+	1941	-	GO:0016614;GO:0016614;GO:0016614;GO:0050660;GO:0050660;GO:0050660;GO:0055114;GO:0055114;	-	RE	opiNOG06135;COG2303	GMC oxidoreductase, putative
AFUB_047340	2984.19	5948.79	19.5869	0.00329259	-8.24656	0	0	DS499596	3864209	3865578	-	1152	-	GO:0016491;GO:0016491;GO:0016491;GO:0046872;GO:0046872;GO:0046872;GO:0055114;	K00505	G	opiNOG08923;eurotNOG00481;opiNOG24086	tyrosinase, putative
AFUB_047510	23725.1	43611.8	3838.38	0.0880124	-3.50615	0	0	DS499596	3912609	3913430	-	660	-	-	-	SR	NOG120565;opiNOG45552;opiNOG41939	extracellular conserved serine-rich protein
AFUB_049120	3143.87	6107.69	180.062	0.0294812	-5.08406	0	0	DS499597	109143	110165	-	1023	-	-	-	S	sordNOG15071;pleNOG08016;opiNOG20157	conserved hypothetical protein
AFUB_049190	1145.08	2265.97	24.186	0.0106736	-6.54981	0	0	DS499597	129943	130745	-	747	-	GO:0016740;GO:0016740;GO:0016740;	-	SR	eurotNOG08359;opiNOG38155;eurotNOG11482	GNAT family acetyltransferase, putative
AFUB_051520	4040.5	7260.24	820.763	0.113049	-3.14498	0	0	DS499597	736730	737986	+	1257	-	-	-	SR	opiNOG14502;opiNOG71489	conserved hypothetical protein
AFUB_052270	17830.9	35193.5	468.322	0.0133071	-6.23166	0	0	DS499597	940130	942871	-	2601	-	GO:0004553;GO:0004553;GO:0004553;GO:0005975;GO:0005975;GO:0005975;GO:0008152;GO:0016787;GO:0016798;	K01183	G	KOG4701;opiNOG80760;opiNOG07753;opiNOG26748	class III chitinase ChiA1
AFUB_057610	13361.6	24099.3	2623.78	0.108874	-3.19927	0	0	DS499597	2480259	2481062	+	804	-	-	-	R	opiNOG38378;opiNOG43522	extracellular serine-threonine rich protein
AFUB_060530	1103.42	2196.65	10.1981	0.00464257	-7.75086	0	0	DS499597	3275055	3276233	-	1179	-	-	-	S	NOG135223;opiNOG48239	conserved hypothetical protein
AFUB_063750	21278.8	38311.4	4246.28	0.110836	-3.1735	0	0	DS499598	274638	275447	-	810	-	-	-	R	opiNOG44907;euroNOG12765	allergen Asp F7
AFUB_064370	1966	3823.87	108.124	0.028276	-5.14428	0	0	DS499598	440210	442123	+	1788	-	-	-	ST	KOG1981;NOG38316	cAMP-mediated signaling protein Sok1, putative
AFUB_066450	1179.79	2260.27	99.3193	0.0439414	-4.50827	0	0	DS499598	993518	995869	+	2298	-	GO:0004177;GO:0004177;GO:0004177;GO:0005576;GO:0005576;GO:0005576;GO:0006508;GO:0006508;GO:0006508;GO:0008233;GO:0008236;GO:0008236;GO:0008236;GO:0008236;GO:0009405;GO:0009405;GO:0009405;GO:0016787;	K01278	OE	opiNOG01773;COG1506	extracellular dipeptidyl-peptidase Dpp4
AFUB_066520	1123.63	2142.54	104.715	0.0488741	-4.35479	0	0	DS499598	1012062	1013804	-	1743	-	GO:0016020;GO:0016021;GO:0016021;GO:0016021;	-	S	sordNOG07986;opiNOG30670	hypothetical protein
AFUB_070550	7273.25	13918.9	627.604	0.0450901	-4.47105	0	0	DS499598	2129870	2133604	-	3564	-	-	-	S	eurotNOG12766;opiNOG64952	PE repeat family protein
AFUB_071170	1387.85	2619.4	156.3	0.0596701	-4.06685	0	0	DS499598	2295819	2298239	-	1875	-	GO:0000902;GO:0000902;	-	SO	opiNOG07724;NOG03709;onyNOG07108	Hsp70 family protein
AFUB_071390	2083.21	3918.88	247.544	0.063167	-3.98468	0	0	DS499598	2351425	2352583	-	888	-	GO:0005887;GO:0016020;GO:0016021;GO:0016021;GO:0016021;GO:0055085;GO:0055085;GO:0055085;	-	RU	opiNOG54723;NOG126662	MFS transporter, putative
AFUB_071410	6183.51	10944	1423.04	0.130029	-2.94309	0	0	DS499598	2356423	2358208	+	1242	-	-	-	SR	eurotNOG03168;eurotNOG06311	hypothetical protein
AFUB_077850	11830.7	23653.1	8.21304	0.000347228	-11.4918	0	0	DS499599	1645689	1646951	+	1194	-	GO:0016491;GO:0016491;GO:0016491;GO:0055114;GO:0055114;	-	SI	eurotNOG00296;opiNOG22969;NOG113031	conserved hypothetical protein
AFUB_083240	6314.13	12240.8	387.42	0.0316498	-4.98166	0	0	DS499600	965593	969318	+	3429	-	-	-	S	eurotNOG00791;NOG124663;NOG95961;opiNOG70632	conserved hypothetical protein
AFUB_084520	1389.23	2757.65	20.8001	0.00754271	-7.0507	0	0	DS499600	1404100	1405296	-	1065	-	GO:0000139;GO:0000139;GO:0000139;GO:0005351;GO:0005351;GO:0008643;GO:0015165;GO:0015165;GO:0016020;GO:0016021;GO:0016021;GO:0016021;GO:0016021;GO:0090481;GO:0090481;	K15272	GE	eurotNOG11470;COG0697	nucleotide-sugar transporter, putative
AFUB_084560	1246.09	2443.46	48.7314	0.0199436	-5.64793	0	0	DS499600	1409263	1411084	+	1758	-	-	-	S	NOG21767;eurotNOG04774	conserved hypothetical protein
AFUB_085660	1110.39	2123.59	97.1943	0.0457689	-4.44949	0	0	DS499600	1735530	1737321	-	1638	-	GO:0003979;GO:0003979;GO:0016616;GO:0016616;GO:0016616;GO:0051287;GO:0051287;GO:0051287;GO:0055114;GO:0055114;	K00012	M	COG1004	UDP-glucose dehydrogenase Ugd1, putative
AFUB_085740	1058.86	2001.05	116.671	0.058305	-4.10024	0	0	DS499600	1751104	1752095	-	930	-	-	-	S	eurotNOG07518;opiNOG61032	conserved hypothetical protein
AFUB_085790	5099.26	9469.09	729.423	0.077032	-3.6984	0	0	DS499600	1761070	1763868	+	2799	-	GO:0005524;GO:0005524;GO:0005524;	-	O	COG0464	conserved hypothetical protein
AFUB_086160	562.655	1105.44	19.871	0.0179756	-5.79781	0	0	DS499600	1856478	1858414	+	1686	-	GO:0004177;GO:0004177;GO:0004177;GO:0004177;GO:0005737;GO:0005737;GO:0006508;GO:0006508;GO:0006508;GO:0008233;GO:0008235;GO:0008235;GO:0008235;GO:0016787;GO:0046872;GO:0046872;GO:0070006;GO:0070084;	K01265	OJ	opiNOG02930;sorNOG02855;sordNOG08440;COG0024	methionine aminopeptidase, type II, putative
AFUB_088060	2456.44	4792.76	120.109	0.0250605	-5.31844	0	0	DS499601	388428	390303	+	1737	-	GO:0005215;GO:0016020;GO:0016020;GO:0016020;GO:0016021;GO:0016021;GO:0016021;GO:0022857;GO:0022857;GO:0055085;GO:0055085;	K03305	PE	opiNOG04140;COG3104	MFS peptide transporter Ptr2, putative
AFUB_091700	714.886	1395.83	33.9455	0.0243193	-5.36176	0	0	DS499601	1506090	1507674	-	1488	-	GO:0005887;GO:0016020;GO:0016021;GO:0016021;GO:0016021;GO:0055085;GO:0055085;GO:0055085;	-	G	COG0477;opiNOG50560	transmembrane transporter, putative
AFUB_096450	878.272	1713.22	43.3256	0.025289	-5.30534	0	0	DS499602	1036004	1037844	-	1803	-	GO:0004499;GO:0004499;GO:0004499;GO:0050660;GO:0050660;GO:0050660;GO:0050661;GO:0050661;GO:0050661;GO:0055114;GO:0055114;	-	PR	COG2072;opiNOG13111	conserved hypothetical protein
AFUB_097500	2159.97	4287.16	32.7726	0.00764435	-7.03139	0	0	DS499602	1350028	1350816	-	789	-	-	-	S	eurotNOG10315	conserved hypothetical protein
AFUB_097520	4091.75	7249.48	934.015	0.128839	-2.95636	0	0	DS499602	1356542	1357384	-	843	-	GO:0016020;GO:0016021;GO:0016021;GO:0016021;GO:0055085;GO:0055085;GO:0055085;	-	T	opiNOG14473;KOG2262	hypothetical protein
AFUB_097740	1822.14	3625.07	19.2103	0.0052993	-7.55998	0	0	DS499602	1443868	1445500	-	1530	-	-	-	S	opiNOG48205;opiNOG64320;opiNOG59990	hypothetical protein
AFUB_030080	1410.46	2599.29	221.636	0.0852678	-3.55186	0	0	DS499595	3757035	3757989	+	846	-	GO:0016491;GO:0016491;GO:0016491;GO:0055114;	-	QI	COG1028;opiNOG24102	oxidoreductase, short-chain dehydrogenase/reductase family
AFUB_066690	4599.79	8414.72	784.866	0.093273	-3.4224	0	0	DS499598	1053345	1054342	+	915	-	GO:0006508;GO:0008237;GO:0008237;GO:0008237;	-	R	opiNOG03523;eurotNOG05428	major allergen Asp F2
AFUB_066530	560.448	1097.99	22.9079	0.0208635	-5.58288	0	0	DS499598	1015311	1017888	+	2220	-	-	-	R	onyNOG06466;opiNOG50915	capsule-associated protein CAP1, putative
AFUB_058540	1058.59	2061.27	55.9098	0.027124	-5.20429	4e-304	6e-302	DS499597	2708733	2710540	-	1452	-	-	-	S	eurotNOG07894	conserved hypothetical protein
AFUB_083490	1093.12	2032.02	154.221	0.0758951	-3.71985	1e-299	2e-297	DS499600	1049353	1050574	-	1092	-	GO:0004342;GO:0004342;GO:0004342;GO:0004342;GO:0005975;GO:0005975;GO:0005975;GO:0005975;GO:0006044;GO:0006044;GO:0006044;GO:0016787;	K02564	G	opiNOG01632;COG0363	glucosamine-6-phosphate deaminase, putative
AFUB_083460	676.337	1298.14	54.5292	0.0420055	-4.57328	1.71571e-293	2.82605e-291	DS499600	1041692	1043041	+	1293	-	GO:0005975;GO:0005975;GO:0005975;GO:0006044;GO:0006044;GO:0006044;GO:0008448;GO:0008448;GO:0008448;GO:0008448;GO:0016787;GO:0016787;GO:0016787;GO:0016810;GO:0016810;GO:0046872;GO:0046872;GO:0047419;	K01443	G	COG1820;opiNOG07108	N-acetylglucosamine-6-phosphate deacetylase (NagA), putative
AFUB_020930	4310.84	8000.85	620.838	0.0775965	-3.68786	3.48347e-293	5.6438e-291	DS499595	1021252	1022313	+	1062	-	GO:0005385;GO:0005385;GO:0005385;GO:0006811;GO:0016020;GO:0016020;GO:0016020;GO:0016021;GO:0016021;GO:0016021;GO:0016021;GO:0030001;GO:0030001;GO:0046873;GO:0046873;GO:0055085;GO:0055085;GO:0071577;GO:0071577;	K14709	P	opiNOG01043;NOG09108;KOG1558	plasma membrane low affinity zinc ion transporter, putative
AFUB_020080	961.842	1792.3	131.386	0.0733061	-3.76992	8.64977e-286	1.35692e-283	DS499595	765500	766600	-	1026	-	GO:0003677;GO:0003677;GO:0003677;GO:0003677;	-	K	opiNOG32340	MYB DNA-binding domain protein
AFUB_044280	4738.65	9183.77	293.531	0.0319619	-4.9675	1.38427e-283	2.13762e-281	DS499596	2981234	2981692	+	459	-	GO:0016301;GO:0016301;GO:0016301;GO:0016310;	-	S	opiNOG46991;COG3654;opiNOG58087	DOC family protein
AFUB_085950	1026.53	2048.56	4.50686	0.00220001	-8.82827	3.18553e-279	4.77009e-277	DS499600	1799466	1800854	-	1323	-	GO:0009820;GO:0009820;GO:0009820;GO:0016740;GO:0016765;GO:0016765;GO:0016765;	K14133	SR	eurotNOG10268;opiNOG50576	dimethylallyl tryptophan synthase, putative
AFUB_089830	16980.6	33087.5	873.684	0.0264052	-5.24303	2.88292e-278	4.25252e-276	DS499601	962086	963965	+	1752	-	GO:0006865;GO:0006865;GO:0015171;GO:0016020;GO:0016020;GO:0016020;GO:0016021;GO:0016021;GO:0016021;GO:0016021;GO:0022857;GO:0022857;GO:0055085;GO:0055085;	K16261	E	eurotNOG03983;opiNOG01251	amino acid permease (Gap1), putative
AFUB_089000	1700.19	3040.47	359.9	0.11837	-3.07863	3.91133e-276	5.68465e-274	DS499601	668217	668645	+	429	-	-	-	R	eurotNOG12415	extracellular serine-rich protein, putative
AFUB_030270	630.565	1226.76	34.3726	0.0280191	-5.15745	6.86411e-273	9.83159e-271	DS499595	3805384	3806641	+	1155	-	GO:0003824;GO:0003824;GO:0016787;GO:0016787;GO:0016787;	-	R	opiNOG15560;COG4225	cell wall glycosyl hydrolase YteR, putative
AFUB_098790	2724.42	4876.55	572.293	0.117356	-3.09104	2.72246e-270	3.78958e-268	DS499603	180051	181007	-	879	-	-	-	S	opiNOG16952	hypothetical protein
AFUB_013240	38335	63986.1	12684	0.19823	-2.33475	4.10211e-268	5.55358e-266	DS499594	3737209	3739398	+	2190	-	GO:0003676;GO:0003676;GO:0003676;	-	K	opiNOG15724;NOG06573	C2H2 transcription factor (Rpn4), putative
AFUB_071400	3646.19	6770.12	522.264	0.0771424	-3.69633	1.37393e-264	1.83494e-262	DS499598	2353955	2355303	+	1116	-	GO:0008168;GO:0008168;GO:0008168;GO:0008171;GO:0008171;GO:0008171;GO:0016740;GO:0032259;	-	R	eurotNOG03168	O-methyltransferase, putative
AFUB_071180	1421.95	2552.81	291.094	0.114029	-3.13253	1.29689e-263	1.70895e-261	DS499598	2298956	2300356	+	1341	-	-	-	S	eurotNOG11514	hypothetical protein
AFUB_031740	1481.98	2692.24	271.716	0.100926	-3.30863	6.48093e-262	8.42776e-260	DS499595	4226024	4227564	+	1464	-	GO:0006629;GO:0006629;GO:0006629;GO:0008081;GO:0008081;GO:0008081;GO:0016020;GO:0016021;GO:0016021;GO:0016021;	-	S	opiNOG16884	conserved hypothetical protein
AFUB_056870	8907.06	17555.2	258.895	0.0147474	-6.08339	2.62984e-259	3.37541e-257	DS499597	2301191	2301783	-	393	-	-	-	S	opiNOG40223	CipC-like antibiotic response protein, putative
AFUB_064390	10944	18336.4	3551.68	0.193695	-2.36814	2.16189e-258	2.73922e-256	DS499598	446475	447472	-	864	-	-	-	-	-	conserved hypothetical protein
AFUB_099750	9523.01	17779.2	1266.79	0.071251	-3.81095	2.5109e-251	3.14117e-249	DS499603	428503	429578	+	798	-	GO:0005515;	-	R	opiNOG75808;eurotNOG07373	WW domain protein
AFUB_066680	3227.82	5521.2	934.438	0.169246	-2.56281	7.90814e-248	9.64891e-246	DS499598	1050741	1052460	-	1569	-	GO:0016020;GO:0016020;GO:0016020;GO:0016021;GO:0016021;GO:0016021;GO:0030001;GO:0030001;GO:0046873;GO:0046873;GO:0046873;GO:0055085;GO:0055085;	K14709	P	opiNOG03542;KOG1558	ZIP Zinc transporter, putative
AFUB_079180	3324.9	6644.73	5.07091	0.000763148	-10.3557	3.28988e-247	3.96511e-245	DS499599	2020921	2024862	-	3765	-	GO:0004222;GO:0004222;GO:0004222;GO:0006508;GO:0008237;GO:0008237;GO:0016787;GO:0016787;GO:0016788;GO:0016788;	-	SR	opiNOG24757;eurotNOG03257;opiNOG36755	mutanase
AFUB_031630	2189.17	4104.9	273.437	0.0666123	-3.90807	6.98972e-247	8.32282e-245	DS499595	4191760	4193158	-	1287	-	GO:0004190;GO:0004190;GO:0004190;GO:0004190;GO:0006508;GO:0006508;GO:0006508;GO:0008233;GO:0016787;	K06004	O	euroNOG08839;opiNOG06731;eurotNOG01243;KOG1339	extracellular aspartic endopeptidase, putative
AFUB_028770	3270.05	5587.99	952.11	0.170385	-2.55313	2.62308e-246	3.08618e-244	DS499595	3348124	3350582	-	2355	-	GO:0004672;GO:0004672;GO:0004672;GO:0005524;GO:0005524;GO:0005524;GO:0006468;GO:0006468;GO:0016301;GO:0016310;	K12765	T	opiNOG03164;KOG0661	meiosis induction protein kinase (Ime2), putative
AFUB_092800	2468.44	4261.65	675.239	0.158446	-2.65794	8.34674e-246	9.70481e-244	DS499601	1816389	1818979	+	1878	-	GO:0004553;GO:0004553;GO:0004553;GO:0005975;GO:0005975;GO:0005975;GO:0008061;GO:0008061;GO:0008061;GO:0008152;GO:0016787;GO:0016798;	K01183	G	opiNOG03681;opiNOG18456;opiNOG12189;COG3325	class V chitinase, putative
AFUB_033500	669.501	1336.65	2.35299	0.00176036	-9.14991	6.08734e-239	6.99549e-237	DS499595	4696454	4697883	-	1164	-	GO:0008168;GO:0008168;GO:0008168;GO:0008171;GO:0008171;GO:0008171;GO:0016740;GO:0032259;	-	R	opiNOG57106	O-methyltransferase
AFUB_079270	312.337	621.632	3.04253	0.00489442	-7.67465	6.43724e-239	7.31255e-237	DS499599	2047909	2048493	-	585	-	-	-	S	COG2320;opiNOG56186	GrpB domain protein
AFUB_082880	3096.67	5865.28	328.06	0.0559325	-4.16017	1.33256e-238	1.47974e-236	DS499600	880075	881655	-	1581	-	-	-	S	eurotNOG06705	conserved hypothetical protein
AFUB_039190	1638.23	2872.3	404.157	0.140709	-2.82922	3.47657e-237	3.81766e-235	DS499596	1505597	1506013	+	315	-	GO:0016020;GO:0016021;GO:0016021;GO:0016021;	-	S	opiNOG43343	conserved hypothetical protein
AFUB_006180	48753.1	79752.8	17753.4	0.222605	-2.16744	6.87291e-235	7.46428e-233	DS499594	1745698	1746331	-	579	-	-	-	SR	opiNOG66466;eurotNOG07639	GPI anchored serine-rich protein
AFUB_061940	1269.08	2254.13	284.02	0.126	-2.98851	5.75209e-233	6.17912e-231	DS499597	3615897	3617592	-	1596	-	GO:0000981;GO:0000981;GO:0000981;GO:0005634;GO:0005634;GO:0005634;GO:0006355;GO:0006355;GO:0006357;GO:0008270;GO:0008270;GO:0008270;	-	R	opiNOG57325	C6 transcription factor, putative
AFUB_021150	4288.12	7199.81	1376.43	0.191176	-2.38703	1.7708e-232	1.88181e-230	DS499595	1106712	1107752	+	906	-	GO:0016020;GO:0016021;GO:0016021;GO:0016021;GO:0016021;	K07034	S	opiNOG06187;COG1584	GPR/FUN34 family protein
AFUB_004060	1902.48	3297.55	507.411	0.153875	-2.70017	1.90772e-232	2.00574e-230	DS499594	1131716	1134390	-	2331	-	-	-	S	NOG124701;opiNOG72162;opiNOG11931	conserved hypothetical protein
AFUB_046520	4804.52	8038.14	1570.91	0.195432	-2.35526	2.30033e-231	2.39307e-229	DS499596	3651369	3652757	+	1293	-	GO:0006629;GO:0006629;GO:0006629;GO:0016020;GO:0016021;GO:0016021;GO:0016021;	-	SI	opiNOG55930;opiNOG55308;opiNOG14424	conserved hypothetical protein
AFUB_080320	1777.86	3084.47	471.246	0.15278	-2.71047	1.26262e-228	1.28644e-226	DS499600	172835	174077	+	957	-	-	-	-	-	hypothetical protein
AFUB_091710	318.707	630.858	6.55682	0.0103935	-6.58818	2.59333e-227	2.6153e-225	DS499601	1508641	1509949	+	1089	-	GO:0016020;GO:0016021;GO:0016021;GO:0016021;	-	S	opiNOG54222;eurotNOG01261	plasma membrane protein Pth11-like, putative
AFUB_049170	329.525	646.056	12.9939	0.0201126	-5.63576	3.36869e-212	3.23231e-210	DS499597	124573	125664	-	666	-	-	-	S	eurotNOG11247;opiNOG35042;eurotNOG07015	hypothetical protein
AFUB_053630	2015.89	3703.59	328.201	0.0886171	-3.49627	4.2684e-211	4.05621e-209	DS499597	1353981	1358174	+	4050	-	GO:0000166;GO:0005524;GO:0005524;GO:0005524;GO:0005524;GO:0016020;GO:0016021;GO:0016021;GO:0016021;GO:0016021;GO:0016887;GO:0016887;GO:0042626;GO:0042626;GO:0042626;GO:0055085;GO:0055085;	K05658	QV	opiNOG01678;COG1132	ABC multidrug transporter Mdr1
AFUB_038630	6953.78	13681.2	226.348	0.0165444	-5.91751	1.0675e-209	9.95296e-208	DS499596	1342528	1343855	-	1272	-	GO:0000166;GO:0004672;GO:0004672;GO:0004674;GO:0004674;GO:0004674;GO:0005524;GO:0005524;GO:0005524;GO:0005524;GO:0006468;GO:0006468;GO:0016301;GO:0016310;	-	T	KOG0583;opiNOG01570	protein serine/threonine kinase (Ran1), putative
AFUB_084540	1447.96	2895.63	0.287089	9.91459e-05	-13.3001	3.78734e-205	3.43397e-203	DS499600	1406916	1408036	+	1029	-	GO:0016020;GO:0016021;GO:0016021;GO:0016021;GO:0016740;GO:0016740;GO:0016740;	-	SM	opiNOG18186;COG3774	glycosyl transferase, putative
AFUB_096570	2909.58	4971.93	847.226	0.170402	-2.55299	1.81353e-203	1.62938e-201	DS499602	1076458	1077372	+	915	-	GO:0003677;GO:0003677;GO:0003677;	K01183	SG	opiNOG51904;eurotNOG07455;euNOG41747	hypothetical protein
AFUB_049240	943.807	1676.25	211.365	0.126094	-2.98743	6.79595e-202	6.05084e-200	DS499597	140310	140717	-	408	-	GO:0016020;GO:0016021;GO:0016021;GO:0016021;	-	S	opiNOG65332;opiNOG60281;opiNOG60598	integral membrane protein, putative
AFUB_010350	17311.2	29664	4958.37	0.167151	-2.58078	1.30855e-201	1.15468e-199	DS499594	2926334	2927917	-	1323	-	GO:0008519;GO:0008519;GO:0008519;GO:0015696;GO:0015696;GO:0015696;GO:0016020;GO:0016020;GO:0016020;GO:0016021;GO:0016021;GO:0016021;GO:0072488;GO:0072488;	K03320	P	opiNOG01511;COG0004	ammonium transporter, putative
AFUB_058820	1562.25	2846.41	278.079	0.0976946	-3.35558	2.53836e-198	2.20058e-196	DS499597	2785197	2786819	+	1425	-	-	-	M	COG2843	scramblase family protein
AFUB_018820	8269.85	13350.2	3189.51	0.238911	-2.06545	2.27968e-196	1.95914e-194	DS499595	420028	421726	-	1461	-	GO:0004177;GO:0004177;GO:0004177;GO:0004177;GO:0005737;GO:0005737;GO:0005737;GO:0006508;GO:0006508;GO:0006508;GO:0008233;GO:0008235;GO:0008235;GO:0008235;GO:0016787;GO:0046872;GO:0046872;GO:0046872;GO:0070006;GO:0070084;	K01265	OJ	COG0024;opiNOG23359	methionine aminopeptidase, type II, putative
AFUB_058520	13619.9	24893.3	2346.54	0.0942641	-3.40715	2.4971e-196	2.12748e-194	DS499597	2699968	2702208	+	1914	-	-	-	S	opiNOG10150;NOG19833;opiNOG20987	conserved hypothetical protein
AFUB_091030	24534.9	39050.5	10019.4	0.256574	-1.96255	3.88859e-192	3.2847e-190	DS499601	1314679	1316037	-	1245	-	-	K01238	R	opiNOG01909;opiNOG14721	SUN domain protein (Uth1), putative
AFUB_097510	43717.5	80768.2	6666.85	0.082543	-3.59871	9.36515e-192	7.84371e-190	DS499602	1352787	1356259	+	3336	-	GO:0016787;GO:0016787;GO:0016787;	-	S	opiNOG24757	alpha-1,3-glucanase/mutanase, putative
AFUB_000940	1904.05	3204.65	603.451	0.188305	-2.40886	3.91821e-191	3.25409e-189	DS499594	242088	244128	+	1686	-	GO:0004497;GO:0004499;GO:0004499;GO:0004499;GO:0050660;GO:0050660;GO:0050660;GO:0050661;GO:0050661;GO:0050661;GO:0055114;GO:0055114;	-	QP	COG2072;opiNOG16065	flavin-binding monooxygenase, putative
AFUB_006960	32048	50894.4	13201.6	0.259392	-1.9468	3.28724e-190	2.70731e-188	DS499594	1961055	1961755	-	624	-	GO:0019867;GO:0019867;GO:0019867;	-	R	eurotNOG12746	high expression lethality protein Hel10, putative
AFUB_071250	1737.53	2933.76	541.295	0.184505	-2.43826	1.12135e-189	9.15893e-188	DS499598	2319633	2320880	+	1248	-	GO:0003824;GO:0003824;GO:0003824;GO:0050662;GO:0050662;GO:0050662;	K01784	M	COG1087;opiNOG24559	UDP-glucose 4-epimerase
AFUB_043280	2296.81	3821.4	772.222	0.202078	-2.30702	5.98323e-189	4.8469e-187	DS499596	2643540	2644593	+	987	-	GO:0003824;GO:0003824;GO:0005975;GO:0005975;GO:0005975;GO:0016853;GO:0016853;GO:0016853;GO:0030246;GO:0030246;GO:0030246;	K01785	G	COG2017;opiNOG04019	aldose 1-epimerase, putative
AFUB_019400	9418.5	15082.6	3754.44	0.248926	-2.00621	1.1035e-188	8.86657e-187	DS499595	574625	575548	+	720	-	GO:0005886;GO:0005886;GO:0005886;GO:0016020;GO:0016021;GO:0016021;GO:0016021;	-	S	opiNOG18632;opiNOG19290	cortical patch protein SUR7, putative
AFUB_010810	561.46	1032.04	90.8755	0.0880538	-3.50547	2.75259e-188	2.15903e-186	DS499594	3066422	3067667	-	1131	-	GO:0016020;GO:0016021;GO:0016021;GO:0016021;	-	S	opiNOG26814;opiNOG09748;NOG122809	integral membrane protein, putative
AFUB_050860	1283.5	2463.92	103.087	0.0418387	-4.57902	1.21402e-183	9.3009e-182	DS499597	532697	533279	+	531	-	GO:0003723;GO:0003723;GO:0003723;GO:0004521;GO:0004521;GO:0004521;GO:0004540;GO:0004540;GO:0017148;GO:0017148;GO:0017148;GO:0090501;GO:0090502;	K16639	TR	KOG1290;opiNOG77125	major allergen Asp F1
AFUB_094830	1191.31	2045.23	337.392	0.164966	-2.59976	2.08554e-181	1.57339e-179	DS499602	560354	562393	-	1992	-	GO:0000166;GO:0005524;GO:0005524;GO:0005524;GO:0005524;GO:0046872;GO:0046872;GO:0046872;	-	SR	opiNOG04314;euroNOG05767	conserved hypothetical protein
AFUB_000770	5030.62	10031.6	29.5974	0.00295041	-8.40487	8.83517e-181	6.56526e-179	DS499594	200512	201589	-	963	-	GO:0016020;GO:0016021;GO:0016021;GO:0016021;GO:0016021;GO:0016740;GO:0016765;GO:0016765;GO:0016765;	-	H	opiNOG23072;COG0382	UbiA-like prenyltransferase, putative
AFUB_024920	4020.54	7617.96	423.113	0.0555415	-4.17029	1.83896e-180	1.3563e-178	DS499595	2295708	2298331	+	2166	-	GO:0005576;GO:0005576;GO:0005576;GO:0006508;GO:0006508;GO:0006508;GO:0008233;GO:0008236;GO:0008236;GO:0008236;GO:0008236;GO:0016787;	-	OE	opiNOG08301;COG1506	secreted dipeptidyl peptidase
AFUB_087060	1905.88	3657.84	153.924	0.0420804	-4.57071	3.14664e-179	2.30357e-177	DS499601	126652	130951	+	3825	-	GO:0000166;GO:0005524;GO:0005524;GO:0005524;GO:0005524;GO:0016020;GO:0016021;GO:0016021;GO:0016021;GO:0016021;GO:0016887;GO:0016887;GO:0042626;GO:0042626;GO:0042626;GO:0055085;GO:0055085;	-	QV	opiNOG02561;COG1132	ABC multidrug transporter, putative
AFUB_038360	1001.4	1738.32	264.471	0.152141	-2.71652	3.58644e-179	2.60623e-177	DS499596	1268739	1269745	-	900	-	GO:0006950;GO:0006950;GO:0016020;GO:0016021;GO:0016021;GO:0016021;GO:0016021;	-	S	opiNOG35897;opiNOG35371	RTA1 domain protein, putative
AFUB_049500	9043.42	15165.6	2921.21	0.192621	-2.37617	2.54956e-178	1.83922e-176	DS499597	192677	193804	-	1014	-	GO:0000166;GO:0004365;GO:0004365;GO:0004365;GO:0006006;GO:0006006;GO:0006006;GO:0006096;GO:0006096;GO:0006096;GO:0016491;GO:0016620;GO:0016620;GO:0050661;GO:0050661;GO:0050661;GO:0051287;GO:0051287;GO:0051287;GO:0051287;GO:0055114;GO:0055114;GO:0055114;	K00134	G	opiNOG04242;COG0057	glyceraldehyde 3-phosphate dehydrogenase, putative
AFUB_096340	773.701	1431.67	115.735	0.0808393	-3.6288	2.14387e-177	1.53536e-175	DS499602	993254	995003	+	1647	-	GO:0005215;GO:0016020;GO:0016020;GO:0016020;GO:0016021;GO:0016021;GO:0016021;GO:0022857;GO:0022857;GO:0055085;GO:0055085;GO:0055085;	-	HF	opiNOG32910;COG1953;opiNOG06861	NCS1 allantoate transporter
AFUB_039990	437.845	817.269	58.4201	0.0714821	-3.80627	2.37735e-177	1.69031e-175	DS499596	1724169	1725523	-	1248	-	GO:0004553;GO:0004553;GO:0005975;GO:0005975;GO:0008152;GO:0016787;GO:0016798;GO:0031222;GO:0031222;GO:0031222;GO:0046558;GO:0046558;GO:0046558;GO:0046558;	K06113	RG	COG3507;opiNOG49575	endo 1,5-alpha-arabinase
AFUB_092780	1695.91	2837.84	553.983	0.195213	-2.35688	4.35329e-177	3.02983e-175	DS499601	1812507	1813333	-	759	-	-	-	R	opiNOG53199	hypothetical protein
AFUB_005330	3391.86	6146.99	636.731	0.103584	-3.27112	4.52049e-177	3.1242e-175	DS499594	1494003	1496465	-	2391	-	GO:0005515;	-	SR	opiNOG08508;COG4886	Leucine Rich Repeat domain protein
AFUB_041460	86246.9	148013	24481.1	0.165399	-2.59598	1.15561e-176	7.93119e-175	DS499596	2115558	2118666	-	2967	-	GO:0000166;GO:0000166;GO:0000166;GO:0005524;GO:0005524;GO:0005524;GO:0005886;GO:0006754;GO:0006754;GO:0006811;GO:0008553;GO:0008553;GO:0008553;GO:0008553;GO:0016020;GO:0016021;GO:0016021;GO:0016021;GO:0016021;GO:0120029;GO:0120029;GO:0120029;	K01535	P	KOG0205;opiNOG00842	plasma membrane H+-ATPase Pma1
AFUB_099720	1854.03	3166.76	541.302	0.170933	-2.5485	1.6662e-176	1.13566e-174	DS499603	417992	420349	-	2190	-	GO:0016020;GO:0016021;GO:0016021;GO:0016021;	K19327	D	opiNOG23905;eurotNOG04370	stress response protein (Ist2), putative
AFUB_000930	920.942	1602.39	239.497	0.149463	-2.74214	2.56911e-174	1.73908e-172	DS499594	239789	241182	-	1143	-	GO:0016020;GO:0016021;GO:0016021;GO:0016021;	-	S	opiNOG57579;eurotNOG09993	integral membrane protein Pth11-like, putative
AFUB_066160	4596.56	7640.23	1552.89	0.203251	-2.29866	2.36591e-173	1.57988e-171	DS499598	906010	908740	-	2673	-	GO:0004168;GO:0004168;GO:0004168;GO:0016020;GO:0016021;GO:0016021;GO:0016021;GO:0016310;GO:0016740;GO:0016779;GO:0016779;GO:0016779;GO:0043048;GO:0043048;GO:0043048;	-	IG	opiNOG09125;COG0170	phosphatidate cytidylyltransferase, putative
AFUB_063650	441.915	819.685	64.146	0.0782569	-3.67564	4.2203e-171	2.7622e-169	DS499598	234018	237574	-	3504	-	GO:0005085;GO:0005085;GO:0005085;GO:0005085;GO:0005515;GO:0005622;GO:0005622;GO:0007264;GO:0007264;GO:0007264;	-	T	opiNOG12000;KOG3417	Ras guanine-nucleotide exchange protein, putative
AFUB_094780	4661.08	8481.85	840.317	0.0990724	-3.33537	1.52032e-170	9.82044e-169	DS499602	542240	544145	-	1608	-	GO:0016491;GO:0016491;GO:0016491;GO:0055114;GO:0055114;	K13366	HQ	opiNOG02620;eurotNOG08918;KOG0029;opiNOG08647	flavin containing polyamine oxidase, putative
AFUB_097750	378.032	753.638	2.42652	0.00321974	-8.27884	1.20816e-168	7.75342e-167	DS499602	1450645	1452261	+	1617	-	-	-	-	-	hypothetical protein
AFUB_092790	1712.65	2840.71	584.6	0.205794	-2.28073	2.03624e-168	1.29001e-166	DS499601	1813713	1814713	-	819	-	-	-	SR	euroNOG13936;opiNOG31404	hypothetical protein
AFUB_071230	389.276	767.677	10.8747	0.0141657	-6.14145	1.99047e-166	1.23722e-164	DS499598	2316366	2317413	+	867	-	GO:0016020;GO:0016021;GO:0016021;GO:0016021;	-	S	opiNOG58554;eurotNOG09976;opiNOG41460	spherulin 4-like cell surface protein, putative
AFUB_077890	2674.42	4786.64	562.205	0.117453	-3.08985	2.05077e-166	1.26674e-164	DS499599	1654329	1656793	-	2424	-	GO:0000166;GO:0003924;GO:0003924;GO:0003924;GO:0005525;GO:0005525;GO:0005525;GO:0005525;	-	U	opiNOG23436	dynamin GTPase, putative
AFUB_096830	574.638	1031.42	117.859	0.114269	-3.1295	8.7346e-163	5.29595e-161	DS499602	1167446	1168737	-	1101	-	GO:0016020;GO:0016021;GO:0016021;GO:0016021;	-	S	NOG132538;opiNOG28278	integral membrane protein
AFUB_084570	324.408	638.034	10.7824	0.0168994	-5.88688	4.5192e-162	2.70686e-160	DS499600	1411104	1412393	-	1185	-	GO:0000009;GO:0000009;GO:0016740;GO:0016740;GO:0016740;GO:0097502;	-	MG	opiNOG48793;COG3774	glycosyl transferase, putative
AFUB_056180	12029.6	19564.8	4494.52	0.229725	-2.12202	2.60217e-161	1.54923e-159	DS499597	2093389	2094120	-	498	-	GO:0016020;GO:0016020;GO:0016020;GO:0016021;GO:0016021;GO:0016021;	-	S	opiNOG58781;opiNOG38183	conserved hypothetical protein
AFUB_003330	376.45	704.347	48.5538	0.0689346	-3.85863	3.13065e-161	1.85271e-159	DS499594	915838	917271	-	1278	-	GO:0003676;GO:0003676;GO:0003723;GO:0003723;GO:0003723;	-	A	opiNOG56250;eurotNOG06115	RNA binding protein
AFUB_008550	1112.19	1961.27	263.114	0.134155	-2.89803	1.95831e-160	1.15202e-158	DS499594	2441522	2443656	-	2061	-	-	-	S	NOG21173;opiNOG01375	conserved hypothetical protein
AFUB_046090	1081.86	1834.03	329.695	0.179765	-2.47582	2.50379e-160	1.4642e-158	DS499596	3562652	3563107	+	456	-	-	-	SR	opiNOG46524;opiNOG60995	hypothetical protein
AFUB_081940	27858.1	45342.1	10374	0.228794	-2.12788	3.47332e-160	2.01923e-158	DS499600	613516	615599	-	1851	-	GO:0000272;GO:0005576;GO:0005576;GO:0005618;GO:0005618;GO:0005975;GO:0008152;GO:0008422;GO:0008422;GO:0016787;GO:0016798;GO:0030245;GO:0030245;GO:0102483;GO:0102483;	-	G	opiNOG15556;COG5309	cell wall glucanase (Scw11), putative
AFUB_092200	529.473	955.147	103.8	0.108674	-3.20192	1.32883e-159	7.68004e-158	DS499601	1617806	1619613	+	1515	-	GO:0004497;GO:0004497;GO:0004497;GO:0005506;GO:0005506;GO:0005506;GO:0016020;GO:0016021;GO:0016021;GO:0016021;GO:0016491;GO:0016705;GO:0016705;GO:0016705;GO:0020037;GO:0020037;GO:0020037;GO:0046872;GO:0055114;GO:0055114;GO:0055114;	-	Q	COG2124;opiNOG19202	cytochrome P450 monooxygenase, putative
AFUB_048250	5093.32	9506.05	680.596	0.0715961	-3.80398	1.32269e-158	7.60007e-157	DS499596	4093904	4095042	+	789	-	-	-	QR	sordNOG06464;KOG1611;sorNOG05402;opiNOG22536	short chain dehydrogenase (AtsC), putative
AFUB_014730	504.203	912.673	95.7341	0.104894	-3.25299	2.20608e-158	1.26027e-156	DS499594	4151217	4152403	-	1080	-	-	-	S	opiNOG44900	conserved hypothetical protein
AFUB_077840	443.366	876.769	9.96297	0.0113633	-6.45948	1.1848e-157	6.69109e-156	DS499599	1643490	1644947	-	1257	-	GO:0016020;GO:0016021;GO:0016021;GO:0016021;	K14347	PR	opiNOG07485;COG0385	sodium bile acid symporter family protein
AFUB_082870	528.332	1026.81	29.8555	0.0290761	-5.10402	1.35731e-156	7.57872e-155	DS499600	875715	876896	-	1182	-	GO:0015140;GO:0015140;GO:0015140;GO:0016020;GO:0016021;GO:0016021;GO:0016021;GO:0016021;GO:0055085;GO:0055085;GO:0071423;GO:0071423;	-	P	opiNOG05643;COG1275	C4-dicarboxylate transporter/malic acid transport protein, putative
AFUB_033620	211.142	422.284	0	0	-Inf	4.29816e-156	2.38644e-154	DS499595	4724779	4725945	+	1167	-	GO:0016020;GO:0016021;GO:0016021;GO:0016021;	-	SQI	COG1028;opiNOG50399	integral membrane protein
AFUB_044910	2427.24	4272.05	582.433	0.136336	-2.87477	2.336e-154	1.28259e-152	DS499596	3222031	3223257	+	1227	-	GO:0016491;GO:0016491;GO:0016491;GO:0055114;	K07512	CK	COG0604;opiNOG26093	mitochondrial enoyl reductase, putative
AFUB_013890	3440.43	5520.01	1360.84	0.246529	-2.02017	3.53125e-153	1.92814e-151	DS499594	3905555	3907417	-	1863	-	GO:0016020;GO:0016021;GO:0016021;GO:0016021;GO:0016491;GO:0016491;GO:0016491;GO:0016491;GO:0055114;GO:0055114;GO:0055114;	-	QP	opiNOG22274;KOG0039	metalloreductase, putative
AFUB_012890	14995.4	24548.3	5442.46	0.221705	-2.17329	4.12165e-151	2.21382e-149	DS499594	3632723	3632941	+	219	-	GO:0008270;GO:0008270;GO:0008270;GO:0046872;	K07059	R	opiNOG40033;COG3582	conserved hypothetical protein
AFUB_084140	10595.7	16374.8	4816.6	0.294147	-1.76539	2.89095e-150	1.54439e-148	DS499600	1280702	1281401	+	651	-	-	-	SR	opiNOG38243;opiNOG62800	conserved hypothetical protein
AFUB_034560	9279.13	14355.6	4202.64	0.292752	-1.77225	4.95594e-150	2.61923e-148	DS499596	173226	173691	-	399	-	-	-	R	eurotNOG12244	hypothetical protein
AFUB_000780	341.154	658.56	23.7489	0.0360619	-4.79338	5.86036e-149	3.08074e-147	DS499594	201944	203586	-	1398	-	GO:0004497;GO:0004497;GO:0004497;GO:0055114;GO:0071949;GO:0071949;GO:0071949;	K18386	SHC	COG0654;opiNOG49518	FAD-dependent monooxygenase (PaxM), putative
AFUB_043270	11217.7	17287.8	5147.57	0.297758	-1.74779	1.24064e-148	6.48745e-147	DS499596	2639677	2640747	+	915	-	GO:0000981;GO:0000981;GO:0000981;GO:0005634;GO:0005634;GO:0005634;GO:0006355;GO:0006355;GO:0006357;GO:0008270;GO:0008270;GO:0008270;	-	SK	opiNOG32066;opiNOG44302	C6 transcription factor (Fcr1), putative
AFUB_076330	242.727	469.211	16.2428	0.0346173	-4.85236	8.93538e-147	4.64781e-145	DS499599	1230471	1231532	+	951	-	-	-	S	opiNOG54460;opiNOG48565	conserved hypothetical protein
AFUB_020920	900.686	1527.42	273.954	0.179358	-2.47909	3.93296e-146	2.02445e-144	DS499595	1018477	1019264	-	759	-	-	-	S	NOG118298;opiNOG47690;opiNOG17055	conserved hypothetical protein
AFUB_001370	4075.72	6713.02	1438.42	0.214273	-2.22248	4.02096e-146	2.05902e-144	DS499594	365274	366870	+	1536	-	GO:0007165;	-	S	opiNOG12309	conserved hypothetical protein
AFUB_096890	572.916	1010.98	134.857	0.133393	-2.90624	1.12276e-145	5.71973e-144	DS499602	1186373	1187326	+	786	-	GO:0016020;GO:0016021;GO:0016021;GO:0016021;	-	-	-	hypothetical protein
AFUB_003440	31922.8	52266.4	11579.3	0.221543	-2.17434	1.84511e-141	9.20971e-140	DS499594	949272	949956	-	549	-	-	-	SR	opiNOG45762;opiNOG44815;NOG162102	conserved hypothetical protein
AFUB_020970	422.25	764.51	79.9891	0.104628	-3.25666	3.03905e-140	1.50929e-138	DS499595	1027539	1028501	+	963	-	GO:0016811;GO:0016811;GO:0016811;	-	SC	opiNOG20812;COG2421	acetamidase/formamidase family protein
AFUB_010650	44788.4	83552.7	6024.07	0.072099	-3.79388	1.23358e-136	6.00563e-135	DS499594	3023925	3024431	+	450	-	-	-	-	-	GPI anchored protein, putative
AFUB_006970	1582.32	2552.18	612.455	0.239973	-2.05906	1.30499e-136	6.32214e-135	DS499594	1963876	1964563	+	561	-	-	-	R	eurotNOG11788	phosphoglycerate mutase family protein, putative
AFUB_042040	1086.46	1791.92	381.001	0.212621	-2.23364	1.26556e-134	6.07162e-133	DS499596	2294082	2295802	-	1662	-	GO:0000166;GO:0005525;GO:0005525;GO:0005525;GO:0005525;	-	SZD	opiNOG05701;COG5019	septin
AFUB_033340	803.04	1355.84	250.236	0.184561	-2.43783	3.3518e-134	1.60028e-132	DS499595	4664044	4665928	-	1839	-	GO:0016020;GO:0016021;GO:0016021;GO:0016021;	-	R	opiNOG02803	DUF907 domain protein
AFUB_081740	359.707	671.591	47.8224	0.0712076	-3.81183	1.20292e-133	5.71561e-132	DS499600	551123	552398	-	1245	-	GO:0016020;GO:0016021;GO:0016021;GO:0016021;GO:0055114;GO:0055114;GO:0055114;	-	S	opiNOG27362	cellobiose dehydrogenase, putative
AFUB_016720	6220.66	9555.09	2886.24	0.302063	-1.72708	5.19228e-133	2.432e-131	DS499594	4756178	4758210	-	1908	-	GO:0003700;GO:0003700;GO:0006357;GO:0006357;	-	K	opiNOG21197;KOG4091;opiNOG00048	CP2 transcription factor, putative
AFUB_085670	345.099	632.323	57.8762	0.0915296	-3.44962	3.94054e-131	1.82838e-129	DS499600	1738123	1738892	+	720	-	-	-	S	opiNOG56372	conserved hypothetical protein
AFUB_000750	1884.82	3692.03	77.6172	0.0210229	-5.57189	6.71026e-131	3.08453e-129	DS499594	196535	197929	-	1290	-	GO:0016020;GO:0016021;GO:0016021;GO:0016021;	-	S	opiNOG29936;eurotNOG08013	toxin biosynthesis protein Tri7-like , putative
AFUB_095240	2831.48	4409.33	1253.62	0.284311	-1.81446	8.69403e-130	3.95959e-128	DS499602	658034	659847	-	1596	-	GO:0005215;GO:0016020;GO:0016020;GO:0016020;GO:0016021;GO:0016021;GO:0016021;GO:0016021;GO:0022857;GO:0022857;GO:0022891;GO:0055085;GO:0055085;	-	RG	opiNOG00669;NOG124590	MFS monosaccharide transporter, putative
AFUB_097810	1666.97	2657.42	676.516	0.254576	-1.97383	8.21765e-129	3.72546e-127	DS499602	1470966	1472517	+	1368	-	-	-	E	eurotNOG02031	hypothetical protein
AFUB_025200	6313.26	9617.56	3008.96	0.312862	-1.6764	3.859e-127	1.71795e-125	DS499595	2371120	2372079	+	960	-	-	-	SK	NOG123415;opiNOG39023	fungal specific trascription factor, putative
AFUB_030110	1620.1	2611.49	628.705	0.240745	-2.05442	3.91557e-127	1.73532e-125	DS499595	3762031	3763602	-	1521	-	-	-	R	opiNOG04768	endoglucanase, putative
AFUB_046900	627.696	1245.56	9.82735	0.00788988	-6.98578	8.04707e-127	3.55041e-125	DS499596	3735284	3736089	-	684	-	GO:0016020;GO:0016021;GO:0016021;GO:0016021;	-	-	-	integral membrane protein
AFUB_000610	354.451	700.436	8.46543	0.012086	-6.37053	1.00549e-126	4.41656e-125	DS499594	167026	168003	+	951	-	GO:0006950;GO:0006950;GO:0016020;GO:0016021;GO:0016021;GO:0016021;GO:0016021;	-	S	opiNOG24177	RTA1 domain protein, putative
AFUB_004040	10740.5	16176.2	5304.82	0.32794	-1.6085	1.28694e-126	5.62781e-125	DS499594	1129545	1130297	+	753	-	-	-	R	opiNOG38378;opiNOG48255	GPI anchored serine-threonine rich protein
AFUB_033520	1569.03	3135.6	2.45822	0.000783973	-10.3169	1.49671e-126	6.51629e-125	DS499595	4700653	4702280	+	1527	-	GO:0005887;GO:0016020;GO:0016021;GO:0016021;GO:0016021;GO:0055085;GO:0055085;GO:0055085;	-	R	KOG0255;opiNOG18152	MFS transporter, putative
AFUB_049180	302.787	600.493	5.08104	0.00846145	-6.88488	1.75447e-126	7.605e-125	DS499597	127883	129820	+	1602	-	GO:0015171;GO:0016020;GO:0016020;GO:0016020;GO:0016021;GO:0016021;GO:0016021;GO:0022857;GO:0022857;GO:0055085;GO:0055085;	-	E	opiNOG55050;COG0531;opiNOG00834	GABA permease, putative
AFUB_069400	2946.82	4557.93	1335.7	0.29305	-1.77078	2.56323e-125	1.10141e-123	DS499598	1824586	1827859	+	3045	-	GO:0008271;GO:0008271;GO:0008271;GO:0008272;GO:0008272;GO:0015116;GO:0015116;GO:0016020;GO:0016020;GO:0016020;GO:0016021;GO:0016021;GO:0016021;GO:0016021;GO:0055085;GO:0055085;GO:1902358;	K03321	P	COG0659;opiNOG01685	sulfate transporter family protein
AFUB_021400	1889.3	3092.3	686.29	0.221935	-2.17179	1.07139e-124	4.58378e-123	DS499595	1184355	1185804	-	1383	-	GO:0016020;GO:0016021;GO:0016021;GO:0016021;	-	S	eurotNOG00759;opiNOG25923;NOG79565	conserved hypothetical protein
AFUB_012090	1781.52	3108.33	454.713	0.146288	-2.77311	1.7248e-124	7.34749e-123	DS499594	3403291	3405132	+	1656	-	GO:0005887;GO:0016020;GO:0016021;GO:0016021;GO:0016021;GO:0055085;GO:0055085;GO:0055085;	-	R	KOG0254;opiNOG12188	MFS toxin efflux pump (AflT), putative
AFUB_037670	890.745	1473.19	308.297	0.209271	-2.25655	5.2009e-124	2.20603e-122	DS499596	1047173	1052036	+	4377	-	GO:0043531;GO:0043531;GO:0043531;	-	SR	NOG25840;opiNOG09807;KOG2029	LipA and NB-ARC domain protein
AFUB_009440	262.938	492.578	33.2978	0.0675991	-3.88685	1.09959e-123	4.64412e-122	DS499594	2663555	2664273	-	666	-	GO:0003676;GO:0003676;GO:0003676;GO:0003964;GO:0003964;GO:0003964;GO:0004523;GO:0004523;GO:0004523;GO:0006278;GO:0090502;	K03469	SL	opiNOG62681;opiNOG38602	reverse transcriptase, RNaseH, putative
AFUB_002680	35732.8	65569.3	5896.3	0.0899247	-3.47514	3.21907e-122	1.34805e-120	DS499594	742541	742920	-	321	-	-	-	S	opiNOG41588;NOG114645;opiNOG39762	conserved hypothetical protein
AFUB_028890	1001.41	1820.33	182.488	0.10025	-3.31833	4.0315e-122	1.68115e-120	DS499595	3384004	3386118	-	2052	-	-	-	SR	opiNOG22731;euroNOG08776	transcriptional regulator Medusa
AFUB_071240	469.672	822.872	116.472	0.141544	-2.82068	5.38202e-122	2.2349e-120	DS499598	2317910	2318909	+	762	-	-	-	SR	eurotNOG11293;opiNOG41460	conserved hypothetical protein
AFUB_056530	3360.83	6175.28	546.377	0.0884781	-3.49854	2.54323e-121	1.04728e-119	DS499597	2206053	2207065	-	819	-	-	-	SK	opiNOG41826;opiNOG46904;opiNOG61843;NOG153915	transcription factor RfeG, putative
AFUB_065820	1649.81	2605.19	694.43	0.266556	-1.90749	6.51443e-121	2.67146e-119	DS499598	813207	815268	+	1902	-	GO:0004620;GO:0004620;GO:0004622;GO:0004622;GO:0004622;GO:0005886;GO:0005886;GO:0005886;GO:0006629;GO:0009395;GO:0009395;GO:0009395;GO:0016020;GO:0016042;GO:0016787;GO:0031225;GO:0031225;GO:0031225;	K13333	I	NOG04954;eurotNOG00644;opiNOG13957	lysophospholipase Plb1
AFUB_072670	2627.19	4106.63	1147.74	0.279485	-1.83916	1.07252e-119	4.34415e-118	DS499599	129949	133055	-	2916	-	GO:0000166;GO:0000166;GO:0000166;GO:0005388;GO:0005388;GO:0005388;GO:0005388;GO:0005524;GO:0005524;GO:0005524;GO:0006811;GO:0006816;GO:0006816;GO:0006816;GO:0016020;GO:0016021;GO:0016021;GO:0016021;GO:0016021;GO:0070588;	K05853	P	opiNOG00123;COG0474	endoplasmic reticulum calcium ATPase, putative
AFUB_055560	3507.93	5351.02	1664.83	0.311124	-1.68444	9.33108e-119	3.76404e-117	DS499597	1932108	1933204	-	1035	-	-	-	RG	opiNOG26651;COG4305	extracellular cellulase CelA/allergen Asp F7-like, putative
AFUB_071640	7009.26	10509.8	3508.68	0.333847	-1.58274	3.60939e-118	1.45007e-116	DS499598	2471007	2472551	-	1545	-	GO:0003677;GO:0003677;GO:0003677;	-	SR	opiNOG56673;eurotNOG07455;euNOG41747	hypothetical protein
AFUB_066180	475.507	844.611	106.403	0.125978	-2.98875	1.93681e-117	7.68733e-116	DS499598	913052	915062	-	1857	-	GO:0003676;GO:0003676;GO:0003676;	-	K	KOG1721;opiNOG13306	C2H2 transcription factor (Seb1), putative
AFUB_039870	2858.81	4381.63	1335.99	0.304907	-1.71356	2.56928e-117	1.01569e-115	DS499596	1702365	1703508	+	1092	-	GO:0004553;GO:0004553;GO:0004553;GO:0005975;GO:0005975;GO:0005975;GO:0016020;GO:0016021;GO:0016021;GO:0016021;	-	RG	opiNOG02423;COG2273	cell wall glucanase, putative
AFUB_012700	737.277	1290.1	184.455	0.142977	-2.80615	3.49609e-117	1.37657e-115	DS499594	3575796	3577770	+	1674	-	GO:0005215;GO:0016020;GO:0016020;GO:0016020;GO:0016021;GO:0016021;GO:0016021;GO:0022857;GO:0022857;GO:0055085;GO:0055085;GO:0055085;	K03457	HF	opiNOG02334;COG1953	uridine permease Fui1, putative
AFUB_021240	5790.79	8701.26	2880.31	0.331023	-1.595	4.08827e-117	1.60335e-115	DS499595	1142020	1143849	+	1764	-	-	-	S	opiNOG13529	conserved hypothetical protein
AFUB_011500	1273.65	2032.34	514.961	0.253383	-1.98061	6.86841e-117	2.68302e-115	DS499594	3251046	3252202	-	996	-	GO:0016020;GO:0016021;GO:0016021;GO:0016021;	-	U	opiNOG02137	chitin biosynthesis protein (Chs7), putative
AFUB_027290	2144.47	3320.27	968.665	0.291742	-1.77723	2.40357e-116	9.24297e-115	DS499595	2952324	2953423	-	1038	-	GO:0005783;GO:0005783;GO:0005783;GO:0005789;GO:0005789;GO:0005789;GO:0006629;GO:0006631;GO:0006633;GO:0016020;GO:0016021;GO:0016021;GO:0016021;GO:0016491;GO:0016491;GO:0016491;GO:0030497;GO:0030497;GO:0030497;GO:0030497;GO:0045703;GO:0045703;GO:0045703;GO:0045703;GO:0055114;GO:0102339;GO:0102339;GO:0102339;GO:0102340;GO:0102340;GO:0102340;GO:0102341;GO:0102341;GO:0102341;GO:0102342;GO:0102342;GO:…	K10251	IR	opiNOG03621;COG0300	ketoreductase, putative
AFUB_064180	479.528	830.382	128.674	0.154958	-2.69005	9.45542e-115	3.59415e-113	DS499598	390793	392885	+	2034	-	GO:0003676;GO:0003676;GO:0003676;	-	R	opiNOG19207;NOG04460	C2H2 finger domain protein, putative
AFUB_029760	1395.75	2492.18	299.318	0.120103	-3.05766	3.87915e-114	1.46327e-112	DS499595	3674912	3675778	+	666	-	-	K06113	G	COG3507	hypothetical protein
AFUB_025100	13426.4	20731.9	6120.85	0.295239	-1.76005	2.84919e-113	1.07067e-111	DS499595	2344039	2345832	-	1794	-	-	-	S	opiNOG18587	conserved hypothetical protein
AFUB_056300	3719.27	6162.43	1276.11	0.207079	-2.27174	3.71394e-113	1.39033e-111	DS499597	2145399	2147641	+	1830	-	-	-	S	opiNOG21889	conserved hypothetical protein
AFUB_044900	494.267	849.143	139.39	0.164154	-2.60688	5.5674e-112	2.05308e-110	DS499596	3214421	3220750	-	6330	-	GO:0003824;GO:0003824;GO:0003824;GO:0008152;GO:0008152;GO:0031177;GO:0031177;GO:0031177;	-	I	opiNOG24463;KOG1178	nonribosomal peptide synthase SidE
AFUB_041210	1356.29	2476.58	236.002	0.0952936	-3.39148	5.84614e-112	2.14786e-110	DS499596	2046388	2047674	-	1287	-	GO:0003978;GO:0003978;GO:0003978;GO:0006012;GO:0006012;GO:0006012;	K01784	M	COG1087;opiNOG24559	UDP-glucose 4-epimerase, putative
AFUB_096840	717.193	1326.77	107.62	0.0811148	-3.62389	1.35602e-111	4.94522e-110	DS499602	1169495	1171165	+	1560	-	GO:0005887;GO:0016020;GO:0016021;GO:0016021;GO:0016021;GO:0055085;GO:0055085;GO:0055085;	-	G	opiNOG02197;KOG2533	MFS transporter, putative
AFUB_003120	593.554	1083.13	103.979	0.0959989	-3.38084	2.82059e-111	1.02485e-109	DS499594	860772	861896	-	996	-	GO:0016020;GO:0016021;GO:0016021;GO:0016021;GO:0022857;GO:0022857;GO:0055085;GO:0055085;GO:0055085;	K15102	C	opiNOG00791;KOG0767	mitochondrial phosphate carrier protein (Ptp), putative
AFUB_080050	369.503	655.28	83.7256	0.127771	-2.96837	4.42868e-111	1.60325e-109	DS499600	22659	24443	+	1710	-	-	-	SR	sordNOG14241;opiNOG48163;opiNOG26482	hypothetical protein
AFUB_067440	7391.51	10975.4	3807.66	0.346929	-1.52729	6.03188e-111	2.17566e-109	DS499598	1259138	1261560	+	2253	-	GO:0000981;GO:0000981;GO:0000981;GO:0005634;GO:0005634;GO:0005634;GO:0006355;GO:0006355;GO:0006357;GO:0008270;GO:0008270;GO:0008270;	-	S	opiNOG13793	C6 finger domain protein, putative
AFUB_034740	50970.3	84245	17695.7	0.21005	-2.2512	1.01938e-110	3.66347e-109	DS499596	218371	219952	+	1527	-	GO:0004455;GO:0004455;GO:0004455;GO:0004455;GO:0008652;GO:0009082;GO:0009082;GO:0009082;GO:0009082;GO:0009097;GO:0009099;GO:0016491;GO:0016491;GO:0016491;GO:0016853;GO:0016853;GO:0016853;GO:0046872;GO:0055114;GO:0055114;GO:0055114;	K00053	E	COG0059;opiNOG08348	Ketol-acid reductoisomerase
AFUB_096470	710.418	1403.09	17.7503	0.0126509	-6.30462	1.74433e-109	6.17893e-108	DS499602	1039605	1041016	+	1200	-	GO:0016020;GO:0016021;GO:0016021;GO:0016021;	-	S	opiNOG21826	conserved hypothetical protein
AFUB_100120	18260.5	33821.6	2699.46	0.0798147	-3.6472	9.9241e-109	3.49039e-107	DS499603	528900	529319	+	303	-	GO:0016020;GO:0016020;GO:0016020;GO:0016021;GO:0016021;GO:0016021;	-	S	opiNOG41890	conserved hypothetical protein
AFUB_044680	332.344	649.146	15.5417	0.0239417	-5.38433	2.26793e-108	7.94821e-107	DS499596	3162179	3162848	+	612	-	-	-	SK	eurotNOG07754;eurotNOG10341;opiNOG25174	hypothetical protein
AFUB_000760	636.552	1215.41	57.6959	0.0474704	-4.39683	2.59199e-108	9.05182e-107	DS499594	198684	200216	+	1533	-	GO:0016740;GO:0016740;GO:0016740;	K19184	S	opiNOG62030	acetyltransferase, putative
AFUB_062040	1749.51	2776.73	722.297	0.260125	-1.94272	9.67444e-108	3.35482e-106	DS499597	3640793	3642127	-	1074	-	GO:0016020;GO:0016021;GO:0016021;GO:0016021;	-	S	opiNOG27119;eurotNOG03487	conserved hypothetical protein
AFUB_034540	11804.3	18646.4	4962.14	0.266118	-1.90986	1.4446e-107	4.99196e-106	DS499596	168256	170148	-	1893	-	GO:0004620;GO:0004620;GO:0004622;GO:0004622;GO:0004622;GO:0005886;GO:0005886;GO:0005886;GO:0006629;GO:0009395;GO:0009395;GO:0009395;GO:0016020;GO:0016042;GO:0016787;GO:0031225;GO:0031225;GO:0031225;	K13333	I	KOG1325;opiNOG13957	lysophospholipase Plb3
AFUB_093120	267.564	489.552	45.5762	0.0930978	-3.42511	1.10662e-106	3.81071e-105	DS499602	64303	65839	-	1335	-	GO:0003676;GO:0003676;GO:0003676;	-	KR	opiNOG03163;NOG29778	C2H2 transcription factor (Azf1), putative
AFUB_034550	515.708	875.006	156.411	0.178754	-2.48395	4.16002e-106	1.42261e-104	DS499596	170560	172160	-	1332	-	GO:0005887;GO:0016020;GO:0016021;GO:0016021;GO:0016021;GO:0055085;GO:0055085;GO:0055085;	-	G	opiNOG17241;KOG2533	MFS transporter, putative
AFUB_100430	285.915	563.748	8.08174	0.0143357	-6.12424	2.09981e-105	7.156e-104	DS499603	616976	618385	+	1212	-	GO:0003824;GO:0003824;GO:0008152;GO:0008496;GO:0008496;GO:0008496;GO:0008496;GO:0016020;GO:0016021;GO:0016021;GO:0016021;GO:0016052;GO:0016052;GO:0016052;GO:0016787;GO:0016798;	K08257	R	eurotNOG03268;opiNOG62826	GPI anchored glycosyl hydrolase, putative
AFUB_014710	903.933	1559.66	248.21	0.159144	-2.65159	1.10755e-104	3.7486e-103	DS499594	4147686	4148489	+	714	-	GO:0016020;GO:0016021;GO:0016021;GO:0016021;	-	S	eurotNOG08902;opiNOG45703	conserved hypothetical protein
AFUB_031680	283.744	537.598	29.8888	0.0555969	-4.16885	9.0975e-104	3.04782e-102	DS499595	4207123	4209234	+	2112	-	-	-	S	opiNOG58272	conserved hypothetical protein
AFUB_100280	5537.73	8576.78	2498.68	0.29133	-1.77927	2.6825e-103	8.95646e-102	DS499603	575172	576198	+	846	-	-	-	MRG	opiNOG47535;opiNOG41020;COG0702	conserved hypothetical protein
AFUB_086840	939.533	1503.14	375.929	0.250096	-1.99945	2.79312e-103	9.29441e-102	DS499601	81943	83573	-	1287	-	GO:0005887;GO:0016020;GO:0016021;GO:0016021;GO:0016021;GO:0055085;GO:0055085;GO:0055085;	-	RG	COG0738;opiNOG20306	conserved hypothetical protein
AFUB_084550	384.351	765.418	3.28347	0.00428978	-7.86488	3.80415e-103	1.26163e-101	DS499600	1408135	1409190	-	1056	-	GO:0000225;GO:0000225;GO:0006506;GO:0006506;GO:0016020;GO:0016021;GO:0016021;GO:0016021;	-	SM	opiNOG30496;NOG104598	glycan biosynthesis protein (PigL), putative
AFUB_055750	6041.39	8903	3179.78	0.357158	-1.48537	1.00107e-102	3.30888e-101	DS499597	1979909	1982460	-	2385	-	GO:0005515;	-	S	opiNOG01121	conserved hypothetical protein
AFUB_085280	121.593	241.38	1.8062	0.00748278	-7.06221	1.30708e-102	4.29167e-101	DS499600	1628424	1629131	-	708	-	-	-	S	eurotNOG09380	hypothetical protein
AFUB_093160	8214.33	14306.4	2122.24	0.148342	-2.753	2.82857e-102	9.25654e-101	DS499602	83660	85260	-	1239	-	GO:0000166;GO:0004672;GO:0004672;GO:0004674;GO:0004674;GO:0004674;GO:0005524;GO:0005524;GO:0005524;GO:0005524;GO:0006468;GO:0006468;GO:0016301;GO:0016310;	K03083	T	opiNOG04765;COG0515	glycogen synthase kinase (Skp1), putative
AFUB_010820	1744.08	2705.55	782.614	0.289262	-1.78955	7.71477e-102	2.50806e-100	DS499594	3068507	3070153	+	1647	-	GO:0005506;GO:0005506;GO:0005506;GO:0016020;GO:0016021;GO:0016021;GO:0016021;GO:0016705;GO:0016705;GO:0016705;GO:0020037;GO:0020037;GO:0020037;GO:0055114;GO:0055114;	-	Q	opiNOG22799;COG2124;KOG0156	cytochrome P450, putative
AFUB_028810	368.812	644.481	93.1417	0.144522	-2.79064	1.19905e-101	3.88531e-100	DS499595	3365050	3365515	+	411	-	-	-	S	opiNOG68679	hypothetical protein
AFUB_047190	991.419	1572.67	410.167	0.260809	-1.93893	1.35607e-100	4.35131e-99	DS499596	3822004	3822180	+	177	-	GO:0016020;GO:0016021;GO:0016021;GO:0016021;	-	S	eurotNOG07513;opiNOG46276	conserved hypothetical protein
AFUB_085620	2536.08	4017.6	1054.56	0.262485	-1.92969	7.6985e-100	2.46227e-98	DS499600	1726190	1728083	+	1602	-	GO:0004497;GO:0004497;GO:0004497;GO:0004497;GO:0005506;GO:0005506;GO:0005506;GO:0016491;GO:0016705;GO:0016705;GO:0016705;GO:0020037;GO:0020037;GO:0020037;GO:0046872;GO:0055114;GO:0055114;GO:0055114;	-	Q	eurotNOG05887;KOG0156	conserved hypothetical protein
AFUB_008560	504.039	848.177	159.9	0.188522	-2.40719	1.14326e-99	3.64479e-98	DS499594	2447029	2448699	-	1671	-	-	-	S	eurotNOG07668	conserved hypothetical protein
AFUB_073890	3875.23	5741.63	2008.83	0.349871	-1.5151	2.37204e-99	7.51374e-98	DS499599	485729	487763	+	1845	-	GO:0031396;GO:0031396;	K20062	R	KOG3780;opiNOG15107	carbon catabolite repression protein CreD, putative
AFUB_025110	768.675	1242.07	295.28	0.237732	-2.07259	2.5645e-99	8.09744e-98	DS499595	2347238	2349764	-	2466	-	GO:0000166;GO:0004386;GO:0004386;GO:0004386;GO:0004386;GO:0005524;GO:0005524;GO:0005524;GO:0016787;	K14781	AL	opiNOG10366;COG1643	ATP-dependent RNA helicase (Hrh1), putative
AFUB_023770	1218.34	1936.87	499.806	0.258048	-1.95429	4.46135e-99	1.39973e-97	DS499595	1961890	1965756	-	3801	-	GO:0005515;GO:0005543;GO:0005543;GO:0005543;GO:0005938;GO:0005938;GO:0005938;GO:0032065;GO:0032065;GO:0032065;	-	S	opiNOG07809	nuclear migration protein, putative
AFUB_018510	5246.78	8302.44	2191.11	0.263912	-1.92187	5.6729e-99	1.77422e-97	DS499595	333899	335379	+	1167	-	-	-	S	euroNOG12520;opiNOG48409;eurotNOG06802	conserved hypothetical protein
AFUB_049420	235.551	432.18	38.9227	0.0900614	-3.47295	9.14661e-99	2.85161e-97	DS499597	180681	182219	+	1383	-	GO:0005887;GO:0016020;GO:0016021;GO:0016021;GO:0016021;GO:0055085;GO:0055085;GO:0055085;	-	RG	COG0477;KOG0255;COG3491	MFS multidrug transporter, putative
AFUB_097940	2466.76	3700.33	1233.18	0.333262	-1.58527	4.84558e-98	1.49186e-96	DS499602	1522129	1524178	+	1740	-	GO:0003824;GO:0003824;GO:0016491;GO:0016491;GO:0016614;GO:0016614;GO:0050660;GO:0050660;GO:0050660;GO:0055114;GO:0055114;GO:0071949;GO:0071949;	K00102	C	opiNOG04565;COG0277	D-lactate dehydrogenase (cytochrome), putative
AFUB_005390	1203.53	1874.13	532.941	0.284367	-1.81417	7.23678e-98	2.22115e-96	DS499594	1516844	1519500	-	2544	-	GO:0008271;GO:0008271;GO:0008271;GO:0008271;GO:0008272;GO:0008272;GO:0015116;GO:0015116;GO:0016020;GO:0016020;GO:0016020;GO:0016021;GO:0016021;GO:0016021;GO:0016021;GO:0055085;GO:0055085;GO:1902358;	K14708	P	opiNOG00183;COG0659	sulfate transporter, putative
AFUB_088610	2644.35	3957.43	1331.27	0.336398	-1.57176	7.37938e-98	2.25791e-96	DS499601	547449	549483	+	1812	-	-	-	SR	opiNOG22036;NOG17916	conserved hypothetical protein
AFUB_044470	550.613	1018.33	82.8917	0.0813993	-3.61884	6.13939e-97	1.86694e-95	DS499596	3044345	3048425	-	3945	-	GO:0000166;GO:0005524;GO:0005524;GO:0005524;GO:0005524;GO:0016020;GO:0016021;GO:0016021;GO:0016021;GO:0016021;GO:0016887;GO:0016887;GO:0042626;GO:0042626;GO:0042626;GO:0055085;GO:0055085;	-	QV	opiNOG11768;COG1132	ABC multidrug transporter, putative
AFUB_057450	1066.97	2038.07	95.8655	0.0470374	-4.41005	9.98261e-97	3.01707e-95	DS499597	2454802	2456110	+	1137	-	GO:0016020;GO:0016021;GO:0016021;GO:0016021;	-	S	opiNOG47374	hypothetical protein
AFUB_098360	4877.36	7348.58	2406.13	0.327428	-1.61075	5.25683e-96	1.57434e-94	DS499603	67640	70027	+	2388	-	GO:0006511;GO:0006511;GO:0006511;	-	O	opiNOG15493	ubiquitin fusion degradation protein (Ufd1), putative
AFUB_025190	10740.3	15724	5756.62	0.366105	-1.44967	1.95059e-95	5.82408e-94	DS499595	2369647	2370453	+	807	-	GO:0000981;GO:0000981;GO:0000981;GO:0005634;GO:0005634;GO:0005634;GO:0006355;GO:0006355;GO:0006357;GO:0008270;GO:0008270;GO:0008270;	-	SK	NOG123415;opiNOG39023	C6 finger domain protein, putative
AFUB_069410	8982.65	13013	4952.35	0.38057	-1.39376	2.1005e-95	6.25279e-94	DS499598	1831404	1833267	+	1602	-	-	-	R	opiNOG24080;opiNOG35412	conserved lysine-rich protein, putative
AFUB_007730	29968.3	43280.3	16656.2	0.384845	-1.37765	2.16321e-93	6.3628e-92	DS499594	2160051	2166649	-	6381	-	GO:0003824;GO:0003824;GO:0005506;GO:0005506;GO:0005506;GO:0006537;GO:0006537;GO:0006537;GO:0006807;GO:0006807;GO:0010181;GO:0010181;GO:0010181;GO:0015930;GO:0015930;GO:0016040;GO:0016040;GO:0016040;GO:0016491;GO:0016491;GO:0016638;GO:0016638;GO:0016639;GO:0016639;GO:0050660;GO:0050660;GO:0050660;GO:0051536;GO:0051536;GO:0051536;GO:0051536;GO:0051538;GO:0055114;GO:0055114;	K00264	FE	opiNOG01663;COG0067	glutamate synthase Glt1, putative
AFUB_059160	1778.48	2770.15	786.81	0.284031	-1.81588	3.04596e-93	8.9327e-92	DS499597	2875077	2878860	-	3600	-	GO:0005515;GO:0006629;GO:0006629;GO:0008081;GO:0008081;GO:0016301;GO:0016301;GO:0016301;GO:0016310;GO:0046475;GO:0046475;GO:0046475;GO:0047389;GO:0047389;GO:0047389;	K18696	CR	opiNOG02825;COG0584	cyclin dependent kinase (Pho85), putative
AFUB_069420	13797.5	19823.7	7771.36	0.392024	-1.35099	4.70192e-93	1.37077e-91	DS499598	1836667	1837476	+	759	-	GO:0003700;GO:0003700;GO:0003700;GO:0006355;GO:0006355;	-	SK	NOG102658;opiNOG30304	bZIP transcription factor CpcA
AFUB_033720	280.782	499.48	62.083	0.124295	-3.00816	9.05813e-93	2.63298e-91	DS499595	4747721	4749340	-	1563	-	GO:0004096;GO:0004096;GO:0004096;GO:0004096;GO:0004601;GO:0006979;GO:0006979;GO:0006979;GO:0016491;GO:0020037;GO:0020037;GO:0020037;GO:0042744;GO:0042744;GO:0042744;GO:0046872;GO:0046872;GO:0046872;GO:0055114;GO:0055114;GO:0055114;GO:0098869;	K03781	P	COG0753;opiNOG49213	catalase, putative
AFUB_024290	472.004	791.118	152.889	0.193257	-2.37141	1.08405e-92	3.14184e-91	DS499595	2129198	2130445	-	1248	-	-	-	S	opiNOG60398;opiNOG69718	conserved hypothetical protein
AFUB_071260	1065.17	1658.21	472.121	0.284716	-1.8124	2.77544e-92	8.02038e-91	DS499598	2321509	2322894	-	1317	-	-	K00799	SO	eurotNOG07678;eurotNOG10453	conserved hypothetical protein
AFUB_097800	802.878	1276.94	328.814	0.257502	-1.95735	7.47975e-92	2.14268e-90	DS499602	1469731	1470543	+	759	-	-	-	S	eurotNOG12996	hypothetical protein
AFUB_005040	1874.99	2818.26	931.724	0.330602	-1.59683	1.77911e-91	5.08176e-90	DS499594	1413142	1416410	+	2649	-	GO:0005085;GO:0005085;GO:0005085;GO:0005085;GO:0005622;GO:0005622;GO:0007264;GO:0007264;GO:0007264;	-	T	opiNOG13382;KOG2378	Ras guanyl-nucleotide exchange factor RasGEF, putative
AFUB_008960	2216.08	3301.55	1130.6	0.342445	-1.54606	1.49431e-90	4.24375e-89	DS499594	2530186	2530794	+	498	-	-	-	R	opiNOG46387	GPI anchored serine-threonine rich protein
AFUB_044490	120.422	236.032	4.81121	0.0203837	-5.61644	3.96716e-90	1.12021e-88	DS499596	3051548	3052255	+	708	-	GO:0008080;GO:0008080;GO:0008080;GO:0016740;	-	R	opiNOG54486;opiNOG62415	acetyltransferase, GNAT family, putative
AFUB_049200	303.739	532.562	74.9167	0.140672	-2.82959	7.7649e-90	2.18634e-88	DS499597	131412	134996	-	3144	-	GO:0000166;GO:0000166;GO:0000166;GO:0005524;GO:0005524;GO:0005524;GO:0016020;GO:0016021;GO:0016021;GO:0016021;GO:0016021;GO:0016787;GO:0016787;	K01541	P	opiNOG07276;COG0474	H /K ATPase alpha subunit, putative
AFUB_052280	203.956	375.614	32.2981	0.0859874	-3.53973	1.1511e-89	3.23192e-88	DS499597	945859	946932	-	1023	-	GO:0008152;GO:0008152;GO:0016787;GO:0016787;GO:0016787;	K01046	IV	opiNOG08723;COG0657	lipase, putative
AFUB_014980	316.251	551.081	81.4219	0.14775	-2.75877	4.33764e-89	1.20418e-87	DS499594	4227544	4228786	+	993	-	GO:0008152;GO:0008152;GO:0016787;GO:0016787;GO:0016787;	-	RIV	opiNOG48931;COG0657;opiNOG35766	lipase/esterase, putative
AFUB_092810	1566.45	2738.61	394.292	0.143975	-2.79611	2.98554e-88	8.24194e-87	DS499601	1819211	1820206	+	885	-	-	-	-	-	hypothetical protein
AFUB_061440	933.788	1567.77	299.809	0.191233	-2.3866	3.65579e-88	1.00641e-86	DS499597	3513839	3515332	+	1323	-	GO:0016020;GO:0016021;GO:0016021;GO:0016021;	-	S	opiNOG52135	conserved hypothetical protein
AFUB_091820	597.114	1106.98	87.244	0.0788123	-3.66544	4.32617e-88	1.18765e-86	DS499601	1536686	1537465	+	780	-	-	K06035	R	opiNOG32024	cyanamide hydratase, putative
AFUB_092760	622.417	1016.53	228.301	0.224588	-2.15465	5.77151e-88	1.58005e-86	DS499601	1803246	1803688	-	393	-	GO:0003677;GO:0003677;GO:0003677;GO:0003677;GO:0005634;GO:0005634;GO:0005634;GO:0006351;GO:0006351;GO:0006355;GO:0006355;GO:0046983;GO:0046983;GO:0046983;	-	S	eurotNOG12806	SRF-type transcription factor family protein
AFUB_066310	474.543	787.796	161.291	0.204737	-2.28815	8.87131e-88	2.42197e-86	DS499598	961392	963321	+	1698	-	GO:0005215;GO:0016020;GO:0016021;GO:0016021;GO:0016021;GO:0016021;GO:0022857;GO:0022857;GO:0022857;GO:0055085;GO:0055085;	-	P	opiNOG19569;KOG0252	phosphate transporter
AFUB_041230	967.842	1654.26	281.424	0.170121	-2.55537	2.49861e-87	6.76543e-86	DS499596	2052317	2053273	-	957	-	GO:0003824;GO:0003824;GO:0003824;GO:0016020;GO:0016021;GO:0016021;GO:0016021;	-	S	COG3868;opiNOG16360	endo alpha-1,4 polygalactosaminidase, putative
AFUB_083450	1284.45	1957.83	611.058	0.312109	-1.67988	2.70796e-87	7.31222e-86	DS499600	1036931	1038665	-	1533	-	GO:0005887;GO:0016020;GO:0016021;GO:0016021;GO:0016021;GO:0055085;GO:0055085;GO:0055085;	-	S	eurotNOG05033;opiNOG04900	DUF895 domain membrane protein
AFUB_003770	131.766	258.956	4.57608	0.0176712	-5.82245	2.74502e-87	7.3921e-86	DS499594	1046473	1047356	+	837	-	-	-	S	eurotNOG10315	conserved hypothetical protein
AFUB_021410	4848.81	7007.54	2690.08	0.383884	-1.38126	3.82327e-87	1.02678e-85	DS499595	1188120	1191268	+	2901	-	GO:0005515;GO:0006508;GO:0006508;GO:0006751;GO:0006751;GO:0006751;GO:0008237;GO:0008237;GO:0008237;GO:0016787;GO:0016787;	K14262	E	COG0624;opiNOG09988	conserved hypothetical protein
AFUB_050850	1018.95	1576.53	461.382	0.292658	-1.77271	7.65587e-87	2.05049e-85	DS499597	531037	531890	-	798	-	-	-	S	opiNOG47571	conserved hypothetical protein
AFUB_017790	449.983	749.465	150.501	0.200811	-2.31609	1.47089e-86	3.92886e-85	DS499595	149091	151340	+	1893	-	GO:0003824;GO:0003824;GO:0004556;GO:0004556;GO:0004556;GO:0005509;GO:0005509;GO:0005509;GO:0005975;GO:0005975;GO:0016052;GO:0016052;GO:0016052;GO:0030246;GO:0030246;GO:2001070;GO:2001070;GO:2001070;	K01176	G	opiNOG03508;KOG0471	alpha-amylase, putative
AFUB_088810	4283.38	6204.51	2362.25	0.380731	-1.39316	1.62001e-86	4.31552e-85	DS499601	606096	608708	-	2355	-	GO:0005515;GO:0016301;GO:0016301;GO:0016301;GO:0016310;	-	STK	opiNOG77094;eurotNOG01231;opiNOG01883	cAMP-dependent protein kinase pathway protein (Som1), putative
AFUB_079250	306.527	533.238	79.816	0.149682	-2.74003	2.09244e-86	5.55903e-85	DS499599	2043961	2045040	+	1080	-	GO:0005385;GO:0005385;GO:0005385;GO:0006811;GO:0016020;GO:0016020;GO:0016020;GO:0016021;GO:0016021;GO:0016021;GO:0016021;GO:0030001;GO:0030001;GO:0046873;GO:0046873;GO:0055085;GO:0055085;GO:0071577;GO:0071577;	K14709	P	opiNOG01043;NOG60552;NOG21304;KOG1558	high affinity zinc ion transporter, putative
AFUB_012380	2300.5	3394.78	1206.22	0.355317	-1.49282	1.41321e-85	3.73441e-84	DS499594	3478286	3482050	+	3585	-	-	-	S	NOG18526;opiNOG08822	cell wall biogenesis protein Mhp1, putative
AFUB_048020	562.094	1003.86	120.327	0.119864	-3.06053	2.70948e-84	7.10285e-83	DS499596	4032296	4033619	-	1020	-	GO:0005515;	-	S	opiNOG45497	F-box domain protein
AFUB_071630	500.253	857.307	143.199	0.167033	-2.58179	3.95949e-84	1.02978e-82	DS499598	2467852	2470101	+	2250	-	GO:0032126;GO:0070941;	-	S	sordNOG05685;eurotNOG12300	NACHT domain protein
AFUB_058090	6037.28	8643.85	3430.71	0.396897	-1.33316	5.65076e-84	1.46579e-82	DS499597	2579576	2584161	+	4482	-	GO:0000166;GO:0005524;GO:0005524;GO:0005524;GO:0005524;GO:0016020;GO:0016021;GO:0016021;GO:0016021;GO:0016021;GO:0016887;GO:0016887;GO:0042626;GO:0042626;GO:0042626;GO:0055085;GO:0055085;	-	QV	KOG0054;NOG08093	ABC transporter, putative
AFUB_099730	387.921	663.137	112.706	0.169958	-2.55675	1.67379e-83	4.31907e-82	DS499603	421764	422000	+	237	-	GO:0016020;GO:0016021;GO:0016021;GO:0016021;	-	-	-	hypothetical protein
AFUB_039980	159.54	299.666	19.4138	0.0647846	-3.94821	4.15046e-83	1.0682e-81	DS499596	1723181	1723983	+	753	-	GO:0016491;GO:0016491;GO:0016491;GO:0055114;	-	QRI	NOG55769;COG1028;opiNOG31648	oxidoreductase, short chain dehydrogenase/reductase family protein, putative
AFUB_090420	1224.92	1859.75	590.086	0.317292	-1.65612	4.20331e-83	1.07899e-81	DS499601	1142322	1143338	+	1017	-	GO:0019867;GO:0019867;GO:0019867;	-	SR	opiNOG30510;NOG102536;eurotNOG09510	glutamine-serine-proline rich protein, putative
AFUB_030140	956.656	1476.66	436.654	0.295704	-1.75777	8.74653e-83	2.23943e-81	DS499595	3773515	3775717	+	1914	-	GO:0004553;GO:0004553;GO:0004553;GO:0005975;GO:0005975;GO:0005975;GO:0016787;	-	G	COG3250;opiNOG06339	hydrolase, putative
AFUB_092930	2912.3	4236.26	1588.33	0.374938	-1.41528	1.39431e-82	3.56073e-81	DS499602	25341	26962	-	1458	-	GO:0004190;GO:0004190;GO:0004190;GO:0004190;GO:0006508;GO:0006508;GO:0006508;GO:0008233;GO:0016787;	-	O	opiNOG10425;KOG1339	aspartic-type endopeptidase (OpsB), putative
AFUB_008170	3589.45	5901.46	1277.44	0.216461	-2.20782	1.40005e-82	3.56615e-81	DS499594	2347387	2349710	+	2118	-	GO:0004368;GO:0004368;GO:0004368;GO:0006072;GO:0006072;GO:0006072;GO:0006072;GO:0009331;GO:0009331;GO:0009331;GO:0009331;GO:0016020;GO:0016021;GO:0016021;GO:0016021;GO:0016491;GO:0016491;GO:0016491;GO:0052590;GO:0052591;GO:0052591;GO:0052591;GO:0055114;GO:0055114;GO:0055114;	K00111	C	opiNOG04524;COG0578	glycerol-3-phosphate dehydrogenase, mitochondrial
AFUB_031910	5187.8	8516.54	1859.06	0.218288	-2.1957	1.86131e-82	4.72887e-81	DS499595	4268458	4271031	-	2421	-	GO:0003676;GO:0003676;GO:0003677;GO:0003677;GO:0003677;GO:0005634;GO:0005634;GO:0005634;GO:0006351;GO:0006351;GO:0006351;GO:0008270;GO:0008270;GO:0008270;	-	R	opiNOG16696	C2H2 finger domain protein, putative
AFUB_044500	978.805	1917.24	40.3739	0.0210584	-5.56946	5.14209e-82	1.29972e-80	DS499596	3052903	3054981	+	1839	-	GO:0005887;GO:0016020;GO:0016021;GO:0016021;GO:0016021;GO:0055085;GO:0055085;GO:0055085;	-	PR	KOG0254;eurotNOG00524;opiNOG53609	siderochrome-iron transporter MirB
AFUB_065710	359.053	696.841	21.2661	0.0305179	-5.0342	8.78096e-82	2.21383e-80	DS499598	789949	791427	+	1479	-	GO:0003700;GO:0003700;GO:0003700;GO:0006355;GO:0006355;	-	S	opiNOG40288;euroNOG12465;eurotNOG06528	conserved hypothetical protein
AFUB_038200	1142.42	1736.87	547.969	0.315493	-1.66432	9.11957e-82	2.29335e-80	DS499596	1224072	1225787	+	1215	-	GO:0003700;GO:0003700;GO:0003700;GO:0006355;GO:0006355;	-	K	opiNOG21121	bZIP transcription factor (MeaB), putative
AFUB_010930	950.773	1465.89	435.659	0.297198	-1.7505	9.20161e-82	2.30811e-80	DS499594	3105186	3106427	+	1242	-	GO:0019904;GO:0019904;GO:0019904;	-	S	opiNOG27729;eurotNOG00422	conserved hypothetical protein
AFUB_025180	1622.42	2416.41	828.426	0.342833	-1.54442	9.92027e-82	2.48208e-80	DS499595	2365804	2368550	+	2172	-	GO:0016740;GO:0016740;GO:0016740;GO:0017196;GO:0017196;GO:0031417;GO:0031417;	-	R	KOG2343;opiNOG02048	amino-acid N-acetyltransferase subunit Mak10, putative
AFUB_045880	135.235	268.043	2.42652	0.00905273	-6.78743	1.64816e-81	4.10296e-80	DS499596	3517535	3518918	+	1281	-	-	-	S	opiNOG52821;sordNOG15321	hypothetical protein
AFUB_039520	386.838	648.878	124.798	0.192329	-2.37835	2.30425e-81	5.7075e-80	DS499596	1608093	1609601	+	1452	-	GO:0016020;GO:0016021;GO:0016021;GO:0016021;	-	S	opiNOG13558	conserved hypothetical protein
AFUB_000410	479.405	836.856	121.954	0.145729	-2.77864	3.48394e-81	8.60794e-80	DS499594	117460	118966	+	1431	-	GO:0016491;GO:0016491;GO:0016614;GO:0016614;GO:0050660;GO:0050660;GO:0050660;GO:0055114;GO:0055114;GO:0071949;GO:0071949;	-	CR	opiNOG09671;COG0277	glucooligosaccharide oxidase, putative
AFUB_096950	252.613	500.967	4.2601	0.00850377	-6.87768	6.59415e-81	1.62114e-79	DS499602	1200654	1201781	-	1128	-	GO:0016740;GO:0016740;GO:0016740;	-	G	opiNOG58392;opiNOG44792	glycosyl transferase family 8 family, putative
AFUB_053500	6833.97	9889.81	3778.14	0.382023	-1.38827	8.06844e-81	1.97867e-79	DS499597	1305558	1307192	-	1635	-	GO:0004672;GO:0004672;GO:0004674;GO:0004674;GO:0004674;GO:0005524;GO:0005524;GO:0005524;GO:0006468;GO:0006468;GO:0016301;GO:0016310;	K08286	TD	NOG02864;KOG0590;opiNOG03796	serine/threonine protein kinase, putative
AFUB_023830	17104.2	24066.7	10141.7	0.421399	-1.24674	1.08177e-80	2.64632e-79	DS499595	1980342	1981243	+	576	-	-	-	R	eurotNOG12518	hypothetical protein
AFUB_042340	1662.06	2541.28	782.831	0.308045	-1.69878	4.60864e-80	1.12185e-78	DS499596	2380514	2382385	-	1440	-	-	K09602	SO	fuNOG04278;opiNOG07403;NOG36720;KOG3991	ubiquitin thiolesterase (OtuB1), putative
AFUB_032870	2019.74	3162.56	876.93	0.277285	-1.85056	1.83528e-79	4.44561e-78	DS499595	4556265	4559968	+	3588	-	GO:0003676;GO:0003676;GO:0003677;GO:0003677;GO:0003677;GO:0005634;GO:0005634;GO:0005634;GO:0006351;GO:0006351;GO:0006351;GO:0008270;GO:0008270;GO:0008270;	-	K	opiNOG08656;KOG1721	C2H2 transcription factor (AmdX), putative
AFUB_015590	580.203	927.199	233.207	0.251518	-1.99126	7.67191e-79	1.84033e-77	DS499594	4430895	4433848	-	2646	-	GO:0000023;GO:0000272;GO:0000272;GO:0000272;GO:0003824;GO:0003824;GO:0004553;GO:0004553;GO:0004558;GO:0004558;GO:0004558;GO:0005576;GO:0005576;GO:0005576;GO:0005975;GO:0005975;GO:0005975;GO:0008152;GO:0008422;GO:0008422;GO:0008422;GO:0016787;GO:0016798;GO:0030246;GO:0030246;GO:0030246;GO:0032450;GO:0032450;GO:0032450;GO:0071555;GO:0071555;GO:0071555;GO:0090599;GO:0102483;GO:0102483;GO:0102483;	K01187	G	COG1501;opiNOG03012	alpha-glucosidase, putative
AFUB_049070	636.097	1006.84	265.349	0.263545	-1.92388	1.31581e-78	3.14871e-77	DS499597	95503	96267	-	705	-	-	-	SR	opiNOG25901;NOG05350	NPP1 domain protein, putative
AFUB_002340	181.914	348.282	15.546	0.0446361	-4.48564	3.8123e-78	9.05697e-77	DS499594	651742	652815	-	1074	-	-	-	S	eurotNOG06206	conserved hypothetical protein
AFUB_017560	146.375	275.232	17.518	0.063648	-3.97374	5.00342e-78	1.18582e-76	DS499595	100112	101528	-	1395	-	-	-	S	eurotNOG09368;eurotNOG11160	conserved hypothetical protein
AFUB_067450	114042	160238	67846.2	0.42341	-1.23987	1.18316e-77	2.79074e-76	DS499598	1263457	1264454	+	945	-	GO:0005515;	K08770	OL	sacNOG01949;COG5272;opiNOG02565	polyubiquitin UbiD/Ubi4, putative
AFUB_058080	728.891	1136.8	320.985	0.282359	-1.8244	2.58316e-77	6.07843e-76	DS499597	2575228	2577288	-	1836	-	GO:0016020;GO:0016021;GO:0016021;GO:0016021;	-	J	COG0154;onyNOG02987	amidase, putative
AFUB_050190	9838.09	13827.4	5848.78	0.422985	-1.24132	2.8092e-77	6.59462e-76	DS499597	354399	355193	+	687	-	GO:0003700;GO:0003700;GO:0003700;GO:0006355;GO:0006355;	-	SK	eurotNOG09403;NOG162998	bZIP transcription factor JlbA/IDI-4
AFUB_009430	1962.46	2985.67	939.255	0.314587	-1.66847	4.06355e-77	9.47171e-76	DS499594	2655045	2661107	-	5790	-	-	-	S	opiNOG48244;opiNOG71980;opiNOG48136;opiNOG47462	conserved hypothetical protein
AFUB_099740	2410.3	3497.65	1322.95	0.378238	-1.40263	4.38248e-77	1.01911e-75	DS499603	425442	427080	+	1491	-	GO:0016020;GO:0016021;GO:0016021;GO:0016021;GO:0016021;GO:0055085;GO:0055085;GO:0055085;	K07300	P	opiNOG08521;COG0387	hypothetical protein
AFUB_057620	341.505	587.18	95.8308	0.163205	-2.61524	1.1017e-76	2.54992e-75	DS499597	2481415	2481993	+	534	-	GO:0016301;GO:0016301;GO:0016301;GO:0016310;	-	T	opiNOG16319	sensor histidine kinase/response regulator, putative
AFUB_062050	798.777	1234.31	363.245	0.29429	-1.76469	3.17623e-76	7.31718e-75	DS499597	3645984	3647317	+	1230	-	GO:0003824;GO:0003824;GO:0010181;GO:0010181;GO:0010181;GO:0016491;GO:0016491;GO:0016491;GO:0055114;GO:0055114;	-	C	COG1902;opiNOG23886	12-oxophytodienoate reductase, putative
AFUB_029480	1245.5	1864.01	626.998	0.336371	-1.57187	4.68907e-76	1.07772e-74	DS499595	3589075	3591198	+	2124	-	GO:0005515;	-	OT	opiNOG08970;KOG3986	protein phosphatase regulatory subunit Gac1, putative
AFUB_084900	41728.9	58001.7	25456.1	0.438886	-1.18808	5.38424e-76	1.23463e-74	DS499600	1509969	1510446	-	375	-	GO:0016020;GO:0016020;GO:0016020;GO:0016021;GO:0016021;GO:0016021;	-	S	opiNOG41890	conserved hypothetical protein
AFUB_070850	178.505	325.898	31.1122	0.0954661	-3.38887	9.73992e-76	2.22823e-74	DS499598	2200527	2204177	+	3477	-	GO:0003950;GO:0003950;GO:0003950;	K10582	O	KOG0897;opiNOG09843	ubiquitin conjugating enzyme, putative
AFUB_044360	703.641	1405.19	2.09329	0.00148968	-9.39078	2.31057e-75	5.27375e-74	DS499596	3007141	3007775	+	582	-	-	-	-	-	conserved hypothetical protein
AFUB_012320	4066.21	6358.84	1773.59	0.278917	-1.84209	2.48021e-75	5.6479e-74	DS499594	3466671	3468445	+	1527	-	GO:0005886;GO:0005887;GO:0015112;GO:0015112;GO:0015112;GO:0015112;GO:0015113;GO:0015113;GO:0015113;GO:0015706;GO:0015706;GO:0015707;GO:0015707;GO:0016020;GO:0016021;GO:0016021;GO:0016021;GO:0016021;GO:0042128;GO:0055085;GO:0055085;	K02575	RP	opiNOG17326;COG2223	nitrate transporter CrnA
AFUB_096010	3754.73	5820.65	1688.81	0.290141	-1.78517	6.15064e-75	1.39419e-73	DS499602	883676	885144	+	1140	-	GO:0000981;GO:0000981;GO:0000981;GO:0005634;GO:0005634;GO:0005634;GO:0006355;GO:0006355;GO:0006357;GO:0008270;GO:0008270;GO:0008270;	-	RK	eurotNOG09503;opiNOG54554	hypothetical protein
AFUB_062330	1710.73	2895.39	526.072	0.181693	-2.46042	6.44787e-75	1.45822e-73	DS499597	3704238	3706209	-	1680	-	GO:0015171;GO:0016020;GO:0016020;GO:0016020;GO:0016021;GO:0016021;GO:0016021;GO:0022857;GO:0022857;GO:0055085;GO:0055085;	-	E	COG0531	GABA permease, putative
AFUB_020580	669.716	1246.19	93.2398	0.0748198	-3.74044	6.6126e-75	1.49206e-73	DS499595	923032	924832	-	1605	-	GO:0004180;GO:0004185;GO:0004185;GO:0004185;GO:0004185;GO:0006508;GO:0006508;GO:0006508;GO:0008233;GO:0016787;	K01288	OE	COG2939;opiNOG06570	pheromone processing carboxypeptidase (Sxa2), putative
AFUB_026630	745.531	1202.61	288.455	0.239858	-2.05975	1.93445e-74	4.35494e-73	DS499595	2764499	2766846	-	2178	-	GO:0000981;GO:0000981;GO:0000981;GO:0005634;GO:0005634;GO:0005634;GO:0006355;GO:0006355;GO:0006357;GO:0008270;GO:0008270;GO:0008270;	-	S	opiNOG20822	C6 finger domain protein, putative
AFUB_038500	3695	5948.58	1441.41	0.242312	-2.04506	3.11161e-74	6.98909e-73	DS499596	1308478	1310057	-	1383	-	GO:0003824;GO:0003824;GO:0004421;GO:0004421;GO:0004421;GO:0004421;GO:0006629;GO:0006694;GO:0008202;GO:0008299;GO:0008299;GO:0008299;GO:0016126;GO:0016126;GO:0016126;GO:0016740;	K01641	I	opiNOG01006;COG3425	hydroxymethylglutaryl-CoA synthase, putative
AFUB_076700	13012.6	18133.3	7891.89	0.435216	-1.2002	3.64054e-74	8.1586e-73	DS499599	1322885	1324407	+	1461	-	GO:0016829;GO:0016829;GO:0016829;	K01648	C	COG0045;opiNOG16874	ATP citrate lyase subunit (Acl), putatibe
AFUB_085240	134.603	267.132	2.07453	0.00776594	-7.00862	6.18512e-74	1.37985e-72	DS499600	1613964	1614925	-	714	-	GO:0008168;GO:0008168;GO:0008168;GO:0016740;GO:0032259;	-	S	sordNOG14306;opiNOG61226;opiNOG55803	CmcJ-like methyltransferase, putative
AFUB_067390	1196.52	1786.61	606.435	0.339433	-1.5588	6.2461e-74	1.39032e-72	DS499598	1245388	1246019	+	516	-	GO:0000160;GO:0000160;GO:0000160;GO:0004871;GO:0004871;GO:0005622;GO:0005622;	K11232	T	opiNOG37382;COG2198	phosphotransmitter protein Ypd1, putative
AFUB_095190	438.803	714.657	162.949	0.22801	-2.13283	9.02883e-74	2.00521e-72	DS499602	647282	648259	+	837	-	-	-	S	NOG187039;opiNOG38488	conserved hypothetical protein
AFUB_029730	7893.51	11057.7	4729.38	0.427702	-1.22532	1.00162e-73	2.21951e-72	DS499595	3662992	3665158	+	2091	-	GO:0005515;GO:0006351;GO:0006351;GO:0006355;GO:0006355;GO:0016567;GO:0016567;GO:0016567;	K10259	KR	KOG0274;opiNOG02953	sulfur metabolite repression control protein SconB, putative
AFUB_022010	696.148	1079.45	312.842	0.289816	-1.78679	7.82022e-73	1.72516e-71	DS499595	1358169	1359689	-	1521	-	GO:0003824;GO:0003824;GO:0016829;GO:0016831;GO:0016831;GO:0016831;GO:0019752;GO:0019752;GO:0019752;GO:0030170;GO:0030170;GO:0030170;	-	E	opiNOG03773;COG0076	tyrosine decarboxylase, putative
AFUB_035140	1778.22	3227.05	329.383	0.102069	-3.29238	2.2457e-72	4.93206e-71	DS499596	313897	315764	-	1761	-	GO:0003676;GO:0003676;GO:0003676;	-	R	opiNOG35377	C2H2 finger domain protein, putative
AFUB_068740	4582.94	6460.08	2705.8	0.418849	-1.2555	3.984e-72	8.73036e-71	DS499598	1662575	1663609	+	978	-	GO:0016491;GO:0016491;GO:0016491;GO:0055114;GO:0055114;	-	R	COG0656;opiNOG04894	glycerol dehydrogenase (GldB), putative
AFUB_101750	484.592	884.106	85.0789	0.0962316	-3.37735	4.9497e-72	1.07987e-70	DS499604	358319	359860	+	1542	-	GO:0000166;GO:0005524;GO:0005524;GO:0005524;GO:0005524;GO:0005739;GO:0005739;GO:0005739;GO:0034551;GO:0034551;GO:0034551;	K08900	O	opiNOG12250	mitochondrial chaperone ATPase (Bcs1), putative
AFUB_047490	3483.05	5419.44	1546.66	0.28539	-1.80899	5.38048e-72	1.17126e-70	DS499596	3897327	3904808	-	7263	-	GO:0003824;GO:0003824;GO:0003824;GO:0005975;GO:0005975;GO:0005975;GO:0016020;GO:0016021;GO:0016021;GO:0016021;	K00749	MG	opiNOG00069;COG0297	alpha-1,3-glucan synthase, putative
AFUB_050820	1478.52	2170.8	786.246	0.362192	-1.46517	9.11717e-72	1.98033e-70	DS499597	523993	526458	-	2466	-	GO:0005887;GO:0005887;GO:0005887;GO:0005887;GO:0006811;GO:0006812;GO:0006812;GO:0006813;GO:0008324;GO:0008324;GO:0015079;GO:0015079;GO:0015079;GO:0015079;GO:0016020;GO:0016021;GO:0016021;GO:0016021;GO:0030007;GO:0030007;GO:0030007;GO:0030007;GO:0055085;GO:0055085;GO:0071805;GO:0071805;	-	P	opiNOG00158;COG0168	potassium ion transporter (Trk1), putative
AFUB_051470	579.444	911.692	247.197	0.271141	-1.88289	1.92403e-71	4.16086e-70	DS499597	721153	722749	+	1482	-	-	-	S	opiNOG15078	conserved hypothetical protein
AFUB_096940	250.292	484.985	15.5979	0.0321617	-4.95851	2.31994e-71	5.00612e-70	DS499602	1199892	1200496	+	555	-	GO:0016020;GO:0016021;GO:0016021;GO:0016021;	-	S	eurotNOG08318	hypothetical protein
AFUB_085750	142.012	267.724	16.2991	0.0608801	-4.03789	5.15339e-71	1.10961e-69	DS499600	1752887	1754673	-	1680	-	GO:0003824;GO:0003824;GO:0003824;GO:0005975;GO:0005975;GO:0005975;GO:0030246;GO:0030246;GO:0030246;	K18195	R	sordNOG09621;opiNOG17113;pleNOG00923	rhamnogalacturonase, putative
AFUB_054870	623.994	973.771	274.217	0.281603	-1.82826	6.9394e-71	1.49092e-69	DS499597	1721635	1723944	+	2067	-	GO:0003950;GO:0003950;GO:0003950;GO:0003950;GO:0006471;GO:0006471;GO:0006471;GO:0016740;GO:0016757;	K10798	SL	opiNOG01117;KOG1037;NOG00749	poly(ADP)-ribose polymerase PARP, putative
AFUB_066700	413.904	672.487	155.321	0.230966	-2.11425	3.16363e-70	6.75296e-69	DS499598	1057479	1057979	+	501	-	GO:0016020;GO:0016021;GO:0016021;GO:0016021;	-	S	euroNOG12556;eurotNOG12472;opiNOG46894	conserved hypothetical protein
AFUB_033530	187.176	335.22	39.1318	0.116735	-3.0987	4.96492e-70	1.05751e-68	DS499595	4703109	4704178	-	1005	-	GO:0003854;GO:0003854;GO:0003854;GO:0006694;GO:0006694;GO:0006694;GO:0016616;GO:0016616;GO:0055114;GO:0055114;	-	MV	opiNOG28463;COG0451	conserved hypothetical protein
AFUB_011820	4180.19	7404.45	955.932	0.129102	-2.95341	5.67498e-70	1.20615e-68	DS499594	3328697	3329768	-	963	-	GO:0005576;GO:0005576;GO:0005576;	-	S	opiNOG39791;opiNOG56712	SCP-like extracellular protein, putative
AFUB_082600	4724.55	6622.71	2826.38	0.42677	-1.22847	1.23252e-69	2.60278e-68	DS499600	807448	808131	+	531	-	GO:0016020;GO:0016021;GO:0016021;GO:0016021;	-	S	eurotNOG06689;opiNOG34432	conserved hypothetical protein
AFUB_028170	367.701	604.493	130.909	0.216559	-2.20717	1.3031e-69	2.74595e-68	DS499595	3191303	3192464	+	1044	-	-	-	-	-	hypothetical protein
AFUB_079040	1157.73	2125.59	189.875	0.0893279	-3.48475	3.01528e-69	6.31356e-68	DS499599	1984436	1985739	-	1191	-	-	-	S	opiNOG64794;euroNOG12198;opiNOG60634	conserved hypothetical protein
AFUB_065800	7057.41	13180.1	934.702	0.0709176	-3.81771	3.71338e-69	7.75885e-68	DS499598	806742	807829	-	864	-	GO:0016491;GO:0016491;GO:0016491;GO:0055114;	-	QR	NOG08257;opiNOG16720;KOG0725	short chain dehydrogenase, putative
AFUB_026470	876.432	1361.6	391.26	0.287352	-1.79911	4.24275e-69	8.84621e-68	DS499595	2712234	2714437	+	2001	-	GO:0016020;GO:0016021;GO:0016021;GO:0016021;GO:0016021;GO:0022857;GO:0022857;GO:0022857;GO:0055085;GO:0055085;	-	PG	opiNOG22210;COG0477	MFS phosphate transporter, putative
AFUB_013480	2738.12	3891.83	1584.4	0.40711	-1.29651	4.68175e-69	9.74099e-68	DS499594	3810215	3811242	-	858	-	GO:0016020;GO:0016021;GO:0016021;GO:0016021;	-	S	NOG42379;opiNOG02845	conserved hypothetical protein
AFUB_046820	5196.57	7268.07	3125.06	0.429971	-1.21769	4.72728e-69	9.81507e-68	DS499596	3715649	3717192	-	1140	-	GO:0016020;GO:0016021;GO:0016021;GO:0016021;	-	S	opiNOG12604	conserved hypothetical protein
AFUB_070670	299.649	514.455	84.8436	0.164919	-2.60017	5.91669e-69	1.22588e-67	DS499598	2162071	2162641	+	420	-	-	-	R	eurotNOG11789;opiNOG67433	hypothetical protein
AFUB_071110	1962.65	3736.2	189.108	0.0506151	-4.30429	1.71125e-68	3.53814e-67	DS499598	2277618	2278146	-	417	-	-	-	S	sordNOG14221;opiNOG63975;opiNOG60055	hypothetical protein
AFUB_071880	650.825	1288.09	13.5551	0.0105234	-6.57026	1.82595e-68	3.76741e-67	DS499598	2557330	2559399	-	1626	-	GO:0016020;GO:0016021;GO:0016021;GO:0016021;GO:0055085;GO:0055085;GO:0055085;	K19792	SP	opiNOG04453;COG5478	low affinity iron transporter, putative
AFUB_032200	7785.94	11874.7	3697.21	0.311352	-1.68338	3.76471e-68	7.71923e-67	DS499595	4359898	4363462	-	3306	-	GO:0003824;GO:0003824;GO:0004630;GO:0004630;GO:0004630;GO:0004630;GO:0005622;GO:0005622;GO:0006654;GO:0006654;GO:0006654;GO:0016042;GO:0016042;GO:0016042;GO:0016787;GO:0048017;GO:0048017;GO:0048017;GO:0070290;GO:0070290;GO:0070290;	K01115	I	opiNOG15251;COG1502;opiNOG01373	phospholipase D (PLD), putative
AFUB_000950	236.294	408.652	63.9353	0.156454	-2.67619	4.12992e-68	8.45053e-67	DS499594	245078	246960	+	1677	-	GO:0005887;GO:0016020;GO:0016021;GO:0016021;GO:0016021;GO:0055085;GO:0055085;GO:0055085;	-	R	opiNOG19443;eurotNOG05456	MFS multidrug transporter, putative
AFUB_030830	2286.6	3264.43	1308.77	0.400919	-1.31862	9.26569e-68	1.88421e-66	DS499595	3987407	3987988	-	243	-	-	-	-	-	hypothetical protein
AFUB_086810	6379.13	8861.21	3897.06	0.439788	-1.18512	1.16047e-67	2.35502e-66	DS499601	71681	73399	+	1347	-	GO:0000166;GO:0003924;GO:0003924;GO:0003924;GO:0003924;GO:0005200;GO:0005200;GO:0005200;GO:0005525;GO:0005525;GO:0005525;GO:0005525;GO:0005737;GO:0005737;GO:0005737;GO:0005856;GO:0005874;GO:0005874;GO:0005874;GO:0005874;GO:0007010;GO:0007017;GO:0007017;GO:0007017;	K07375	Z	opiNOG00555;COG5023	tubulin beta subunit
AFUB_012530	6012.7	8357.83	3667.58	0.438819	-1.1883	1.19604e-67	2.42223e-66	DS499594	3527758	3528619	-	798	-	GO:0003676;GO:0003676;GO:0003676;	-	K	opiNOG24382	C2H2 transcription factor, putative
AFUB_017820	455.402	727.184	183.62	0.252509	-1.98559	1.37157e-67	2.77203e-66	DS499595	156901	157986	-	1014	-	GO:0016020;GO:0016021;GO:0016021;GO:0016021;	-	-	-	conserved hypothetical protein
AFUB_047520	510.434	805.17	215.699	0.267892	-1.90027	3.10292e-67	6.24566e-66	DS499596	3915906	3916379	+	474	-	GO:0004343;GO:0004343;GO:0004343;GO:0006048;GO:0006048;GO:0006048;GO:0008080;GO:0008080;GO:0008080;GO:0016740;GO:0016746;	-	R	opiNOG42884;sorNOG07959;opiNOG58132	GNAT family acetyltransferase, putative
AFUB_087440	508.229	800.863	215.594	0.269202	-1.89324	7.94034e-67	1.59177e-65	DS499601	222238	222960	-	723	-	GO:0008080;GO:0008080;GO:0008080;GO:0016740;	-	R	opiNOG27531;opiNOG29775	acetyltransferase, GNAT family, putative
AFUB_017840	585.52	1042.37	128.674	0.123444	-3.01807	1.82122e-66	3.63618e-65	DS499595	160597	161770	-	966	-	GO:0000272;GO:0005576;GO:0005576;GO:0005576;GO:0005975;GO:0016829;GO:0030570;GO:0030570;GO:0030570;GO:0045490;GO:0045490;GO:0045490;GO:0046872;GO:0046872;GO:0046872;GO:0071555;GO:0071555;GO:0071555;	K01728	G	COG3866;opiNOG08954	pectate lyase A
AFUB_015100	530.13	896.299	163.962	0.182932	-2.45062	2.4934e-66	4.9682e-65	DS499594	4279266	4280469	+	1128	-	-	-	S	opiNOG37948	hypothetical protein
AFUB_090090	622.16	1196.72	47.5959	0.0397718	-4.65211	4.34094e-66	8.5975e-65	DS499601	1029503	1030737	-	1170	-	GO:0004672;GO:0004672;GO:0004674;GO:0004674;GO:0004674;GO:0005524;GO:0005524;GO:0005524;GO:0006468;GO:0006468;GO:0016301;GO:0016310;	K00924	D	KOG0590	serine/threonine protein kinase, putative
AFUB_078250	1125.4	2011.38	239.408	0.119026	-3.07065	7.03165e-66	1.38988e-64	DS499599	1763338	1764663	-	1281	-	GO:0006629;GO:0006629;GO:0006629;GO:0008081;GO:0008081;GO:0008081;	K01126	R	opiNOG20144	glycerophosphoryl diester phosphodiesterase family protein
AFUB_077200	365.958	596.114	135.801	0.22781	-2.13409	1.86149e-65	3.65748e-64	DS499599	1448395	1449869	-	1308	-	GO:0016020;GO:0016021;GO:0016021;GO:0016021;	-	S	opiNOG02679	conserved hypothetical protein
AFUB_075060	847.141	1271.14	423.139	0.332881	-1.58692	4.92571e-65	9.62071e-64	DS499599	822223	823917	-	1632	-	GO:0005887;GO:0016020;GO:0016021;GO:0016021;GO:0016021;GO:0055085;GO:0055085;GO:0055085;	-	R	KOG0254;opiNOG05004	MFS multidrug transporter, putative
AFUB_081390	69.1285	137.97	0.287089	0.00208081	-8.90864	8.07158e-65	1.5734e-63	DS499600	478139	479978	+	1545	-	GO:0015171;GO:0016020;GO:0016020;GO:0016020;GO:0016021;GO:0016021;GO:0016021;GO:0022857;GO:0022857;GO:0055085;GO:0055085;	-	E	COG0531;opiNOG12002	amino acid permease, putative
AFUB_029100	418.035	689.643	146.427	0.212323	-2.23566	8.95373e-65	1.74192e-63	DS499595	3459172	3460785	+	1416	-	GO:0003824;GO:0003824;GO:0004556;GO:0004556;GO:0004556;GO:0005509;GO:0005509;GO:0005509;GO:0005975;GO:0005975;GO:0016052;GO:0016052;GO:0016052;	K01176	G	COG0366;opiNOG18738	alpha-amylase, putative
AFUB_004010	513.945	805.457	222.434	0.276158	-1.85643	9.25954e-65	1.79788e-63	DS499594	1112375	1113736	+	1251	-	GO:0000272;GO:0000272;GO:0000272;GO:0004338;GO:0004338;GO:0004338;GO:0004553;GO:0004553;GO:0005576;GO:0005576;GO:0005576;GO:0005975;GO:0005975;GO:0005975;GO:0008152;GO:0016787;GO:0016798;GO:0046872;GO:0046872;GO:0046872;GO:0071555;GO:0071555;GO:0071555;	K01210	G	COG2730;opiNOG08590	exo-beta-1,3-glucanase (Exg1), putative
AFUB_099680	1908.05	2724.42	1091.68	0.400703	-1.31939	1.67232e-64	3.2407e-63	DS499603	406920	408921	+	1614	-	GO:0015171;GO:0016020;GO:0016020;GO:0016020;GO:0016021;GO:0016021;GO:0016021;GO:0022857;GO:0022857;GO:0055085;GO:0055085;	-	E	opiNOG13743;COG0531	GABA permease, putative
AFUB_063890	26202.7	35710.9	16694.5	0.46749	-1.09699	2.06686e-64	3.99741e-63	DS499598	309389	310712	+	1197	-	-	-	R	opiNOG27707	GPI-anchored cell wall organization protein Ecm33
AFUB_031050	330.18	542.19	118.17	0.21795	-2.19793	5.00624e-64	9.64457e-63	DS499595	4044631	4045974	+	1344	-	GO:0003824;GO:0003824;GO:0004356;GO:0004356;GO:0004356;GO:0006542;GO:0006542;GO:0006542;GO:0006807;GO:0006807;	K01915	E	opiNOG03694;COG0174;opiNOG07124	FluG family protein
AFUB_070990	111.194	210.389	12	0.0570372	-4.13195	6.89745e-64	1.32364e-62	DS499598	2245734	2246861	+	1008	-	-	-	S	opiNOG18914	hypothetical protein
AFUB_033300	459.129	726.802	191.457	0.263424	-1.92454	7.34944e-64	1.40765e-62	DS499595	4653475	4656249	+	2667	-	GO:0003824;GO:0003824;GO:0008152;GO:0008152;GO:0008484;GO:0008484;GO:0008484;GO:0016020;GO:0016021;GO:0016021;GO:0016021;	-	R	eurotNOG02436	sulfatase domain protein
AFUB_056330	128.739	238.8	18.678	0.078216	-3.67639	1.20979e-63	2.30373e-62	DS499597	2154911	2155767	+	720	-	-	-	SR	opiNOG27743;NOG36495;opiNOG23269;eurotNOG01389	conserved hypothetical protein
AFUB_079130	192.048	336.745	47.3507	0.140613	-2.8302	2.06945e-62	3.88829e-61	DS499599	2005147	2006211	-	900	-	GO:0008168;GO:0008168;GO:0008168;GO:0016740;GO:0032259;	K07755	R	opiNOG13296;opiNOG28995	arsenic methyltransferase Cyt19, putative
AFUB_094820	2263.03	3609.75	916.312	0.253844	-1.97799	2.20411e-62	4.13343e-61	DS499602	555571	559682	-	3858	-	GO:0000166;GO:0005524;GO:0005524;GO:0005524;GO:0005524;GO:0016020;GO:0016021;GO:0016021;GO:0016021;GO:0016021;GO:0016887;GO:0016887;GO:0042626;GO:0042626;GO:0042626;GO:0055085;GO:0055085;	K05658	QV	opiNOG01678;COG1132	ABC multidrug transporter, putative
AFUB_040620	8579.54	11734.1	5425.03	0.462332	-1.113	3.05112e-62	5.71102e-61	DS499596	1876916	1878894	-	1509	-	GO:0004345;GO:0004345;GO:0004345;GO:0004345;GO:0005975;GO:0006006;GO:0006006;GO:0006006;GO:0006006;GO:0006098;GO:0006098;GO:0006098;GO:0016491;GO:0016614;GO:0050661;GO:0050661;GO:0050661;GO:0055114;GO:0055114;GO:0055114;	K00036	G	COG0364;opiNOG06309	glucose-6-phosphate 1-dehydrogenase
AFUB_094860	115.513	216.503	14.5231	0.0670805	-3.89796	3.57354e-62	6.66364e-61	DS499602	566687	568264	-	1578	-	GO:0000981;GO:0000981;GO:0000981;GO:0005634;GO:0005634;GO:0005634;GO:0006355;GO:0006355;GO:0006357;GO:0008270;GO:0008270;GO:0008270;	-	S	opiNOG65760;opiNOG65330	C6 finger domain protein, putative
AFUB_019630	16118.4	21915.4	10321.3	0.470962	-1.08632	5.60442e-62	1.04114e-60	DS499595	645324	646537	+	1152	-	GO:0000166;GO:0004672;GO:0004672;GO:0004674;GO:0004674;GO:0004674;GO:0005524;GO:0005524;GO:0005524;GO:0005524;GO:0006468;GO:0006468;GO:0016301;GO:0016310;	K14758	T	opiNOG00630;KOG1164	casein kinase I, putative
AFUB_090880	350.449	659.66	41.2382	0.0625143	-3.99967	7.76161e-62	1.43917e-60	DS499601	1265076	1266809	+	1494	-	GO:0016020;GO:0016021;GO:0016021;GO:0016021;	-	S	opiNOG10525;euroNOG05533	conserved hypothetical protein
AFUB_083170	12754.6	17346.7	8162.55	0.470554	-1.08757	3.20008e-61	5.90045e-60	DS499600	951904	952628	-	666	-	-	-	R	opiNOG63687	GPI anchored protein, putative
AFUB_071190	190.575	343.338	37.812	0.11013	-3.18272	3.75958e-61	6.89348e-60	DS499598	2301126	2304302	+	2970	-	-	-	S	opiNOG17765	conserved hypothetical protein
AFUB_096980	199.22	346.033	52.4071	0.151451	-2.72308	4.70122e-61	8.6041e-60	DS499602	1210467	1211837	-	1317	-	GO:0016020;GO:0016021;GO:0016021;GO:0016021;	-	S	opiNOG08395;fuNOG24236	conserved hypothetical protein
AFUB_081830	615.19	938.212	292.168	0.311409	-1.68312	9.31343e-61	1.70138e-59	DS499600	570532	571177	-	594	-	-	-	S	NOG33703;pleNOG02807;opiNOG26723	DUF567 domain protein
AFUB_059170	1517.76	2171.25	864.279	0.398056	-1.32895	1.57488e-60	2.86639e-59	DS499597	2882193	2884856	-	2517	-	-	-	OD	opiNOG09139;KOG4151	actin cytoskeleton organization protein (Cro1), putative
AFUB_071340	503.465	782.297	224.632	0.287144	-1.80015	1.65901e-60	3.01397e-59	DS499598	2340892	2342584	+	1545	-	-	-	S	opiNOG64052	conserved hypothetical protein
AFUB_032690	9308.31	12673.9	5942.72	0.468894	-1.09267	2.24477e-60	4.04837e-59	DS499595	4493299	4499639	+	6051	-	-	-	S	opiNOG46083;NOG82087;opiNOG74517;opiNOG44123	PT repeat family protein
AFUB_042020	176.518	311.786	41.2497	0.132301	-2.9181	2.53331e-60	4.56041e-59	DS499596	2284779	2287273	-	2076	-	-	-	R	opiNOG03189	glutaminase GtaA
AFUB_029720	910.277	1341.7	478.857	0.356904	-1.48639	5.10111e-60	9.16623e-59	DS499595	3659110	3660765	-	1656	-	GO:0006914;GO:0006914;GO:0006914;GO:0016301;GO:0016301;GO:0016301;GO:0016310;	K08329	R	opiNOG16336	kinase activator (Atg17), putative
AFUB_037820	501.117	961.425	40.8082	0.0424456	-4.55824	9.05058e-60	1.62335e-58	DS499596	1091906	1092385	-	321	-	-	-	S	opiNOG43022	conserved hypothetical protein
AFUB_087400	91.1713	175.151	7.19159	0.0410593	-4.60615	1.04982e-59	1.8796e-58	DS499601	215915	217159	-	1245	-	-	-	S	eurotNOG07879	hypothetical protein
AFUB_050830	1135.45	2198.8	72.089	0.0327856	-4.9308	1.40602e-59	2.50826e-58	DS499597	528363	529190	-	828	-	GO:0004601;GO:0004601;GO:0004601;GO:0004601;GO:0098869;	-	S	opiNOG39660	peroxidase, putative
AFUB_080970	704.079	1324.94	83.2163	0.0628075	-3.99292	2.02251e-59	3.60153e-58	DS499600	356094	358150	-	1872	-	-	-	S	opiNOG37996	hypothetical protein
AFUB_071000	388.121	697.471	78.7702	0.112937	-3.14641	2.04364e-59	3.63261e-58	DS499598	2247023	2248280	+	924	-	-	-	S	opiNOG18914;NOG72987	hypothetical protein
AFUB_004500	422.378	785.242	59.5136	0.0757901	-3.72185	3.62264e-59	6.42775e-58	DS499594	1268888	1270035	+	1095	-	GO:0016616;GO:0016616;GO:0016616;GO:0051287;GO:0051287;GO:0051287;GO:0055114;GO:0055114;	-	E	COG0473	tartrate dehydrogenase, putative
AFUB_037900	1349.44	2092.73	606.15	0.289645	-1.78764	4.55688e-59	8.07091e-58	DS499596	1115416	1116984	+	1197	-	GO:0004553;GO:0004553;GO:0004553;GO:0005975;GO:0005975;GO:0005975;GO:0008061;GO:0008061;GO:0008061;GO:0008152;GO:0016787;GO:0016798;	K01183	G	opiNOG03681;COG3325	class V chitinase, putative
AFUB_092590	3831.33	5917.97	1744.68	0.294811	-1.76214	7.28188e-59	1.28742e-57	DS499601	1748087	1749158	+	897	-	-	-	R	opiNOG56673	hypothetical protein
AFUB_071560	143.109	261.551	24.6664	0.0943084	-3.40647	7.72498e-59	1.36332e-57	DS499598	2418526	2420185	+	1527	-	GO:0004497;GO:0004497;GO:0004497;GO:0005506;GO:0005506;GO:0005506;GO:0016491;GO:0016705;GO:0016705;GO:0016705;GO:0020037;GO:0020037;GO:0020037;GO:0046872;GO:0055114;GO:0055114;GO:0055114;	-	Q	COG2124	cytochrome P450 oxidoreductase/alkane hydroxylase, putative
AFUB_058740	773.476	1371.87	175.077	0.127619	-2.97009	8.11667e-59	1.42989e-57	DS499597	2755958	2759121	+	2961	-	GO:0005524;GO:0005524;GO:0005524;	K11654	K	KOG0385;opiNOG53409	nucleosome remodeling complex ATPase subunit (Snf2h), putative
AFUB_086930	1069.46	1573.77	565.155	0.35911	-1.4775	9.75396e-59	1.71527e-57	DS499601	103537	104571	-	1035	-	GO:0003824;GO:0003824;GO:0003824;GO:0050662;GO:0050662;GO:0050662;	-	R	opiNOG34276	UDP-galactose 4-epimerase, putative
AFUB_060450	1524.1	2166.98	881.219	0.406657	-1.29811	3.11384e-58	5.43712e-57	DS499597	3261597	3262651	+	999	-	GO:0005515;	-	SR	KOG0379;NOG28941;opiNOG24944	Kelch repeat protein
AFUB_050240	2744.56	3808.65	1680.48	0.441227	-1.18041	5.09398e-58	8.86334e-57	DS499597	364019	365789	-	1548	-	GO:0005506;GO:0005506;GO:0005506;GO:0016705;GO:0016705;GO:0016705;GO:0020037;GO:0020037;GO:0020037;GO:0055114;GO:0055114;	K10437	Q	COG2124;opiNOG17394	cytochrome P450 phenylacetate 2-hydroxylase, putative
AFUB_071600	7973.19	11675.7	4270.65	0.365772	-1.45098	5.65668e-58	9.82512e-57	DS499598	2459294	2460677	+	1173	-	GO:0004672;GO:0004672;GO:0004672;GO:0005524;GO:0005524;GO:0005524;GO:0006468;GO:0006468;GO:0016301;GO:0016310;	-	T	KOG1290;eurotNOG01181;opiNOG51309	serine/threonine-protein kinase
AFUB_047320	528.3	810.967	245.633	0.302888	-1.72314	1.03489e-57	1.79121e-56	DS499596	3860206	3861276	-	1071	-	-	-	S	opiNOG56941;opiNOG42953	conserved hypothetical protein
AFUB_085680	80.5852	156.335	4.83578	0.0309323	-5.01474	1.29407e-57	2.22811e-56	DS499600	1739283	1740230	-	843	-	-	-	S	NOG69752;opiNOG41460	spherulin 4-like cell surface protein, putative
AFUB_079240	1029.57	1496.17	562.978	0.37628	-1.41012	1.65591e-57	2.8412e-56	DS499599	2037212	2040526	+	3198	-	GO:0003824;GO:0003824;GO:0003824;GO:0005515;GO:0009116;GO:0009116;GO:0009116;	-	FR	COG0775;opiNOG17312	Pfs, NB-ARC and Ankyrin domain protein
AFUB_006390	243.423	407.646	79.1998	0.194286	-2.36375	1.66439e-57	2.85008e-56	DS499594	1807334	1808507	+	1113	-	GO:0016787;GO:0016787;GO:0016787;	-	R	eurotNOG06083;KOG3947;opiNOG03819	Ser/Thr protein phosphatase family protein
AFUB_091610	186.827	323.588	50.0655	0.15472	-2.69227	4.17577e-57	7.11537e-56	DS499601	1481231	1482403	-	1116	-	GO:0016491;GO:0016491;GO:0051213;GO:0051213;GO:0051213;GO:0055114;GO:0055114;	K19245	QI	COG2175;opiNOG04653	alpha-ketoglutarate-dependent taurine dioxygenase
AFUB_076690	13860.5	20080.3	7640.59	0.380501	-1.39403	8.70318e-57	1.4779e-55	DS499599	1318340	1321182	-	2178	-	GO:0003824;GO:0003824;GO:0008152;GO:0008152;GO:0016829;GO:0016829;GO:0016829;GO:0046912;GO:0046912;GO:0046912;GO:0048037;GO:0048037;GO:0048037;	K01648	C	opiNOG01753;COG0074	ATP citrate lyase, subunit 1, putative
AFUB_041100	12847.7	17307.4	8387.94	0.484645	-1.045	1.01379e-56	1.71564e-55	DS499596	1998773	2001512	-	2667	-	GO:0003676;GO:0003676;GO:0003676;	-	K	opiNOG18021	C2H2 transcription factor (Ace1), putative
AFUB_067240	1339.37	2109.56	569.185	0.269812	-1.88997	1.35945e-56	2.29666e-55	DS499598	1194147	1196938	+	2091	-	GO:0000981;GO:0000981;GO:0000981;GO:0003677;GO:0003677;GO:0003677;GO:0005634;GO:0005634;GO:0005634;GO:0005634;GO:0006351;GO:0006351;GO:0006355;GO:0006355;GO:0006357;GO:0008270;GO:0008270;GO:0008270;GO:0046872;	-	K	NOG77207;opiNOG71781;eurotNOG10326	C6 finger domain protein, putative
AFUB_016670	246.492	410.839	82.1446	0.199944	-2.32234	1.72664e-56	2.91201e-55	DS499594	4735523	4736707	+	1185	-	GO:0016020;GO:0016021;GO:0016021;GO:0016021;	-	S	opiNOG20330	conserved hypothetical protein
AFUB_007580	30013.2	47758.8	12267.6	0.256866	-1.96091	2.53213e-56	4.25596e-55	DS499594	2125012	2127493	+	2127	-	GO:0003824;GO:0003824;GO:0003873;GO:0003873;GO:0003873;GO:0005524;GO:0005524;GO:0005524;GO:0006000;GO:0006000;GO:0006000;GO:0006003;GO:0006003;GO:0006003;GO:0016301;GO:0016310;GO:0046835;	K00900	G	COG0406;opiNOG07374	6-phosphofructo-2-kinase 1
AFUB_062380	428.83	730.204	127.456	0.174549	-2.5183	5.50647e-56	9.17714e-55	DS499597	3712150	3713560	+	1344	-	GO:0016020;GO:0016021;GO:0016021;GO:0016021;	-	S	NOG155013;opiNOG44884	conserved hypothetical protein
AFUB_085980	492.352	757.184	227.52	0.300482	-1.73465	9.06459e-56	1.50564e-54	DS499600	1809343	1811025	-	1683	-	GO:0006629;GO:0006629;GO:0006629;GO:0016020;GO:0016021;GO:0016021;GO:0016021;GO:0016021;GO:0016491;GO:0016491;GO:0016491;GO:0055114;	K13076	I	KOG4232;opiNOG06707	fatty acid desaturase, putative
AFUB_044670	405.523	786.617	24.4298	0.0310568	-5.00895	1.15461e-55	1.91459e-54	DS499596	3161060	3162126	+	954	-	GO:0000981;GO:0000981;GO:0000981;GO:0005634;GO:0005634;GO:0005634;GO:0006355;GO:0006355;GO:0006357;GO:0008270;GO:0008270;GO:0008270;	-	S	sorNOG00392;sordNOG04224;opiNOG25174	fungal specific transcription factor, putative
AFUB_095500	843.383	1323.55	363.211	0.27442	-1.86554	1.3351e-55	2.21019e-54	DS499602	730409	731197	+	729	-	-	-	SR	NOG95922;opiNOG56899	GPI anchored protein, putative
AFUB_031590	572.265	866.865	277.665	0.32031	-1.64246	1.34145e-55	2.21699e-54	DS499595	4185134	4186231	-	1035	-	-	-	QRI	COG1028;NOG174559	hypothetical protein
AFUB_014030	3096.79	5027.87	1165.7	0.231848	-2.10875	1.43149e-55	2.36184e-54	DS499594	3942180	3945552	+	2856	-	-	-	S	opiNOG15497	conserved hypothetical protein
AFUB_050450	1619.91	2485.85	753.976	0.303308	-1.72115	1.72065e-55	2.8342e-54	DS499597	422941	423626	+	618	-	-	-	R	eurotNOG12413;opiNOG76725;opiNOG65637	GPI anchored protein, putative
AFUB_080570	5819.42	9350.32	2288.52	0.244753	-2.0306	2.3434e-55	3.85356e-54	DS499600	253551	255026	-	1422	-	GO:0016020;GO:0016021;GO:0016021;GO:0016021;	-	E	euNOG11444;opiNOG24592	amino acid transporter, putative
AFUB_076340	764.814	1411.36	118.272	0.0837999	-3.57691	3.26913e-55	5.36692e-54	DS499599	1231742	1233057	-	1221	-	GO:0016020;GO:0016021;GO:0016021;GO:0016021;	-	S	eurotNOG10876	GPI-anchored cell wall protein Pst1, putative
AFUB_056540	282.022	460.31	103.734	0.225356	-2.14972	6.48737e-55	1.06326e-53	DS499597	2210542	2212560	+	2019	-	GO:0003684;GO:0003684;GO:0003684;GO:0006281;GO:0006281;GO:0006281;	K03509	L	opiNOG00489;COG0389	sister chromatid cohesion protein (Eso1), putative
AFUB_060890	156.348	275.596	37.0992	0.134615	-2.89309	1.09846e-54	1.79737e-53	DS499597	3368439	3369993	+	1176	-	GO:0016787;GO:0016813;GO:0016813;GO:0016813;GO:0046872;GO:0046872;GO:0046872;	K01480	E	opiNOG05652;COG0010	agmatinase, putative
AFUB_049990	6256.13	10161.2	2351.09	0.23138	-2.11167	1.74534e-54	2.84639e-53	DS499597	310351	311679	-	1329	-	GO:0003824;GO:0003824;GO:0010181;GO:0010181;GO:0010181;GO:0016491;GO:0016491;GO:0016491;GO:0055114;GO:0055114;	-	C	COG1902;opiNOG05540	NADH-dependent flavin oxidoreductase, putative
AFUB_021670	7420.13	9979.81	4860.45	0.487028	-1.03792	7.14329e-54	1.15733e-52	DS499595	1247288	1249484	-	2019	-	GO:0000166;GO:0005524;GO:0005524;GO:0005524;GO:0006986;GO:0006986;GO:0006986;	K09490	O	KOG0100;opiNOG02241	ER Hsp70 chaperone BiP, putative
AFUB_025730	238.303	433.878	42.7284	0.0984802	-3.34402	7.34806e-54	1.18856e-52	DS499595	2507760	2509577	+	1818	-	GO:0003677;GO:0003677;GO:0003677;GO:0003677;GO:0003700;GO:0003700;GO:0003700;GO:0003700;GO:0006355;GO:0006355;	K12769	S	opiNOG09997;eurotNOG06558;opiNOG29991	conserved hypothetical protein
AFUB_048140	790.503	1186.67	394.333	0.332301	-1.58944	8.60036e-54	1.38885e-52	DS499596	4062605	4064292	-	1599	-	-	K01083	R	opiNOG51811;opiNOG03722;KOG1382	extracellular phytase, putative
AFUB_015030	1763.58	2758.31	768.851	0.27874	-1.84301	1.58238e-53	2.55117e-52	DS499594	4251890	4253924	-	1809	-	GO:0005887;GO:0016020;GO:0016021;GO:0016021;GO:0016021;GO:0055085;GO:0055085;GO:0055085;	-	R	KOG2615;opiNOG06381	MFS multidrug transporter, putative
AFUB_054860	865.409	1465.74	265.074	0.180846	-2.46717	2.65425e-53	4.27231e-52	DS499597	1718606	1720621	+	2016	-	-	-	S	COG2930;opiNOG12841	DUF500 domain protein
AFUB_044590	1231.95	1751.32	712.567	0.406873	-1.29735	3.6878e-53	5.92626e-52	DS499596	3133377	3134602	-	1143	-	-	-	S	opiNOG66403;opiNOG46208;eurotNOG11427	conserved hypothetical protein
AFUB_028410	577.632	868.206	287.058	0.330634	-1.59669	3.78475e-53	6.07219e-52	DS499595	3255010	3257970	-	2841	-	-	-	R	opiNOG06036;COG2304	von Willebrand domain protein
AFUB_066140	847.313	1230.53	464.099	0.377154	-1.40677	1.37526e-52	2.19221e-51	DS499598	897777	899666	-	1614	-	GO:0015171;GO:0016020;GO:0016020;GO:0016020;GO:0016021;GO:0016021;GO:0016021;GO:0022857;GO:0022857;GO:0055085;GO:0055085;	-	E	COG0531;opiNOG01538	high affinity methionine permease
AFUB_096600	1218.5	1728.04	708.958	0.410267	-1.28537	2.07554e-52	3.29254e-51	DS499602	1083903	1085062	+	1029	-	-	-	S	opiNOG64969	conserved hypothetical protein
AFUB_095620	1480.03	2089.16	870.889	0.416861	-1.26236	2.90316e-52	4.59807e-51	DS499602	763507	764581	-	1011	-	GO:0003676;GO:0003676;GO:0003676;GO:0005634;GO:0005634;GO:0005634;GO:0006351;GO:0006351;GO:0006355;GO:0006355;GO:0009405;GO:0009405;GO:0009405;GO:0046872;GO:0046872;GO:0046872;	-	KR	opiNOG31485;opiNOG06874;opiNOG37946;COG5048	C2H2 finger domain protein, putative
AFUB_020120	1555.37	2175.51	935.241	0.429895	-1.21794	3.10619e-52	4.91175e-51	DS499595	787956	789783	-	1707	-	GO:0005515;	-	T	opiNOG00170;KOG2370	cactin, putative
AFUB_025390	630.951	938.876	323.027	0.344057	-1.53928	3.1582e-52	4.98602e-51	DS499595	2419694	2421375	-	1434	-	GO:0004553;GO:0004553;GO:0004553;GO:0005576;GO:0005576;GO:0005576;GO:0005975;GO:0005975;GO:0005975;GO:0008152;GO:0016787;GO:0016798;GO:0030248;GO:0030248;GO:0030248;	K01179	G	COG2730;opiNOG09764;opiNOG07693	endoglucanase/cellulase, putative
AFUB_003610	695.22	1338.85	51.5875	0.0385311	-4.69783	5.07207e-52	7.98205e-51	DS499594	992618	994377	-	1557	-	GO:0005887;GO:0016020;GO:0016021;GO:0016021;GO:0016021;GO:0055085;GO:0055085;GO:0055085;	-	RG	KOG0254;opiNOG24705;NOG231243	MFS transporter, putative
AFUB_046910	86.6547	164.232	9.07713	0.05527	-4.17736	5.30147e-52	8.32979e-51	DS499596	3736754	3737924	+	1017	-	GO:0008270;GO:0008270;GO:0008270;GO:0016491;GO:0016491;GO:0016491;GO:0046872;GO:0055114;GO:0055114;	K00008	QC	opiNOG01088;COG1063	alcohol dehydrogenase, putative
AFUB_025380	4228.86	6582.18	1875.54	0.284942	-1.81126	5.58174e-52	8.75624e-51	DS499595	2415303	2416136	-	834	-	-	-	S	opiNOG36609;NOG69236	conserved hypothetical protein
AFUB_072390	24415.2	36652.5	12177.8	0.332251	-1.58965	5.67784e-52	8.89288e-51	DS499599	53442	54023	+	582	-	-	-	O	euNOG27383;eurotNOG08533	heat shock protein Hsp30-like, putative
AFUB_051300	165.937	287.733	44.1408	0.153409	-2.70455	5.89311e-52	9.21545e-51	DS499597	663707	665248	+	1542	-	-	-	S	eurotNOG10719	conserved hypothetical protein
AFUB_001260	54144.4	74720.4	33568.4	0.449253	-1.1544	7.58944e-52	1.18307e-50	DS499594	335018	336718	+	1548	-	GO:0003824;GO:0003824;GO:0004351;GO:0004351;GO:0004351;GO:0004351;GO:0006536;GO:0006536;GO:0006536;GO:0016829;GO:0016831;GO:0016831;GO:0016831;GO:0019752;GO:0019752;GO:0030170;GO:0030170;GO:0030170;	K01580	E	COG0076;opiNOG19310	glutamate decarboxylase
AFUB_082080	3054.44	5065.4	1043.48	0.206002	-2.27927	8.20861e-52	1.27757e-50	DS499600	660843	662864	+	1938	-	GO:0003700;GO:0003700;GO:0003700;GO:0006355;GO:0006355;	-	SK	eurotNOG02251;opiNOG16927	bZIP transcription factor, putative
AFUB_055260	279.125	451.452	106.798	0.236566	-2.07969	9.87911e-52	1.53274e-50	DS499597	1830581	1831512	+	876	-	-	-	S	opiNOG52309	conserved hypothetical protein
AFUB_091830	602.405	897.404	307.405	0.34255	-1.54562	2.37601e-51	3.66907e-50	DS499601	1537549	1539298	-	1206	-	-	-	K	opiNOG55275;eurotNOG01968	conserved hypothetical protein
AFUB_062540	94.3377	177.932	10.7434	0.0603792	-4.0498	2.61276e-51	4.02837e-50	DS499597	3751123	3752893	-	1548	-	GO:0004497;GO:0004497;GO:0004497;GO:0005506;GO:0005506;GO:0005506;GO:0016020;GO:0016021;GO:0016021;GO:0016021;GO:0016491;GO:0016705;GO:0016705;GO:0016705;GO:0020037;GO:0020037;GO:0020037;GO:0046872;GO:0055114;GO:0055114;GO:0055114;	-	Q	COG2124;opiNOG11857	cytochrome P450 oxygenase, putative
AFUB_068310	1459.24	2072.21	846.266	0.408389	-1.29198	3.63818e-51	5.60065e-50	DS499598	1512976	1514512	+	1326	-	GO:0004584;GO:0004584;GO:0004584;GO:0005783;GO:0005789;GO:0005789;GO:0005789;GO:0006506;GO:0006506;GO:0006506;GO:0006506;GO:0016020;GO:0016021;GO:0016021;GO:0016021;GO:0016740;GO:0016757;GO:0097502;	K07542	SG	euNOG29502;opiNOG07569;COG5542	DUF409 domain protein
AFUB_046500	6416.95	9874.8	2959.1	0.299661	-1.73859	4.62211e-51	7.08222e-50	DS499596	3644310	3644701	-	231	-	-	-	-	-	hypothetical protein
AFUB_071420	254.096	416.27	91.9213	0.220821	-2.17905	4.79452e-51	7.33503e-50	DS499598	2359876	2361490	+	1389	-	GO:0005887;GO:0016020;GO:0016021;GO:0016021;GO:0016021;GO:0055085;GO:0055085;GO:0055085;	-	RG	opiNOG51758;eurotNOG05649;euNOG10079;KOG2504	MFS monocarboxylate transporter, putative
AFUB_029390	1940.85	2697.72	1183.99	0.438884	-1.18809	5.01545e-51	7.66116e-50	DS499595	3545451	3546770	+	1266	-	-	K19950	U	KOG3065;euroNOG04926;opiNOG26414	plasma membrane SNARE protein (Sec9), putative
AFUB_091740	75.8604	146.894	4.82715	0.0328616	-4.92746	6.51267e-51	9.93283e-50	DS499601	1516054	1516733	+	543	-	-	-	-	-	hypothetical protein
AFUB_017180	1086.54	1545.59	627.486	0.405984	-1.30051	7.79535e-51	1.18708e-49	DS499595	3011	6116	-	2556	-	-	-	S	opiNOG14249	C6 transcription factor Aro80, putative
AFUB_033470	431.701	663.105	200.296	0.302058	-1.7271	9.21435e-51	1.40101e-49	DS499595	4690609	4692340	-	1674	-	GO:0000981;GO:0000981;GO:0000981;GO:0005634;GO:0005634;GO:0005634;GO:0006355;GO:0006355;GO:0006357;GO:0008270;GO:0008270;GO:0008270;	-	K	eurotNOG08170	C6 transcription factor, putative
AFUB_080170	735.676	1211.76	259.589	0.214224	-2.22281	1.50181e-50	2.27994e-49	DS499600	71327	73332	+	1413	-	GO:0004497;GO:0004497;GO:0004497;GO:0005506;GO:0005506;GO:0005506;GO:0016020;GO:0016021;GO:0016021;GO:0016021;GO:0016491;GO:0016705;GO:0016705;GO:0016705;GO:0020037;GO:0020037;GO:0020037;GO:0046872;GO:0055114;GO:0055114;GO:0055114;	-	Q	COG2124;opiNOG08232	benzoate 4-monooxygenase cytochrome P450
AFUB_027300	624.411	923.951	324.87	0.35161	-1.50795	1.77059e-50	2.67974e-49	DS499595	2954082	2954583	+	426	-	GO:0016021;GO:0016021;GO:0016021;	-	S	NOG71582;opiNOG40891;KOG3455	ergosterol biosynthesis protein Erg28, putative
AFUB_096810	1390.64	1945.36	835.907	0.429692	-1.21863	6.98522e-50	1.04598e-48	DS499602	1162083	1163143	-	969	-	GO:0071949;GO:0071949;	-	R	opiNOG15394	conserved hypothetical protein
AFUB_081360	61.2365	120.357	2.11636	0.0175841	-5.82959	9.45425e-50	1.4093e-48	DS499600	471306	472939	+	1578	-	GO:0016020;GO:0016021;GO:0016021;GO:0016021;	-	RU	opiNOG25834;NOG132933	MFS multidrug transporter, putative
AFUB_085730	5986.25	7997.71	3974.78	0.49699	-1.00871	1.69838e-49	2.52788e-48	DS499600	1747906	1749709	-	1557	-	GO:0006865;GO:0006865;GO:0015171;GO:0016020;GO:0016020;GO:0016020;GO:0016021;GO:0016021;GO:0016021;GO:0016021;GO:0022857;GO:0022857;GO:0055085;GO:0055085;	-	E	COG0531;opiNOG09300	amino acid permease, putative
AFUB_023730	1608.42	2267.56	949.288	0.418639	-1.25622	1.96442e-49	2.91506e-48	DS499595	1952979	1956278	+	3234	-	GO:0004672;GO:0004672;GO:0004672;GO:0005524;GO:0005524;GO:0005524;GO:0006468;GO:0006468;GO:0016301;GO:0016310;	K03114	TD	NOG06666;KOG0601;opiNOG03908	protein kinase, putative
AFUB_092680	2418.21	3716.32	1120.11	0.301403	-1.73023	2.36819e-49	3.49325e-48	DS499601	1776306	1778465	+	2160	-	GO:0005524;GO:0005524;GO:0016020;GO:0016020;GO:0016773;GO:0016773;	-	S	onyNOG06881;opiNOG51905	hypothetical protein
AFUB_080710	2920.99	3960.59	1881.4	0.475029	-1.07391	2.71227e-49	3.98889e-48	DS499600	280931	281674	-	744	-	-	-	R	euroNOG12084;opiNOG41324	extracellular proline-serine rich protein
AFUB_035180	450.822	685.171	216.474	0.315941	-1.66227	4.32788e-49	6.33665e-48	DS499596	331367	333462	+	1962	-	GO:0003824;GO:0003824;GO:0016311;GO:0016791;GO:0016791;GO:0016791;	-	P	COG1785;opiNOG04478	extracellular phytase, putative
AFUB_036100	700.142	1063.07	337.219	0.317214	-1.65647	4.86762e-49	7.11637e-48	DS499596	583762	585761	-	1947	-	-	-	S	opiNOG41855	conserved hypothetical protein
AFUB_033510	510.131	1020.26	0	0	-Inf	8.1148e-49	1.18462e-47	DS499595	4698421	4699527	-	996	-	GO:0016020;GO:0016021;GO:0016021;GO:0016021;	-	SR	opiNOG57106;eurotNOG07501	hypothetical protein
AFUB_006730	510.502	766.183	254.821	0.332585	-1.5882	1.18543e-48	1.72542e-47	DS499594	1901124	1901764	+	564	-	-	-	S	eurotNOG02994;opiNOG33502	pathogenesis associated protein Cap20, putative
AFUB_044310	306.59	485.052	128.128	0.264153	-1.92056	2.36537e-48	3.43273e-47	DS499596	2989361	2991271	-	1806	-	GO:0032126;GO:0070941;	-	S	sordNOG05685;eurotNOG12300	NACHT domain protein
AFUB_095130	106.575	196.011	17.1401	0.0874447	-3.51548	3.63672e-48	5.24696e-47	DS499602	629374	633349	+	3786	-	GO:0032126;GO:0070941;	-	SR	eurotNOG04529;sordNOG08368;opiNOG79403	NACHT domain protein
AFUB_068500	414.167	633.307	195.027	0.307951	-1.69923	3.87287e-48	5.57954e-47	DS499598	1580088	1581168	-	852	-	GO:0003676;GO:0003676;GO:0003676;	-	R	opiNOG07843;COG5048	C2H2 finger domain protein, putative
AFUB_073450	203.336	338.199	68.4726	0.202462	-2.30427	7.41349e-48	1.06649e-46	DS499599	353896	355128	-	921	-	GO:0004553;GO:0004553;GO:0004553;GO:0005975;GO:0005975;GO:0005975;GO:0008152;GO:0016787;GO:0016798;	K01179	G	COG2730;opiNOG09764;opiNOG07693	endoglucanase, putative
AFUB_078730	5421.46	7735.87	3107.05	0.401642	-1.31602	1.18918e-47	1.69836e-46	DS499599	1904505	1906468	+	1785	-	GO:0016020;GO:0016021;GO:0016021;GO:0016021;	-	S	opiNOG09457	integral membrane protein
AFUB_019090	1051.53	1485	618.055	0.416198	-1.26466	1.71801e-47	2.44655e-46	DS499595	492313	493716	+	1101	-	GO:0016020;GO:0016021;GO:0016021;GO:0016021;	-	S	opiNOG04745	transmembrane protein UsgS
AFUB_087360	247.014	400.296	93.7318	0.234156	-2.09446	2.06923e-47	2.94247e-46	DS499601	206125	206665	-	441	-	-	-	-	-	hypothetical protein
AFUB_071450	1042.15	1813.66	270.631	0.149218	-2.74451	2.45523e-47	3.48636e-46	DS499598	2370851	2373243	-	2100	-	GO:0000166;GO:0003924;GO:0003924;GO:0003924;GO:0005525;GO:0005525;GO:0005525;GO:0005525;	-	RU	opiNOG53515;KOG0446;eurotNOG03235	dynamin family GTPase, putative
AFUB_052260	651.639	1036.86	266.415	0.256944	-1.96048	2.74966e-47	3.89884e-46	DS499597	938121	939014	-	762	-	GO:0005515;	-	R	eurotNOG06957	WW domain protein
AFUB_040480	2038.65	2972.71	1104.59	0.371576	-1.42827	2.81489e-47	3.97991e-46	DS499596	1841152	1842052	-	729	-	GO:0005515;	K20522	ST	opiNOG33628;NOG67344	SH3 domain protein
AFUB_029470	67.1371	129.773	4.50105	0.034684	-4.84959	2.99617e-47	4.23016e-46	DS499595	3586825	3587151	-	327	-	GO:0016020;GO:0016021;GO:0016021;GO:0016021;	-	-	-	hypothetical protein
AFUB_014780	1086.86	1528.63	645.097	0.42201	-1.24465	3.97329e-47	5.60138e-46	DS499594	4168243	4170895	+	2358	-	GO:0000981;GO:0003677;GO:0003677;GO:0003677;GO:0005634;GO:0005634;GO:0005634;GO:0006351;GO:0006351;GO:0006351;GO:0008270;GO:0008270;GO:0008270;	-	K	opiNOG12889	C6 transcription factor, putative
AFUB_086150	62.5242	121.727	3.32099	0.0272822	-5.1959	6.32504e-47	8.87931e-46	DS499600	1853611	1855600	-	1870	-	GO:0000981;GO:0000981;GO:0000981;GO:0005634;GO:0005634;GO:0005634;GO:0006355;GO:0006355;GO:0006357;GO:0008270;GO:0008270;GO:0008270;	-	SK	sordNOG14851;opiNOG44806;opiNOG68146	C6 finger transcription factor, putative
AFUB_005530	341.798	531.022	152.573	0.28732	-1.79927	7.40859e-47	1.03857e-45	DS499594	1557582	1558965	+	1311	-	GO:0005887;GO:0016020;GO:0016021;GO:0016021;GO:0016021;GO:0055085;GO:0055085;GO:0055085;	-	G	KOG2504;eurotNOG00617;opiNOG12342	MFS monocarboxylate transporter, putative
AFUB_048110	1264.46	1761.69	767.232	0.435508	-1.19923	8.68843e-47	1.21626e-45	DS499596	4056041	4057589	-	1371	-	GO:0003824;GO:0003824;GO:0008152;GO:0008496;GO:0008496;GO:0008496;GO:0008496;GO:0016020;GO:0016021;GO:0016021;GO:0016021;GO:0016052;GO:0016052;GO:0016052;GO:0016787;GO:0016798;	K08257	R	opiNOG62826	glycosyl hydrolase, putative
AFUB_045890	55.9012	111.205	0.597251	0.00537072	-7.54067	9.64937e-47	1.34696e-45	DS499596	3519163	3519617	+	393	-	GO:0003677;	-	S	opiNOG52821	hypothetical protein
AFUB_089340	2841.04	3828.84	1853.23	0.48402	-1.04686	9.70298e-47	1.35253e-45	DS499601	832213	834028	-	1644	-	-	-	R	opiNOG15977	C2 domain protein
AFUB_034570	711.742	1030.28	393.205	0.381649	-1.38968	1.15635e-46	1.60735e-45	DS499596	177584	177858	+	258	-	-	-	S	opiNOG65364	conserved hypothetical protein
AFUB_014090	325.876	513.147	138.604	0.270106	-1.8884	1.48858e-46	2.06046e-45	DS499594	3958378	3959975	-	1482	-	GO:0003824;GO:0003824;GO:0004571;GO:0004571;GO:0004571;GO:0004571;GO:0005509;GO:0005509;GO:0005509;GO:0005975;GO:0005975;GO:0005975;GO:0006486;GO:0006486;GO:0006486;GO:0008152;GO:0016020;GO:0016020;GO:0016020;GO:0016787;GO:0016798;GO:0031410;GO:0060205;GO:0060205;GO:0060205;	K01230	G	opiNOG18155;KOG2204	mannosidase MsdS
AFUB_047460	87.7147	167.928	7.50175	0.0446725	-4.48447	1.62995e-46	2.24984e-45	DS499596	3890665	3892127	-	1413	-	GO:0008168;GO:0008168;GO:0008168;GO:0032259;	-	R	opiNOG50142;NOG101526;opiNOG51836	hypothetical protein
AFUB_028470	199.193	330.662	67.7237	0.204813	-2.28762	1.78255e-46	2.45703e-45	DS499595	3273658	3275469	-	1644	-	GO:0005886;GO:0005886;GO:0005886;GO:0016020;GO:0016740;GO:0016740;GO:0016740;GO:0031225;GO:0031225;GO:0031225;	-	R	opiNOG06058;eurotNOG08298	1,3-beta-glucanosyltransferase Gel3
AFUB_019740	267.017	426.979	107.056	0.250729	-1.9958	1.89188e-46	2.60411e-45	DS499595	668721	670049	+	1329	-	GO:0016020;GO:0016021;GO:0016021;GO:0016021;	-	-	-	hypothetical protein
AFUB_071680	682.384	989.589	375.178	0.379126	-1.39925	2.60199e-46	3.57656e-45	DS499598	2514762	2515573	-	705	-	GO:0003796;GO:0003796;GO:0003796;GO:0009253;GO:0009253;GO:0009253;GO:0016787;GO:0016998;GO:0016998;GO:0016998;	-	M	COG3757;NOG101904	secreted glycosyl hydrolase, putative
AFUB_066070	785.793	1181.18	390.41	0.330526	-1.59716	2.6333e-46	3.61458e-45	DS499598	879303	880649	+	1218	-	GO:0016020;GO:0016021;GO:0016021;GO:0016021;	-	I	opiNOG05416;COG0671	PAP2 domain protein
AFUB_010610	11124.4	15145.3	7103.51	0.469023	-1.09227	3.50187e-46	4.80014e-45	DS499594	3012074	3014467	-	2394	-	GO:0000166;GO:0005524;GO:0005524;GO:0005524;GO:0005524;	K03695	O	opiNOG02314;COG0542	heat shock protein/chaperonin HSP78, putative
AFUB_000790	68.8273	132.139	5.51519	0.0417377	-4.5825	3.52732e-46	4.82833e-45	DS499594	203952	204739	-	726	-	GO:0016020;GO:0016021;GO:0016021;GO:0016021;	K18387	SQ	opiNOG38911;sordNOG12563;opiNOG71363	integral membrane protein
AFUB_014990	689.557	1009.84	369.273	0.365675	-1.45137	3.64164e-46	4.97792e-45	DS499594	4231657	4239048	+	7239	-	GO:0003824;GO:0003824;GO:0003824;GO:0005975;GO:0005975;GO:0005975;GO:0016020;GO:0016021;GO:0016021;GO:0016021;	K00749	G	COG0297	alpha-1,3-glucan synthase, putative
AFUB_013150	941.229	1331.7	550.763	0.41358	-1.27376	9.99262e-46	1.36029e-44	DS499594	3699201	3701456	-	1971	-	GO:0004497;GO:0004497;GO:0004497;GO:0055114;GO:0071949;GO:0071949;GO:0071949;	K03380	HC	COG0654	phenol 2-monooxygenase, putative
AFUB_031900	1225.49	1938.94	512.045	0.264085	-1.92092	2.44466e-45	3.30514e-44	DS499595	4267934	4268432	+	378	-	-	-	-	-	hypothetical protein
AFUB_001910	173.202	312.295	34.1086	0.109219	-3.1947	3.73451e-45	5.02836e-44	DS499594	538165	538658	+	219	-	-	-	-	-	hypothetical protein
AFUB_095210	69.8919	133.569	6.21496	0.0465299	-4.4257	5.36534e-45	7.21438e-44	DS499602	649137	650208	+	1023	-	GO:0004497;GO:0004497;GO:0004497;GO:0005506;GO:0005506;GO:0005506;GO:0016491;GO:0016705;GO:0016705;GO:0016705;GO:0020037;GO:0020037;GO:0020037;GO:0046872;GO:0055114;GO:0055114;GO:0055114;	-	Q	opiNOG08814;COG2124	cytochrome P450 alkane hydroxylase, putative
AFUB_049060	830.88	1182.39	479.373	0.405429	-1.30248	5.93617e-45	7.96027e-44	DS499597	93769	94815	-	1047	-	-	-	S	opiNOG26947	hypothetical protein
AFUB_092690	417.661	630.935	204.387	0.323944	-1.62619	6.21203e-45	8.3189e-44	DS499601	1779109	1780033	-	345	-	-	-	SR	opiNOG32470;opiNOG75128	hypothetical protein
AFUB_099400	2034.45	2758.9	1310	0.474826	-1.07453	7.01692e-45	9.37138e-44	DS499603	347261	348516	+	1134	-	GO:0003838;GO:0003838;GO:0003838;GO:0006629;GO:0006694;GO:0006694;GO:0006694;GO:0008168;GO:0008168;GO:0008168;GO:0008202;GO:0016126;GO:0016126;GO:0016126;GO:0016740;GO:0032259;	K00559	HI	opiNOG12581;KOG1269	sterol 24-c-methyltransferase, putative
AFUB_034310	1710.04	2336.83	1083.25	0.463556	-1.10918	7.43373e-45	9.91465e-44	DS499596	118041	118871	+	582	-	-	-	R	opiNOG52734;onyNOG06733	conserved hypothetical protein
AFUB_072950	668.325	1157.64	179.008	0.154632	-2.69309	8.18956e-45	1.0908e-43	DS499599	228102	231979	+	3570	-	GO:0005515;	-	R	COG0666	NACHT and Ankyrin domain protein
AFUB_038280	118.86	222.665	15.0555	0.0676148	-3.88652	1.34683e-44	1.78668e-43	DS499596	1245307	1246644	+	1338	-	GO:0016020;GO:0016021;GO:0016021;GO:0016021;	-	R	euNOG16799;opiNOG26462;KOG2458	DUF821 domain protein
AFUB_047970	258.274	411.724	104.823	0.254595	-1.97372	1.99805e-44	2.64348e-43	DS499596	4021308	4022937	-	1203	-	GO:0000981;GO:0000981;GO:0000981;GO:0005634;GO:0005634;GO:0005634;GO:0006355;GO:0006355;GO:0006357;GO:0008270;GO:0008270;GO:0008270;GO:0016020;GO:0016021;GO:0016021;GO:0016021;	-	S	opiNOG04821;sordNOG06085	C6 finger domain protein, putative
AFUB_039500	2105.65	2847.02	1364.28	0.479196	-1.06131	2.99447e-44	3.94592e-43	DS499596	1599563	1601710	-	1986	-	GO:0000981;GO:0000981;GO:0000981;GO:0005634;GO:0005634;GO:0005634;GO:0006355;GO:0006355;GO:0006357;GO:0008270;GO:0008270;GO:0008270;	-	S	opiNOG07782	C6 transcription factor, putative
AFUB_088680	1360.39	1939.42	781.353	0.402879	-1.31158	3.29409e-44	4.32919e-43	DS499601	568968	571196	+	2229	-	-	-	S	opiNOG70120;opiNOG05042;eurotNOG03961	conserved hypothetical protein
AFUB_024580	2441.54	3573.11	1309.97	0.366619	-1.44765	4.29285e-44	5.63429e-43	DS499595	2207561	2211447	+	3819	-	-	-	S	opiNOG22341;NOG29455	conserved hypothetical protein
AFUB_049470	89.9117	165.434	14.389	0.086977	-3.52322	4.76491e-44	6.2373e-43	DS499597	188179	189223	+	939	-	-	-	S	eurotNOG00352	conserved hypothetical protein
AFUB_077130	141.351	243.695	39.0065	0.160063	-2.64329	7.26295e-44	9.45715e-43	DS499599	1419000	1421237	-	1962	-	GO:0000981;GO:0000981;GO:0000981;GO:0005634;GO:0005634;GO:0005634;GO:0006355;GO:0006355;GO:0006357;GO:0008270;GO:0008270;GO:0008270;	-	K	opiNOG59997	C6 transcription factor, putative
AFUB_073440	5361.82	8250.75	2472.88	0.299716	-1.73833	8.96806e-44	1.16467e-42	DS499599	351174	352137	-	909	-	GO:0005886;GO:0005886;GO:0005886;GO:0016020;GO:0016021;GO:0016021;GO:0016021;	-	S	opiNOG05325;opiNOG30424	integral membrane protein
AFUB_000700	313.518	486.658	140.378	0.288453	-1.79359	1.07557e-43	1.39316e-42	DS499594	184529	186192	+	1539	-	GO:0016020;GO:0016021;GO:0016021;GO:0016021;GO:0016491;GO:0016491;GO:0016614;GO:0016614;GO:0050660;GO:0050660;GO:0050660;GO:0055114;GO:0055114;GO:0071949;GO:0071949;	-	CR	opiNOG09603;pleNOG01286;COG0277	FAD binding domain protein
AFUB_046390	138.96	239.712	38.2086	0.159394	-2.64933	1.51518e-43	1.96001e-42	DS499596	3622807	3624669	-	1710	-	GO:0004497;GO:0004497;GO:0004497;GO:0005506;GO:0005506;GO:0005506;GO:0016020;GO:0016021;GO:0016021;GO:0016021;GO:0016705;GO:0016705;GO:0016705;GO:0020037;GO:0020037;GO:0020037;GO:0055114;GO:0055114;	-	Q	COG2124;sorNOG03868;opiNOG13602	cytochrome P450 monooxygenase, putative
AFUB_090100	68.1469	129.906	6.38809	0.0491748	-4.34594	1.51893e-43	1.9623e-42	DS499601	1032058	1032589	+	324	-	-	-	-	-	hypothetical protein
AFUB_002500	802.977	1241.37	364.589	0.2937	-1.76759	1.71057e-43	2.207e-42	DS499594	697079	699205	-	2127	-	GO:0005515;	-	R	opiNOG16835	F-box domain protein
AFUB_092190	172.956	339.053	6.85835	0.020228	-5.6275	2.09892e-43	2.69748e-42	DS499601	1614423	1615268	-	795	-	GO:0016020;GO:0016021;GO:0016021;GO:0016021;	-	S	opiNOG10591	integral membrane protein Pth11-like, putative
AFUB_026340	3848.84	5327.47	2370.22	0.444905	-1.16843	4.26362e-43	5.45821e-42	DS499595	2673379	2674924	-	1482	-	GO:0003676;GO:0003676;GO:0003676;	-	K	opiNOG18593	C2H2 transcription factor (RfeC), putative
AFUB_087370	153.66	266.591	40.7289	0.152777	-2.7105	4.26979e-43	5.45903e-42	DS499601	206840	208381	-	1470	-	GO:0003993;GO:0003993;GO:0003993;GO:0003993;GO:0016311;GO:0016787;GO:0016787;GO:0016787;GO:0046872;GO:0046872;GO:0046872;	K01078	G	opiNOG03139;eurotNOG05460	acid phosphatase, putative
AFUB_075450	3442.05	6214.02	670.082	0.107834	-3.21312	4.76767e-43	6.07986e-42	DS499599	968509	969758	+	930	-	-	-	S	opiNOG63609;opiNOG67787	conserved hypothetical protein
AFUB_088270	172.153	293.932	50.3744	0.171381	-2.54472	5.00996e-43	6.3806e-42	DS499601	452666	453001	-	288	-	GO:0016020;GO:0016021;GO:0016021;GO:0016021;	-	S	eurotNOG07664	conserved hypothetical protein
AFUB_074230	4369.43	5875.33	2863.52	0.48738	-1.03688	8.16222e-43	1.03784e-41	DS499599	591304	591781	+	381	-	-	-	S	eurotNOG07474;opiNOG43996	hypothetical protein
AFUB_009810	603.259	1192.78	13.7354	0.0115154	-6.44029	8.16997e-43	1.03784e-41	DS499594	2773451	2778675	+	4377	-	GO:0000166;GO:0005524;GO:0005524;GO:0005524;GO:0005524;GO:0016020;GO:0016021;GO:0016021;GO:0016021;GO:0016021;GO:0016887;GO:0016887;GO:0042626;GO:0042626;GO:0042626;GO:0055085;GO:0055085;	-	QV	opiNOG11164;COG1132	ABC multidrug transporter, putative
AFUB_101140	869.613	1224.45	514.777	0.420415	-1.25011	1.29363e-42	1.6391e-41	DS499604	186946	188264	+	1110	-	GO:0004497;GO:0004497;GO:0004497;GO:0055114;GO:0071949;GO:0071949;GO:0071949;	-	SR	opiNOG52093;opiNOG02696;opiNOG15394;eurotNOG11085	monooxygenase, putative
AFUB_096650	938.557	1464.77	412.342	0.281506	-1.82876	1.51688e-42	1.91705e-41	DS499602	1102453	1104273	+	1647	-	-	-	S	eurotNOG12164	hypothetical protein
AFUB_028690	11448.3	17420.1	5476.54	0.31438	-1.66942	3.47351e-42	4.35644e-41	DS499595	3327994	3328860	+	867	-	GO:0003676;GO:0003676;GO:0003676;GO:0005622;GO:0005622;GO:0019722;GO:0019722;GO:0019722;	-	S	opiNOG27318;opiNOG32795;opiNOG43223	calcineurin binding protein, putative
AFUB_056340	609.489	880.504	338.474	0.38441	-1.37928	5.62844e-42	7.02347e-41	DS499597	2156042	2157232	-	1191	-	GO:0003824;GO:0003824;GO:0016787;GO:0016787;GO:0016787;	K01253	RI	COG0596;opiNOG22704;KOG4178	epoxide hydrolase, putative
AFUB_091900	645.909	1196.3	95.5222	0.0798483	-3.64659	7.14953e-42	8.8879e-41	DS499601	1559309	1561265	-	1842	-	GO:0005315;GO:0005315;GO:0005315;GO:0006817;GO:0006817;GO:0006817;GO:0006817;GO:0016020;GO:0016020;GO:0016020;GO:0016021;GO:0016021;GO:0016021;GO:0055085;	K14640	P	COG0306;opiNOG02222	sodium/phosphate symporter, putative
AFUB_090430	579.42	1065.95	92.8922	0.0871451	-3.52044	8.02205e-42	9.96004e-41	DS499601	1144925	1147477	+	2364	-	GO:0005975;GO:0005975;GO:0005975;GO:0016740;GO:0016758;GO:0016758;GO:0016758;GO:0030259;GO:0030259;GO:0030259;	-	CG	COG1819;opiNOG50473	sterol glucosyltransferase, putative
AFUB_028160	1210.47	1718.55	702.39	0.408711	-1.29085	1.04664e-41	1.29623e-40	DS499595	3188406	3190450	+	1647	-	GO:0005887;GO:0016020;GO:0016021;GO:0016021;GO:0016021;GO:0055085;GO:0055085;GO:0055085;	K08157	R	eurotNOG13377;KOG0255	MFS multidrug transporter, putative
AFUB_087310	108.817	193.163	24.4702	0.126682	-2.98072	1.70045e-41	2.10069e-40	DS499601	191831	193929	-	1674	-	GO:0015171;GO:0016020;GO:0016020;GO:0016020;GO:0016021;GO:0016021;GO:0016021;GO:0022857;GO:0022857;GO:0055085;GO:0055085;	-	E	COG0531;opiNOG00156	high affinity methionine permease
AFUB_098350	1228.1	1686.55	769.641	0.45634	-1.13182	1.73381e-41	2.13923e-40	DS499603	64994	66613	+	1620	-	-	-	S	opiNOG19513	conserved hypothetical protein
AFUB_100710	164.908	275.435	54.3806	0.197435	-2.34055	1.91822e-41	2.36381e-40	DS499604	57883	58389	+	507	-	GO:0016020;GO:0016021;GO:0016021;GO:0016021;	-	S	opiNOG63482;opiNOG39378;eurotNOG12187	hypothetical protein
AFUB_100720	526.517	984.817	68.2173	0.069269	-3.85165	4.55039e-41	5.57267e-40	DS499604	59612	61011	+	1344	-	GO:0005515;	-	SR	NOG140028;opiNOG58371;opiNOG23487	F-box domain protein
AFUB_064130	963.861	1387.29	540.434	0.389562	-1.36008	8.20949e-41	9.95515e-40	DS499598	373193	374617	+	1425	-	GO:0004190;GO:0004190;GO:0004190;GO:0004190;GO:0006508;GO:0006508;GO:0006508;GO:0008233;GO:0016787;	K01379	O	opiNOG26402;KOG1339	aspartic-type endopeptidase (CtsD), putative
AFUB_072560	1711.6	2307.35	1115.86	0.48361	-1.04808	1.07237e-40	1.29722e-39	DS499599	101047	102153	+	1107	-	-	K20359	SU	opiNOG31348;eurotNOG07453	conserved hypothetical protein
AFUB_028080	551.498	827.221	275.774	0.333374	-1.58479	1.72812e-40	2.0879e-39	DS499595	3171047	3171655	-	396	-	-	-	S	eurotNOG07444;opiNOG47668;opiNOG64486	conserved hypothetical protein
AFUB_044530	545.805	794.137	297.474	0.374588	-1.41662	2.09154e-40	2.52389e-39	DS499596	3109222	3110175	-	954	-	-	-	R	eurotNOG00066	conserved hypothetical protein
AFUB_100270	242.416	382.999	101.834	0.265885	-1.91112	2.19523e-40	2.64579e-39	DS499603	574225	574743	-	339	-	-	-	-	-	hypothetical protein
AFUB_068720	321.35	490.944	151.757	0.309112	-1.6938	2.88787e-40	3.47634e-39	DS499598	1656103	1657137	-	1035	-	GO:0016491;GO:0016491;GO:0016491;GO:0055114;GO:0055114;	-	QC	COG0604;opiNOG51487	oxidoreductase, zinc-binding dehydrogenase family superfamily
AFUB_097490	1394.42	2196.39	592.436	0.269731	-1.8904	4.7373e-40	5.68188e-39	DS499602	1347601	1349736	-	2136	-	-	-	S	eurotNOG10200;opiNOG18078	conserved hypothetical protein
AFUB_035090	2100.61	2806.25	1394.98	0.497097	-1.0084	7.78195e-40	9.31102e-39	DS499596	303949	305602	+	1278	-	GO:0006508;GO:0006915;GO:0006915;GO:0008233;GO:0008234;GO:0008234;GO:0016787;	-	OD	KOG1546;opiNOG01648;euroNOG09515;eurotNOG03069	metacaspase CasB
AFUB_036630	2056.71	2745.24	1368.17	0.498379	-1.00468	1.1301e-39	1.34888e-38	DS499596	739795	747168	-	7002	-	GO:0000155;GO:0000155;GO:0000155;GO:0000160;GO:0000160;GO:0004672;GO:0004672;GO:0005515;GO:0005524;GO:0005524;GO:0005524;GO:0005622;GO:0005622;GO:0006468;GO:0006468;GO:0007165;GO:0007165;GO:0016301;GO:0016310;GO:0016310;GO:0016310;GO:0016772;GO:0016772;GO:0023014;	-	T	opiNOG06478;COG3899	sensor histidine kinase/response regulator, putative
AFUB_090360	213.556	342.029	85.0832	0.24876	-2.00717	1.21035e-39	1.44293e-38	DS499601	1123969	1126187	+	1881	-	-	-	S	eurotNOG10367	conserved hypothetical protein
AFUB_046710	72.763	135.533	9.99317	0.0737325	-3.76156	1.27679e-39	1.5203e-38	DS499596	3690901	3691290	+	390	-	GO:0004497;GO:0004497;GO:0004497;GO:0005506;GO:0005506;GO:0005506;GO:0016705;GO:0016705;GO:0016705;GO:0020037;GO:0020037;GO:0020037;GO:0055114;GO:0055114;	-	Q	opiNOG53986;opiNOG01633	sterigmatocystin biosynthesis cytochrome P450 monooxygenase
AFUB_016460	1163.3	1959.34	367.263	0.187443	-2.41548	1.52611e-39	1.81498e-38	DS499594	4673619	4674690	+	936	-	GO:0046872;GO:0046872;GO:0046872;GO:0046872;	-	R	opiNOG38815;KOG1729;opiNOG42189	FYVE domain protein, putative
AFUB_097230	266.062	433.936	98.1884	0.226274	-2.14386	1.7674e-39	2.09942e-38	DS499602	1253341	1254451	-	1050	-	GO:0003824;GO:0003824;GO:0008483;GO:0008483;GO:0008483;GO:0009058;GO:0009058;GO:0009058;GO:0016740;GO:0030170;GO:0030170;GO:0030170;	-	E	opiNOG08772;COG0436	aminotransferase, putative
AFUB_043050	918.54	1279.94	557.137	0.435282	-1.19998	4.79927e-39	5.68038e-38	DS499596	2574615	2575955	+	1341	-	GO:0000070;GO:0000070;GO:0006281;GO:0007062;GO:0007062;GO:0016020;GO:0016021;GO:0016021;GO:0016021;GO:0016407;GO:0016407;GO:0045132;GO:0045132;GO:0051301;	K11268	L	opiNOG08587;opiNOG19931;KOG3014	conserved hypothetical protein
AFUB_030150	207.536	354.725	60.3475	0.170125	-2.55533	7.21381e-39	8.4773e-38	DS499595	3778667	3779485	-	819	-	GO:0000272;GO:0005576;GO:0005576;GO:0005576;GO:0005975;GO:0016787;GO:0030600;GO:0030600;GO:0030600;GO:0030600;GO:0045493;GO:0045493;GO:0045493;GO:0052689;	-	G	opiNOG52929;NOG40568	esterase, putative
AFUB_003790	975.134	1444.03	506.241	0.350576	-1.5122	1.41927e-38	1.66192e-37	DS499594	1051023	1056112	-	4905	-	GO:0005515;GO:0016740;GO:0016757;GO:0016757;GO:0016757;	-	OTG	opiNOG01198;COG3914	UDP-N-acetylglucosaminyltransferase
AFUB_025210	3498.4	5218.03	1778.77	0.340889	-1.55262	1.43596e-38	1.67905e-37	DS499595	2375617	2376863	+	1191	-	GO:0000272;GO:0000272;GO:0000272;GO:0004553;GO:0004553;GO:0005576;GO:0005576;GO:0005576;GO:0005975;GO:0005975;GO:0005975;GO:0008152;GO:0016787;GO:0016798;GO:0046557;GO:0046557;GO:0046557;GO:0071555;GO:0071555;GO:0071555;	-	G	opiNOG11389;COG2730	endo-beta-1,6-glucanase, putative
AFUB_051180	836.31	1423.64	248.982	0.174892	-2.51547	1.80886e-38	2.10814e-37	DS499597	626398	627051	-	471	-	GO:0016020;GO:0016021;GO:0016021;GO:0016021;	-	S	eurotNOG08312;opiNOG33810	hypothetical protein
AFUB_009800	3541.79	6399.47	684.108	0.106901	-3.22566	2.39945e-38	2.78985e-37	DS499594	2748720	2767908	-	18810	-	GO:0003824;GO:0003824;GO:0003824;GO:0008152;GO:0008152;GO:0016874;GO:0031177;GO:0031177;GO:0031177;	-	QI	COG1020;opiNOG03698	nonribosomal peptide synthase Pes1
AFUB_086750	76.9305	149.661	4.19952	0.0280601	-5.15534	2.68408e-38	3.11713e-37	DS499601	53897	55215	+	1176	-	-	-	S	sordNOG07388;opiNOG50485	hypothetical protein
AFUB_072790	2011.92	2814.52	1209.32	0.429671	-1.2187	4.14152e-38	4.79844e-37	DS499599	161877	162968	-	1092	-	-	-	TR	opiNOG33254;NOG58811	conserved hypothetical protein
AFUB_070300	8540.3	12629.6	4451	0.352426	-1.50461	4.6618e-38	5.38861e-37	DS499598	2069359	2069844	+	486	-	-	-	S	opiNOG43493	conserved hypothetical protein
AFUB_087170	1266.16	1971.11	561.206	0.284716	-1.8124	8.48262e-38	9.77084e-37	DS499601	162661	163362	-	702	-	-	-	S	eurotNOG08754	conserved hypothetical protein
AFUB_047550	1213.86	1704.62	723.1	0.4242	-1.23718	8.97553e-38	1.03266e-36	DS499596	3921356	3922878	-	1209	-	GO:0016020;GO:0016021;GO:0016021;GO:0016021;	-	ST	eurotNOG00898;sordNOG09264;opiNOG20370;opiNOG26446	conserved hypothetical protein
AFUB_080490	50.6903	98.3568	3.02377	0.0307429	-5.0236	1.26575e-37	1.4534e-36	DS499600	236839	238395	+	1497	-	GO:0016020;GO:0016020;GO:0016020;GO:0016021;GO:0016021;GO:0016021;GO:0016757;GO:0016757;GO:0016757;	-	S	opiNOG02119	conserved hypothetical protein
AFUB_061360	350.54	621.585	79.494	0.127889	-2.96703	1.59328e-37	1.82461e-36	DS499597	3489642	3490292	-	651	-	-	-	S	opiNOG47262;eurotNOG07210	conserved hypothetical protein
AFUB_047470	365.095	544.694	185.496	0.340551	-1.55406	1.68084e-37	1.92265e-36	DS499596	3893662	3895189	+	1425	-	GO:0000981;GO:0000981;GO:0000981;GO:0005634;GO:0005634;GO:0005634;GO:0006355;GO:0006355;GO:0006357;GO:0008270;GO:0008270;GO:0008270;	-	SK	eurotNOG06131;opiNOG36586	C6 transcription factor, putative
AFUB_056430	758.845	1058.94	458.747	0.433212	-1.20685	2.07767e-37	2.37108e-36	DS499597	2183580	2184866	-	1179	-	GO:0016491;GO:0016491;GO:0016491;GO:0055114;	-	QI	opiNOG04531;COG1028	D-arabinitol dehydrogenase ArbD, putative
AFUB_070980	449.185	666.538	231.832	0.347815	-1.52361	3.51912e-37	3.9839e-36	DS499598	2238206	2239022	+	645	-	-	-	SR	NOG10496;opiNOG42628;NOG146901	hypothetical protein
AFUB_055760	1309.69	1766.17	853.22	0.483092	-1.04963	6.79472e-37	7.66577e-36	DS499597	1985827	1987302	-	1422	-	-	-	O	eurotNOG08820;opiNOG82127;opiNOG64274	C3HC4 finger protein
AFUB_070780	440.267	646.277	234.257	0.362472	-1.46406	8.12488e-37	9.15601e-36	DS499598	2181464	2182964	+	1407	-	GO:0004497;GO:0004497;GO:0004497;GO:0055114;GO:0071949;GO:0071949;GO:0071949;	-	SR	sordNOG10615;eurotNOG01770;opiNOG04177	extracellular salicylate hydroxylase/monooxygenase, putative
AFUB_004200	490.354	707.59	273.118	0.385983	-1.37339	8.44808e-37	9.50938e-36	DS499594	1175520	1176872	+	957	-	-	-	R	opiNOG26944	mannosylphosphorylation protein (Mnn4), putative
AFUB_065700	921.97	1360.62	483.321	0.355221	-1.49321	8.65321e-37	9.7292e-36	DS499598	780891	781879	+	846	-	-	-	TPG	COG3386;opiNOG13146	calcium homeostasis protein Regucalcin, putative
AFUB_062340	1414.6	1899.96	929.242	0.489084	-1.03185	1.05672e-36	1.18408e-35	DS499597	3707519	3708814	+	1053	-	GO:0016020;GO:0016021;GO:0016021;GO:0016021;	-	S	eurotNOG11247;eurotNOG07015	conserved hypothetical protein
AFUB_071220	1565.84	2964.64	167.028	0.05634	-4.1497	1.2464e-36	1.39504e-35	DS499598	2306912	2315712	-	8445	-	GO:0016020;GO:0016021;GO:0016021;GO:0016021;GO:0016740;GO:0016740;GO:0016740;	-	M	opiNOG24280;NOG01061;COG0438	glycosyl transferase, putative
AFUB_044340	523.284	750.007	296.561	0.395411	-1.33858	1.26829e-36	1.41794e-35	DS499596	2998727	2999183	+	429	-	-	-	S	opiNOG23807;opiNOG57175;onyNOG00582	hypothetical protein
AFUB_047560	6120.86	8548.82	3692.89	0.431977	-1.21097	1.28914e-36	1.43962e-35	DS499596	3923498	3925151	+	1524	-	GO:0016491;GO:0016491;GO:0016614;GO:0016614;GO:0050660;GO:0050660;GO:0050660;GO:0055114;GO:0055114;GO:0071949;GO:0071949;	-	R	opiNOG24491;sordNOG05578	FAD-dependent oxygenase, putative
AFUB_080160	1654.65	2206.26	1103.04	0.499962	-1.00011	1.45156e-36	1.61734e-35	DS499600	69406	70931	-	894	-	GO:0008168;GO:0008168;GO:0008168;GO:0016740;GO:0032259;	-	R	opiNOG49705;opiNOG54274;opiNOG15704	methyltransferase, putative
AFUB_017630	298.373	452.427	144.318	0.318987	-1.64843	1.94987e-36	2.1701e-35	DS499595	115381	116242	+	762	-	GO:0008080;GO:0008080;GO:0008080;GO:0016740;	-	JR	COG1670;opiNOG36265;opiNOG29775	GNAT family acetyltransferase, putative
AFUB_020960	178.116	288.102	68.1306	0.236481	-2.08021	2.83026e-36	3.13582e-35	DS499595	1025059	1026280	+	969	-	GO:0003824;GO:0003824;GO:0004721;GO:0004722;GO:0004722;GO:0004722;GO:0006470;GO:0006470;GO:0016787;GO:0043169;GO:0043169;GO:0046872;GO:0046872;GO:0046872;	-	T	opiNOG14833;opiNOG59801;COG0631	Protein phosphatase 2C, putative
AFUB_036450	340.922	509.037	172.806	0.339477	-1.55862	3.68593e-36	4.07929e-35	DS499596	683438	685456	+	1533	-	GO:0005215;GO:0008643;GO:0008643;GO:0008643;GO:0016020;GO:0016020;GO:0016020;GO:0016021;GO:0016021;GO:0016021;GO:0016021;GO:0022857;GO:0022857;GO:0022891;GO:0055085;GO:0055085;	K15196	KR	KOG0254;COG1405;eurotNOG08511	sugar transporter-like protein
AFUB_052230	921.548	1263.39	579.707	0.458852	-1.1239	5.35798e-36	5.91652e-35	DS499597	928867	930971	-	1899	-	-	K10750	SB	opiNOG72923;NOG68686;opiNOG40985;euroNOG08138	chromatin assembly factor 1 subunit A, putative
AFUB_056260	114.147	196.161	32.1322	0.163805	-2.60995	7.40959e-36	8.16377e-35	DS499597	2120815	2121171	-	357	-	-	-	-	-	conserved hypothetical protein
AFUB_080080	297.241	523.621	70.8616	0.13533	-2.88545	1.41373e-35	1.55071e-34	DS499600	35744	36954	-	966	-	-	-	ZS	sordNOG10228;opiNOG54568;eurotNOG10287	SesB-related regulatory protein, putative
AFUB_057830	322.68	517.719	127.641	0.246545	-2.02008	1.47528e-35	1.61464e-34	DS499597	2523069	2523986	+	918	-	GO:0016020;GO:0016021;GO:0016021;GO:0016021;	-	SR	eurotNOG07625;opiNOG64928	conserved hypothetical protein
AFUB_096930	80.0113	159.717	0.305847	0.00191493	-9.02849	1.53881e-35	1.6823e-34	DS499602	1197917	1198678	-	711	-	GO:0016020;GO:0016021;GO:0016021;GO:0016021;	-	S	eurotNOG10082	hypothetical protein
AFUB_001940	924.759	1265.44	584.083	0.461567	-1.11539	1.54361e-35	1.68569e-34	DS499594	542473	546541	+	3666	-	GO:0000155;GO:0000155;GO:0000155;GO:0000160;GO:0000160;GO:0005622;GO:0005622;GO:0007165;GO:0007165;GO:0016301;GO:0016310;GO:0016310;GO:0016310;GO:0016772;GO:0016772;GO:0023014;	-	T	opiNOG14118;COG0642;opiNOG47980	sensor histidine kinase/response regulator, putative
AFUB_086130	762.467	1326.1	198.836	0.149941	-2.73754	1.61972e-35	1.76686e-34	DS499600	1849743	1852460	+	2718	-	GO:0004497;GO:0004499;GO:0004499;GO:0004499;GO:0050660;GO:0050660;GO:0050660;GO:0050661;GO:0050661;GO:0050661;GO:0055114;GO:0055114;	K03379	RIP	sordNOG08615;COG2072;opiNOG01973	steroid monooxygenase, putative
AFUB_079260	48.0654	93.143	2.98775	0.0320771	-4.96231	2.14123e-35	2.33316e-34	DS499599	2046221	2047748	+	1320	-	GO:0004519;GO:0004519;GO:0004519;GO:0004527;GO:0004527;GO:0004527;GO:0090305;	-	R	ascNOG00330;opiNOG14394	endonuclease/exonuclease/phosphatase family protein
AFUB_100440	85.3843	152.715	18.0533	0.118216	-3.08051	2.28655e-35	2.48877e-34	DS499603	621356	622198	-	843	-	-	-	S	opiNOG60888	conserved hypothetical protein
AFUB_096780	108.781	209.229	8.33281	0.0398263	-4.65013	2.44428e-35	2.65752e-34	DS499602	1157104	1157745	-	642	-	-	-	-	-	conserved hypothetical protein
AFUB_096960	86.4486	164.524	8.37314	0.0508932	-4.29638	2.65294e-35	2.87805e-34	DS499602	1202708	1203380	-	459	-	-	-	S	opiNOG08402	conserved hypothetical protein
AFUB_092260	194.138	317.875	70.3998	0.22147	-2.17482	3.52148e-35	3.80775e-34	DS499601	1630435	1632423	+	1938	-	GO:0005524;GO:0005524;GO:0005524;	-	O	COG0464;opiNOG19869	AAA family ATPase, putative
AFUB_085960	1048.67	2094.94	2.39913	0.0011452	-9.77018	4.33578e-35	4.678e-34	DS499600	1804392	1805542	+	891	-	-	-	R	opiNOG00081;opiNOG31193	cell surface protein Mas1, putative
AFUB_033150	349.24	517.28	181.2	0.350293	-1.51336	4.98158e-35	5.36892e-34	DS499595	4617222	4619605	-	2262	-	GO:0016020;GO:0016021;GO:0016021;GO:0016021;	-	R	eurotNOG05489	integral membrane protein
AFUB_020980	229.109	356.425	101.792	0.285592	-1.80797	5.09432e-35	5.48444e-34	DS499595	1028913	1031993	+	3006	-	GO:0003677;GO:0003677;GO:0003677;GO:0003678;GO:0004003;GO:0004003;GO:0004386;GO:0005524;GO:0005524;GO:0005524;GO:0016787;GO:0016787;GO:0032508;	K03657	L	opiNOG02731;COG0210	ATP-depentend DNA helicase, putative
AFUB_063290	311.863	509.598	114.128	0.223957	-2.15871	6.53105e-35	7.01591e-34	DS499598	136081	137096	+	870	-	GO:0003700;GO:0003700;GO:0003700;GO:0006355;GO:0006355;	-	S	opiNOG29007;opiNOG72391;eurotNOG08319;opiNOG37756	conserved hypothetical protein
AFUB_034180	3152.6	4224.02	2081.18	0.492701	-1.02122	8.7322e-35	9.34998e-34	DS499596	95515	97421	+	1818	-	GO:0004497;GO:0004499;GO:0004499;GO:0004499;GO:0050660;GO:0050660;GO:0050660;GO:0050661;GO:0050661;GO:0050661;GO:0055114;GO:0055114;	-	QP	COG2072;opiNOG10713	flavin-binding monooxygenase, putative
AFUB_036470	1287.62	1722.84	852.397	0.494762	-1.01519	1.57377e-34	1.67423e-33	DS499596	689098	690613	-	1197	-	GO:0016020;GO:0016021;GO:0016021;GO:0016021;	-	GE	opiNOG17474;KOG1441	DUF250 domain membrane protein
AFUB_041350	261.993	399.793	124.193	0.310644	-1.68667	1.66948e-34	1.77413e-33	DS499596	2091793	2092947	-	1155	-	GO:0008080;GO:0008080;GO:0008080;GO:0016740;GO:0016747;GO:0016747;	-	OR	opiNOG05616;opiNOG43639	acetyltransferase, GNAT family family
AFUB_076520	4904.07	6571.48	3236.66	0.492531	-1.02171	3.06466e-34	3.24283e-33	DS499599	1283836	1285336	+	1428	-	GO:0008270;GO:0008270;GO:0008270;	K06874	R	COG1779;opiNOG00787	zinc finger protein ZPR1
AFUB_039070	5254.22	7769.35	2739.08	0.35255	-1.5041	3.52379e-34	3.72069e-33	DS499596	1466940	1468535	+	819	-	GO:0003676;GO:0003676;GO:0003723;GO:0003723;GO:0003723;	-	AR	COG0724;opiNOG18108	pre-RNA splicing factor Srp2, putative
AFUB_081040	96.684	168.592	24.7761	0.146959	-2.76652	8.40123e-34	8.82352e-33	DS499600	379049	380686	+	1542	-	GO:0005887;GO:0016020;GO:0016021;GO:0016021;GO:0016021;GO:0055085;GO:0055085;GO:0055085;	-	R	opiNOG22249;opiNOG55982	integral membrane protein
AFUB_070800	119.869	202.405	37.3329	0.184446	-2.43873	8.68062e-34	9.10728e-33	DS499598	2186557	2188058	+	1398	-	-	-	SE	opiNOG07991;COG3616	conserved hypothetical protein
AFUB_082630	382.381	557.585	207.177	0.371562	-1.42833	9.51965e-34	9.97696e-33	DS499600	814194	814976	-	714	-	-	-	SR	eurotNOG07481;opiNOG46169;NOG175108	GPI anchored glycoprotein, putative
AFUB_063660	57.5236	108.036	7.01123	0.0648971	-3.9457	9.65553e-34	1.01086e-32	DS499598	238456	238695	+	240	-	-	-	-	-	hypothetical protein
AFUB_066040	824.508	1128.96	520.054	0.460647	-1.11826	1.03527e-33	1.08271e-32	DS499598	870245	872400	-	1683	-	GO:0000166;GO:0005525;GO:0005525;GO:0005525;GO:0005525;GO:0005634;GO:0005730;GO:0005730;GO:0005730;GO:0005730;	K14537	R	opiNOG00527;COG1161	nucleolar GTPase, putative
AFUB_003620	35.4085	70.53	0.287089	0.00407046	-7.94059	1.25736e-33	1.31081e-32	DS499594	995751	996448	+	642	-	GO:0000981;GO:0000981;GO:0000981;GO:0005634;GO:0005634;GO:0005634;GO:0006355;GO:0006355;GO:0006357;GO:0008270;GO:0008270;GO:0008270;	-	KR	opiNOG43685;sordNOG14846	hypothetical protein
AFUB_034170	170.145	273.007	67.2822	0.246449	-2.02064	1.62497e-33	1.69048e-32	DS499596	94051	95066	+	807	-	-	-	QG	opiNOG23695	hypothetical protein
AFUB_084130	669.33	928.411	410.249	0.441883	-1.17826	2.1381e-33	2.21963e-32	DS499600	1278082	1279698	-	1341	-	GO:0005887;GO:0016020;GO:0016021;GO:0016021;GO:0016021;GO:0055085;GO:0055085;GO:0055085;	-	RG	opiNOG19350;opiNOG27827;NOG130255	MFS transporter, putative
AFUB_024120	291.157	436.772	145.543	0.333225	-1.58543	2.56395e-33	2.65613e-32	DS499595	2088747	2090547	-	1743	-	GO:0000166;GO:0001678;GO:0001678;GO:0001678;GO:0004396;GO:0004396;GO:0004396;GO:0004396;GO:0005524;GO:0005524;GO:0005524;GO:0005524;GO:0005536;GO:0005536;GO:0005536;GO:0005623;GO:0005623;GO:0005623;GO:0005975;GO:0005975;GO:0006096;GO:0006096;GO:0006096;GO:0016301;GO:0016310;GO:0016740;GO:0016773;GO:0016773;GO:0046835;	-	G	opiNOG55653;COG5026	hexokinase family protein
AFUB_071540	56.4004	112.204	0.597251	0.00532293	-7.55356	2.62789e-33	2.71952e-32	DS499598	2414581	2415533	-	816	-	GO:0016020;GO:0016021;GO:0016021;GO:0016021;	-	SU	sordNOG13075;opiNOG58156;NOG137600	integral membrane protein
AFUB_087050	234.635	360.724	108.545	0.300909	-1.7326	3.63311e-33	3.74802e-32	DS499601	124247	125740	-	930	-	-	-	SK	eurotNOG04906;opiNOG38588	hypothetical protein
AFUB_003110	548.609	771.563	325.655	0.422072	-1.24444	5.13277e-33	5.2731e-32	DS499594	857735	858625	-	807	-	GO:0016020;GO:0016021;GO:0016021;GO:0016021;GO:0016021;	-	S	opiNOG01001	conserved hypothetical protein
AFUB_024710	567.064	1018.72	115.408	0.113287	-3.14195	5.16501e-33	5.30071e-32	DS499595	2246900	2248827	-	1692	-	GO:0006865;GO:0006865;GO:0015171;GO:0016020;GO:0016020;GO:0016020;GO:0016021;GO:0016021;GO:0016021;GO:0016021;GO:0022857;GO:0022857;GO:0055085;GO:0055085;	K16261	E	KOG1286;opiNOG11287	amino acid permease (Dip5), putative
AFUB_001570	863.822	1175.09	552.552	0.47022	-1.08859	5.41125e-33	5.54766e-32	DS499594	432155	434174	-	1863	-	GO:0005337;GO:0005337;GO:0005337;GO:0016020;GO:0016020;GO:0016020;GO:0016021;GO:0016021;GO:0016021;GO:1901642;GO:1901642;	K03317	FP	COG1972;opiNOG00808	H+/nucleoside cotransporter
AFUB_031390	218.842	339.522	98.1623	0.289119	-1.79026	5.59228e-33	5.7273e-32	DS499595	4130393	4131415	-	930	-	GO:0016491;GO:0016491;GO:0016491;GO:0055114;	-	Q	opiNOG14516;KOG0725	short chain dehydrogenase/oxidoreductase, putative
AFUB_038640	1939.97	2865.23	1014.72	0.354148	-1.49758	5.89804e-33	6.02796e-32	DS499596	1348747	1351298	-	2427	-	GO:0004672;GO:0004672;GO:0004674;GO:0004674;GO:0004674;GO:0005524;GO:0005524;GO:0005524;GO:0006468;GO:0006468;GO:0016301;GO:0016310;	K08827	AT	opiNOG08512;KOG0670;fuNOG02100	serine/threonine protein kinase (Prp4), putative
AFUB_031040	156.665	264.168	49.1627	0.186104	-2.42582	6.49427e-33	6.63046e-32	DS499595	4041426	4042765	-	693	-	GO:0016020;GO:0016021;GO:0016021;GO:0016021;	-	SG	COG4677;eurotNOG10984	hypothetical protein
AFUB_077830	38.6246	76.0633	1.18587	0.0155906	-6.00318	9.26391e-33	9.42897e-32	DS499599	1640442	1641477	-	927	-	GO:0004553;GO:0004553;GO:0004553;GO:0005975;GO:0005975;GO:0005975;GO:0016787;	-	RG	COG3693;opiNOG53225	glycosyl hydrolase family protein
AFUB_047690	1213.49	2208.16	218.818	0.0990952	-3.33504	9.2751e-33	9.43064e-32	DS499596	3950936	3951730	+	747	-	GO:0005515;	-	S	opiNOG31417;opiNOG53651;pleNOG05476	conserved hypothetical protein
AFUB_035380	91.2196	159.36	23.0794	0.144826	-2.78761	1.68098e-32	1.70216e-31	DS499596	414583	415774	+	1053	-	GO:0016020;GO:0016021;GO:0016021;GO:0016021;	-	S	eurotNOG01457;opiNOG28590	integral membrane protein, putative
AFUB_080220	81.1383	144.062	18.2148	0.126438	-2.9835	1.71464e-32	1.73447e-31	DS499600	102484	103164	+	681	-	-	-	SR	opiNOG31079;COG0693	DJ-1/PfpI family protein
AFUB_039200	223.076	343.585	102.566	0.298519	-1.74411	2.16498e-32	2.18109e-31	DS499596	1507935	1508900	+	906	-	GO:0005384;GO:0005623;GO:0016020;GO:0016021;GO:0016021;GO:0016021;GO:0030026;GO:0071421;	-	S	opiNOG14107;COG1814	vacuolar iron transporter Ccc1, putative
AFUB_096100	1904.2	3542.14	266.271	0.0751726	-3.73365	3.14603e-32	3.15337e-31	DS499602	913731	915765	+	1911	-	GO:0005887;GO:0016020;GO:0016021;GO:0016021;GO:0016021;GO:0055085;GO:0055085;GO:0055085;	-	RG	KOG0254;NOG137639;opiNOG11646	MFS toxin efflux pump, putative
AFUB_006880	308.941	458.442	159.439	0.347785	-1.52373	3.21151e-32	3.21574e-31	DS499594	1941158	1942104	-	822	-	GO:0016020;GO:0016021;GO:0016021;GO:0016021;	-	S	NOG129244;opiNOG24890;opiNOG16621	hypothetical protein
AFUB_071280	60.5948	112.224	8.96608	0.0798948	-3.64575	3.73356e-32	3.73092e-31	DS499598	2324940	2328987	-	3894	-	GO:0000166;GO:0005524;GO:0005524;GO:0005524;GO:0005524;GO:0016020;GO:0016021;GO:0016021;GO:0016021;GO:0016021;GO:0016887;GO:0016887;GO:0042626;GO:0042626;GO:0042626;GO:0055085;GO:0055085;	K05658	QV	opiNOG01678;COG1132	ABC multidrug transporter, putative
AFUB_010920	907.031	1234.06	579.999	0.469991	-1.0893	1.73984e-31	1.72293e-30	DS499594	3100748	3102849	+	2007	-	GO:0000298;GO:0000298;GO:0000298;GO:0000298;GO:0005773;GO:0005773;GO:0005773;GO:0005774;GO:0005774;GO:0005774;GO:0016020;GO:0016021;GO:0016021;GO:0016021;GO:0016787;	K06018	I	KOG3770;opiNOG02001	vacuolar endopolyphosphatase, putative
AFUB_071210	83.751	147.299	20.2029	0.137156	-2.86611	1.75381e-31	1.7333e-30	DS499598	2305187	2306151	+	903	-	-	-	S	sordNOG05400;opiNOG17765	hypothetical protein
AFUB_015920	166.075	264.824	67.327	0.254233	-1.97577	1.79257e-31	1.76982e-30	DS499594	4500604	4501118	-	462	-	GO:0004652;GO:0004652;GO:0005634;GO:0005634;GO:0043631;GO:0043631;	-	ASR	sordNOG09919;eurotNOG09288;opiNOG27242	DUF455 domain protein
AFUB_094630	969.404	1933.69	5.11856	0.00264704	-8.5614	1.79759e-31	1.77301e-30	DS499602	497080	498138	+	1059	-	GO:0016567;GO:0061630;GO:0061630;	-	OR	NOG172922;eurotNOG07688;opiNOG68372	hypothetical protein
AFUB_068730	9631.21	16470.9	2791.53	0.169483	-2.56079	2.20854e-31	2.174e-30	DS499598	1659493	1661546	-	1842	-	GO:0016020;GO:0016021;GO:0016021;GO:0016021;	-	RG	opiNOG08555;COG0647	phosphatidyl synthase
AFUB_096630	295.438	546.462	44.4134	0.0812745	-3.62105	2.36898e-31	2.32961e-30	DS499602	1095201	1095925	-	642	-	-	-	S	opiNOG64794;euroNOG12198;opiNOG60634	conserved hypothetical protein
AFUB_039510	62.4416	114.75	10.1332	0.0883067	-3.50133	2.43806e-31	2.39517e-30	DS499596	1607588	1607964	+	267	-	-	-	-	-	hypothetical protein
AFUB_088240	1342.88	1906.2	779.566	0.408963	-1.28996	3.66148e-31	3.58636e-30	DS499601	443691	445509	+	1773	-	GO:0005887;GO:0016020;GO:0016021;GO:0016021;GO:0016021;GO:0055085;GO:0055085;GO:0055085;	-	R	opiNOG00635	MFS transporter Fmp42, putative
AFUB_086960	477.975	753.767	202.184	0.268231	-1.89845	5.61029e-31	5.4789e-30	DS499601	107868	109089	-	594	-	GO:0008080;GO:0008080;GO:0008080;GO:0016740;	-	RV	COG1131;opiNOG61814	GNAT family acetyltransferase, putative
AFUB_074420	241.045	365.25	116.839	0.319887	-1.64437	6.33512e-31	6.17455e-30	DS499599	643739	645491	+	1635	-	GO:0004497;GO:0005506;GO:0005506;GO:0005506;GO:0016491;GO:0016705;GO:0016705;GO:0016712;GO:0016712;GO:0016712;GO:0020037;GO:0020037;GO:0020037;GO:0046872;GO:0055114;GO:0055114;GO:0055114;	-	Q	COG2124;opiNOG16808	cytochrome P450 alkane hydroxylase, putative
AFUB_016410	323.846	474.452	173.24	0.365138	-1.45349	7.72907e-31	7.51835e-30	DS499594	4655584	4657617	-	1926	-	GO:0003979;GO:0003979;GO:0016616;GO:0016616;GO:0016616;GO:0051287;GO:0051287;GO:0051287;GO:0055114;GO:0055114;	K00012	MG	COG1004;opiNOG01611	UDP-glucose dehydrogenase
AFUB_025160	85.3945	153.992	16.7967	0.109075	-3.1966	8.20491e-31	7.97337e-30	DS499595	2362477	2363490	-	1014	-	-	-	S	opiNOG63982	conserved hypothetical protein
AFUB_037000	2451.94	3304.07	1599.8	0.484191	-1.04635	9.62912e-31	9.32986e-30	DS499596	862261	864573	-	2079	-	GO:0000981;GO:0000981;GO:0000981;GO:0003677;GO:0003677;GO:0003677;GO:0003677;GO:0005634;GO:0005634;GO:0005634;GO:0005634;GO:0006351;GO:0006351;GO:0006351;GO:0006355;GO:0006355;GO:0006357;GO:0008270;GO:0008270;GO:0008270;GO:0046872;	-	SK	opiNOG30282;eurotNOG05459	C6 transcription factor, putative
AFUB_047440	1175.77	1686.34	665.204	0.394465	-1.34203	9.72009e-31	9.40878e-30	DS499596	3887835	3888347	-	513	-	-	K09983	S	opiNOG38610;COG3812	conserved hypothetical protein
AFUB_019840	612.665	845.734	379.595	0.448835	-1.15574	1.01905e-30	9.8448e-30	DS499595	697104	697553	-	450	-	-	-	-	-	hypothetical protein
AFUB_049320	178.256	280.496	76.0161	0.271006	-1.8836	1.03571e-30	9.99599e-30	DS499597	162538	162961	+	351	-	-	-	SE	opiNOG39354;COG0346	conserved hypothetical protein
AFUB_083440	318.712	466.983	170.44	0.364982	-1.4541	1.41402e-30	1.35809e-29	DS499600	1034101	1036353	+	1656	-	GO:0004180;GO:0004185;GO:0004185;GO:0004185;GO:0004185;GO:0006508;GO:0006508;GO:0006508;GO:0008233;GO:0016787;	K01288	OE	COG2939;opiNOG18368	carboxypeptidase S1, putative
AFUB_083480	859.416	1157.96	560.871	0.484362	-1.04584	1.67955e-30	1.61155e-29	DS499600	1047195	1048799	+	1500	-	GO:0016491;GO:0016491;GO:0016491;GO:0016491;GO:0016620;GO:0016620;GO:0055114;GO:0055114;GO:0055114;	K00130	C	COG1012;opiNOG02428	betaine aldehyde dehydrogenase (BadH), putative
AFUB_071100	323.765	473.218	174.312	0.368355	-1.44083	2.15977e-30	2.06631e-29	DS499598	2275770	2276681	+	831	-	-	-	S	opiNOG61902;opiNOG61377	hypothetical protein
AFUB_057500	1352.35	2419.58	285.118	0.117838	-3.08513	2.6267e-30	2.51061e-29	DS499597	2460346	2461098	-	654	-	GO:0016491;GO:0016491;GO:0016657;GO:0016657;GO:0016657;GO:0034599;GO:0034599;GO:0034599;GO:0055114;	K07078	SR	opiNOG38787;COG3560	nitroreductase family protein, putative
AFUB_047100	73.0894	133.442	12.7372	0.0954511	-3.38909	2.72122e-30	2.59592e-29	DS499596	3802049	3802975	-	927	-	GO:0016787;GO:0016787;GO:0016787;	-	R	opiNOG52904;opiNOG60731	alpha/beta hydrolase, putative
AFUB_062370	95.144	164.436	25.8523	0.157218	-2.66916	3.49162e-30	3.32444e-29	DS499597	3711481	3711674	-	108	-	-	-	-	-	conserved hypothetical protein
AFUB_100400	97.4793	166.365	28.5933	0.171871	-2.54061	4.06983e-30	3.86752e-29	DS499603	606222	607574	+	1242	-	GO:0005887;GO:0016020;GO:0016021;GO:0016021;GO:0016021;GO:0055085;GO:0055085;GO:0055085;	-	G	KOG2504	MFS monocarboxylate transporter, putative
AFUB_071860	2665.77	3892.64	1438.9	0.369647	-1.43578	4.79271e-30	4.54136e-29	DS499598	2554816	2555717	+	405	-	-	-	O	opiNOG47513	RING finger protein
AFUB_085360	486.064	790.818	181.311	0.22927	-2.12488	7.07916e-30	6.68226e-29	DS499600	1659612	1661090	+	1479	-	-	-	S	NOG58954;opiNOG35968	hypothetical protein
AFUB_056950	404.74	583.026	226.454	0.388411	-1.36434	9.13625e-30	8.59938e-29	DS499597	2318702	2320900	-	978	-	-	-	S	eurotNOG07685	hypothetical protein
AFUB_090110	720.311	1400.1	40.5227	0.0289428	-5.11065	9.55522e-30	8.98518e-29	DS499601	1032657	1035974	+	3318	-	GO:0000166;GO:0000166;GO:0000166;GO:0005524;GO:0005524;GO:0005524;GO:0016020;GO:0016021;GO:0016021;GO:0016021;GO:0016021;GO:0016787;GO:0016787;	K01539	P	opiNOG07276;COG0474	Na/K ATPase alpha 1 subunit, putative
AFUB_044450	262.328	390.785	133.871	0.342568	-1.54554	1.6544e-29	1.54834e-28	DS499596	3031706	3033889	-	1995	-	GO:0005215;GO:0008643;GO:0008643;GO:0008643;GO:0016020;GO:0016020;GO:0016020;GO:0016021;GO:0016021;GO:0016021;GO:0016021;GO:0022857;GO:0022857;GO:0022891;GO:0055085;GO:0055085;	-	RG	COG0477;opiNOG05704;eurotNOG09539	MFS sugar transporter, putative
AFUB_096580	196.65	332.228	61.0717	0.183824	-2.4436	1.80221e-29	1.68508e-28	DS499602	1078739	1080170	+	1209	-	-	-	S	eurotNOG07323;eurotNOG11645	hypothetical protein
AFUB_057770	84.3128	165.097	3.52873	0.0213737	-5.54802	2.29331e-29	2.13818e-28	DS499597	2511865	2513188	-	1161	-	GO:0000272;GO:0005576;GO:0005576;GO:0005576;GO:0005975;GO:0016829;GO:0045490;GO:0045490;GO:0045490;GO:0047490;GO:0047490;GO:0047490;GO:0071555;GO:0071555;GO:0071555;	K01732	G	opiNOG15546	pectin lyase
AFUB_093620	1523.18	2270.08	776.279	0.341961	-1.5481	2.9626e-29	2.757e-28	DS499602	213008	214207	-	1071	-	GO:0016020;GO:0016021;GO:0016021;GO:0016021;	-	SM	COG3774;opiNOG03453	MIPC synthase subunit (SurA), putative
AFUB_046720	108.397	181.102	35.6926	0.197086	-2.3431	3.88668e-29	3.59664e-28	DS499596	3694331	3696173	+	1605	-	GO:0005215;GO:0016020;GO:0016021;GO:0016021;GO:0016021;GO:0016021;GO:0022857;GO:0022857;GO:0022857;GO:0055085;GO:0055085;	-	R	KOG0254;opiNOG14209;sordNOG06789	MFS hexose transporter, putative
AFUB_018780	836.978	1471.08	202.872	0.137907	-2.85823	4.01068e-29	3.70445e-28	DS499595	411923	413179	+	1101	-	-	-	R	opiNOG39268	GPI anchored protein, putative
AFUB_085250	130.117	221.41	38.8246	0.175352	-2.51168	4.57761e-29	4.2202e-28	DS499600	1617172	1618818	-	1278	-	GO:0004040;GO:0004040;GO:0004040;	-	SJ	opiNOG12593;euNOG37550;opiNOG50628	conserved hypothetical protein
AFUB_099610	461.048	645.562	276.533	0.428359	-1.22311	5.53314e-29	5.09636e-28	DS499603	392881	394071	-	1131	-	-	-	R	opiNOG26971;opiNOG53818	conserved hypothetical protein
AFUB_046850	176.765	275.39	78.141	0.283747	-1.81732	7.36905e-29	6.76843e-28	DS499596	3722360	3724130	+	1707	-	GO:0006865;GO:0006865;GO:0015171;GO:0016020;GO:0016020;GO:0016020;GO:0016021;GO:0016021;GO:0016021;GO:0016021;GO:0022857;GO:0022857;GO:0055085;GO:0055085;	K16261	E	KOG1286;opiNOG05794	amino acid permease (Can1), putative
AFUB_040000	526.34	728.966	323.715	0.444074	-1.17113	1.04401e-28	9.5556e-28	DS499596	1726810	1729262	-	2334	-	GO:0000981;GO:0000981;GO:0000981;GO:0003677;GO:0003677;GO:0003677;GO:0003677;GO:0005634;GO:0005634;GO:0005634;GO:0005634;GO:0006351;GO:0006351;GO:0006351;GO:0006355;GO:0006355;GO:0006357;GO:0008270;GO:0008270;GO:0008270;GO:0046872;	-	S	opiNOG25065	C6 transcription factor, putative
AFUB_033480	62.8353	113.547	12.124	0.106775	-3.22735	1.05742e-28	9.66742e-28	DS499595	4692992	4694221	+	1083	-	GO:0006950;GO:0006950;GO:0016020;GO:0016021;GO:0016021;GO:0016021;GO:0016021;	-	S	eurotNOG10160;opiNOG18246	RTA1 domain protein, putative
AFUB_033760	32.9792	65.0972	0.861268	0.0132305	-6.23999	1.06561e-28	9.73326e-28	DS499595	4756900	4757568	-	669	-	GO:0004222;GO:0004222;GO:0004222;GO:0005576;GO:0005576;GO:0005576;GO:0006508;GO:0006508;GO:0006508;GO:0008233;GO:0008237;GO:0008237;GO:0008237;GO:0016787;GO:0046872;GO:0046872;GO:0046872;	-	-	-	metalloproteinase, putative
AFUB_030070	123.065	201.519	44.611	0.221374	-2.17544	1.13339e-28	1.03429e-27	DS499595	3754652	3756099	+	1125	-	GO:0016020;GO:0016021;GO:0016021;GO:0016021;	-	S	opiNOG40640;sordNOG13928;opiNOG52014	hypothetical protein
AFUB_053180	1576.42	2224.67	928.167	0.417216	-1.26113	1.20894e-28	1.10119e-27	DS499597	1222066	1222965	-	840	-	GO:0006950;GO:0006950;GO:0016020;GO:0016021;GO:0016021;GO:0016021;GO:0016021;	-	S	opiNOG18168;eurotNOG08305;opiNOG35897	RTA1 domain protein, putative
AFUB_030400	1064.37	1870.93	257.805	0.137795	-2.85941	1.97451e-28	1.79192e-27	DS499595	3862160	3863884	-	1725	-	GO:0000166;GO:0005524;GO:0005524;GO:0005524;GO:0005524;GO:0005739;GO:0005739;GO:0005739;GO:0034551;GO:0034551;GO:0034551;	K08900	O	opiNOG03866;COG0465	BCS1-like ATPase, putative
AFUB_021610	380.418	598.404	162.432	0.271443	-1.88128	2.21109e-28	1.99929e-27	DS499595	1238829	1239820	-	939	-	-	-	Q	KOG1208;opiNOG27538	oxidoreductase, short-chain dehydrogenase/reductase family
AFUB_071480	248.853	370.843	126.862	0.342091	-1.54755	2.28609e-28	2.06333e-27	DS499598	2391964	2392742	+	747	-	-	-	S	eurotNOG07030;opiNOG60139	hypothetical protein
AFUB_089320	286.48	475.709	97.2505	0.204433	-2.2903	3.00065e-28	2.6935e-27	DS499601	817765	819580	-	1641	-	GO:0003676;GO:0003676;GO:0003723;GO:0003723;GO:0003723;GO:0003723;	-	ATR	NOG57413;KOG1902;opiNOG20022	YT521-B-like splicing factor, putative
AFUB_049080	122.476	199.903	45.0495	0.225357	-2.14972	3.93128e-28	3.51609e-27	DS499597	96860	98482	-	1332	-	GO:0004601;GO:0004601;GO:0004601;GO:0098869;	-	SR	NOG23553;opiNOG11667	oxidase, putative
AFUB_099620	148.176	234.886	61.4668	0.261688	-1.93408	7.05366e-28	6.28596e-27	DS499603	395205	396253	+	894	-	GO:0005215;GO:0016020;GO:0016020;GO:0016020;GO:0016021;GO:0016021;GO:0016021;GO:0022857;GO:0022857;GO:0055085;GO:0055085;	-	SP	COG2116;opiNOG07016	hypothetical protein
AFUB_096380	129.401	209.136	49.6661	0.237483	-2.07411	7.42844e-28	6.61399e-27	DS499602	1010674	1011942	-	1107	-	GO:0000981;GO:0000981;GO:0000981;GO:0005634;GO:0005634;GO:0005634;GO:0006355;GO:0006355;GO:0006357;GO:0008270;GO:0008270;GO:0008270;	-	S	opiNOG57653;NOG80512;opiNOG33394	C6 finger domain protein, putative
AFUB_046570	976.879	1679.64	274.122	0.163203	-2.61526	7.8146e-28	6.95155e-27	DS499596	3664222	3665403	-	1182	-	GO:0004668;GO:0004668;GO:0004668;GO:0009446;GO:0009446;GO:0009446;	-	RE	opiNOG25485;opiNOG40424;COG2957	porphyromonas-type peptidyl-arginine deiminase superfamily
AFUB_052940	494.44	685.69	303.191	0.442169	-1.17733	8.31851e-28	7.38651e-27	DS499597	1112314	1113688	-	1131	-	-	-	S	opiNOG31287	conserved hypothetical protein
AFUB_084580	124.421	222.453	26.3889	0.118627	-3.0755	8.57235e-28	7.59825e-27	DS499600	1423107	1424183	+	1077	-	GO:0016020;GO:0016021;GO:0016021;GO:0016021;	-	R	eurotNOG10316	conserved hypothetical protein
AFUB_061270	295.163	429.652	160.675	0.373966	-1.41902	9.57598e-28	8.48023e-27	DS499597	3473719	3474654	+	879	-	-	K08994	S	opiNOG21653;COG3781	conserved hypothetical protein
AFUB_057840	555.29	761.829	348.752	0.457782	-1.12727	9.96329e-28	8.81533e-27	DS499597	2524186	2525080	-	633	-	-	-	S	opiNOG42386	conserved hypothetical protein
AFUB_065360	152.11	242.896	61.324	0.252471	-1.98581	1.34674e-27	1.18415e-26	DS499598	690384	691842	-	1332	-	-	-	S	opiNOG21303;opiNOG47531	conserved hypothetical protein
AFUB_070890	53.7293	98.6396	8.81892	0.0894055	-3.48349	1.60184e-27	1.4047e-26	DS499598	2210396	2210861	+	300	-	GO:0016020;GO:0016021;GO:0016021;GO:0016021;	-	-	-	hypothetical protein
AFUB_043260	371.316	526.605	216.027	0.410225	-1.28551	2.193e-27	1.9197e-26	DS499596	2635318	2636559	+	807	-	GO:0000166;GO:0003924;GO:0003924;GO:0003924;GO:0005525;GO:0005525;GO:0005525;GO:0005525;GO:0007165;GO:0007165;GO:0007165;GO:0016020;GO:0016020;GO:0016020;	-	SRU	opiNOG23680;opiNOG70357;KOG0098;NOG37159	RAS small monomeric GTPase, putative
AFUB_022720	839.654	1251.73	427.576	0.341588	-1.54967	2.8368e-27	2.47888e-26	DS499595	1577724	1578413	-	690	-	-	-	S	opiNOG59038;eurotNOG06717	conserved hypothetical protein
AFUB_012800	760.999	1070.58	451.414	0.421652	-1.24588	3.7569e-27	3.26844e-26	DS499594	3610298	3612037	+	1674	-	-	-	S	opiNOG14927	bZIP transcription factor, putative
AFUB_028780	204.958	363.569	46.3466	0.127477	-2.97169	4.75387e-27	4.12489e-26	DS499595	3358654	3359332	+	636	-	-	-	S	onyNOG05392;opiNOG47472	conserved hypothetical protein
AFUB_087020	37.5042	72.2904	2.71792	0.0375973	-4.73323	5.61601e-27	4.86442e-26	DS499601	118646	120466	+	1548	-	GO:0015171;GO:0016020;GO:0016020;GO:0016020;GO:0016021;GO:0016021;GO:0016021;GO:0022857;GO:0022857;GO:0055085;GO:0055085;	-	E	COG0531;opiNOG12002	GABA permease, putative
AFUB_097420	2609.14	3552.3	1665.98	0.468986	-1.09238	7.44842e-27	6.44031e-26	DS499602	1326827	1330065	+	3018	-	GO:0003824;GO:0003824;GO:0003824;GO:0005515;GO:0009116;GO:0009116;GO:0009116;	-	FR	COG0775;opiNOG10173;sordNOG15404	Pfs, NACHT and Ankyrin domain protein
AFUB_003250	417.653	584.058	251.248	0.430176	-1.217	7.95156e-27	6.86934e-26	DS499594	895075	896277	-	1203	-	-	-	R	eurotNOG03555;opiNOG32759	conserved hypothetical protein
AFUB_050350	1961.79	2661.34	1262.23	0.474284	-1.07618	9.83553e-27	8.48207e-26	DS499597	395146	397881	+	2613	-	GO:0016020;GO:0016020;GO:0016020;GO:0016021;GO:0016021;GO:0016021;	-	S	COG5594;opiNOG49540	DUF221 domain protein, putative
AFUB_071010	547.537	747.844	347.23	0.464308	-1.10685	1.06634e-26	9.17998e-26	DS499598	2249231	2253001	-	3771	-	-	-	S	eurotNOG08832;opiNOG29235	hypothetical protein
AFUB_099960	337.76	481.929	193.592	0.401702	-1.3158	1.34547e-26	1.15528e-25	DS499603	483264	483887	-	564	-	-	-	S	eurotNOG07368;opiNOG66719	conserved hypothetical protein
AFUB_082990	1320.85	2093.94	547.759	0.261593	-1.93461	1.37384e-26	1.17862e-25	DS499600	911236	912144	+	909	-	-	K06911	SR	COG1741;opiNOG08889	pirin, putative
AFUB_092700	55.6037	101.585	9.62242	0.0947229	-3.40014	1.49285e-26	1.27849e-25	DS499601	1790029	1791601	-	1485	-	GO:0004842;GO:0004842;GO:0004842;GO:0016567;GO:0016567;GO:0016740;GO:0046872;GO:0046872;GO:0046872;	-	O	KOG1812;opiNOG21757	RING finger protein
AFUB_027520	435.888	687.361	184.415	0.268295	-1.89811	2.05313e-26	1.74704e-25	DS499595	3003713	3004312	-	531	-	GO:0005515;	-	S	euNOG39056;opiNOG57627;opiNOG43256	conserved hypothetical protein
AFUB_080860	697.574	935.102	460.046	0.491974	-1.02335	2.05409e-26	1.74704e-25	DS499600	324749	327600	+	2697	-	GO:0006812;GO:0006812;GO:0015299;GO:0015299;GO:0015299;GO:0016020;GO:0016021;GO:0016021;GO:0016021;GO:0016021;GO:0055085;GO:0055085;GO:1902600;	-	P	opiNOG01734;COG0475	K+/H+ antiporter, putative
AFUB_101160	2594.37	3936.71	1252.04	0.318041	-1.65271	2.19931e-26	1.86894e-25	DS499604	190062	191927	+	1806	-	GO:0016614;GO:0016614;GO:0016614;GO:0050660;GO:0050660;GO:0050660;GO:0055114;GO:0055114;	-	RE	opiNOG06135;COG2303	aryl-alcohol dehydrogenase, putative
AFUB_100310	761.31	1036.81	485.813	0.468567	-1.09367	3.13934e-26	2.65862e-25	DS499603	583039	584043	+	1005	-	GO:0003824;GO:0003824;GO:0003824;GO:0050662;GO:0050662;GO:0050662;	-	R	sordNOG10961;opiNOG03105	oxidoreductase, putative
AFUB_022910	1443.29	2286.67	599.917	0.262354	-1.93041	3.16728e-26	2.67999e-25	DS499595	1640096	1640421	+	270	-	-	-	-	-	hypothetical protein
AFUB_011510	171.158	263.618	78.6981	0.298531	-1.74405	3.70738e-26	3.13163e-25	DS499594	3261286	3262331	-	882	-	GO:0008080;GO:0008080;GO:0008080;GO:0016740;	-	R	opiNOG11842;NOG201543	acetyltransferase, GNAT family family
AFUB_012830	357.772	505.509	210.035	0.415492	-1.26711	6.00244e-26	5.03156e-25	DS499594	3616339	3617781	-	1326	-	GO:0006874;GO:0006874;GO:0006874;GO:0016020;GO:0016021;GO:0030176;GO:0030176;GO:0030176;GO:0030234;GO:0030234;GO:0030234;GO:0050790;	-	SGE	opiNOG10077;COG0697	DUF6 domain protein, putative
AFUB_086340	119.249	235.501	2.99638	0.0127235	-6.29637	1.5471e-25	1.27523e-24	DS499600	1900353	1901740	-	1236	-	GO:0008168;GO:0008168;GO:0008168;GO:0008171;GO:0008171;GO:0008171;GO:0016740;GO:0032259;	K18280	SR	NOG218511;fuNOG25439;opiNOG10042	O-methyltransferase, putative
AFUB_060410	596.517	805.126	387.907	0.481796	-1.05351	1.83826e-25	1.51144e-24	DS499597	3250761	3252316	+	1437	-	GO:0005887;GO:0016020;GO:0016021;GO:0016021;GO:0016021;GO:0055085;GO:0055085;GO:0055085;	-	R	opiNOG25834;opiNOG27827;eurotNOG13569	MFS multidrug transporter, putative
AFUB_007060	87.1761	164.186	10.1664	0.0619201	-4.01345	2.1166e-25	1.73596e-24	DS499594	1984788	1986067	-	1218	-	-	-	S	opiNOG47732;opiNOG43660	conserved hypothetical protein
AFUB_071569	111.372	202.422	20.3212	0.10039	-3.31631	3.19873e-25	2.61049e-24	DS499598	2420732	2421907	+	1176	-	-	-	S	opiNOG50422;opiNOG18544	capsule polysaccharide biosynthesis protein, putative
AFUB_061900	628.547	866.018	391.076	0.45158	-1.14695	4.04434e-25	3.29515e-24	DS499597	3611974	3613073	+	1041	-	-	-	S	opiNOG40722	conserved hypothetical protein
AFUB_094360	238.664	350.299	127.028	0.362628	-1.46344	4.87071e-25	3.9554e-24	DS499602	434663	436133	+	1086	-	GO:0005506;GO:0005506;GO:0005506;GO:0016708;GO:0016708;GO:0019439;GO:0019439;GO:0044237;GO:0044237;GO:0051537;GO:0051537;GO:0051537;GO:0055114;GO:0055114;	-	S	eurotNOG01608;opiNOG16944	conserved hypothetical protein
AFUB_073710	213.756	317.604	109.908	0.346055	-1.53093	4.99556e-25	4.05013e-24	DS499599	424439	426181	-	1482	-	GO:0016020;GO:0016021;GO:0016021;GO:0016021;GO:0016021;GO:0022857;GO:0022857;GO:0022857;GO:0055085;GO:0055085;	-	P	opiNOG03112;KOG0252	MFS phospholipid transporter (Git1), putative
AFUB_100810	56.0892	100.818	11.3609	0.112688	-3.1496	6.84854e-25	5.54334e-24	DS499604	82675	83400	+	726	-	-	-	S	opiNOG56595	conserved hypothetical protein
AFUB_003780	201.303	300.952	101.655	0.337778	-1.56585	7.89402e-25	6.37912e-24	DS499594	1047959	1049971	+	1962	-	-	-	S	eurotNOG10200;opiNOG18078	conserved hypothetical protein
AFUB_066430	109.15	176.982	41.3173	0.233455	-2.09878	1.0581e-24	8.4949e-24	DS499598	990989	991636	+	648	-	GO:0008080;GO:0008080;GO:0008080;	-	S	eurotNOG10284	conserved hypothetical protein
AFUB_058510	114.966	185.286	44.6457	0.240955	-2.05316	1.06898e-24	8.57527e-24	DS499597	2697090	2698188	+	879	-	-	-	R	opiNOG53479;opiNOG51710	conserved hypothetical protein
AFUB_041330	128.856	204.156	53.5568	0.262333	-1.93053	1.20222e-24	9.61289e-24	DS499596	2088600	2088914	+	315	-	-	-	Q	pleNOG08284;euNOG50015;opiNOG20290	hypothetical protein
AFUB_072550	585.278	785.823	384.733	0.489593	-1.03035	1.69466e-24	1.34958e-23	DS499599	100427	100951	+	525	-	GO:0016020;GO:0016021;GO:0016021;GO:0016021;	K20359	U	opiNOG28252;COG5130	YIP3-like protein
AFUB_087860	594.733	798.592	390.873	0.489452	-1.03076	1.96301e-24	1.56203e-23	DS499601	335069	337412	+	2115	-	GO:0005515;GO:0006302;GO:0006302;GO:0007095;GO:0007095;GO:0030870;GO:0030870;	-	L	opiNOG06681;NOG25138	DNA damage response protein RcaA
AFUB_077310	203.931	303.869	103.993	0.34223	-1.54696	2.24696e-24	1.7851e-23	DS499599	1479375	1481759	-	2385	-	-	-	S	opiNOG28933	conserved hypothetical protein
AFUB_000670	99.9613	163.789	36.1341	0.220614	-2.1804	2.56223e-24	2.03394e-23	DS499594	179073	179984	+	723	-	-	-	-	-	hypothetical protein
AFUB_019750	256.458	370.787	142.128	0.383315	-1.3834	4.24339e-24	3.35768e-23	DS499595	670915	674211	+	3297	-	GO:0016020;GO:0016021;GO:0016021;GO:0016021;	-	-	-	conserved hypothetical protein
AFUB_097700	51.7675	93.5821	9.95284	0.106354	-3.23305	4.86318e-24	3.83888e-23	DS499602	1434357	1435226	-	870	-	-	-	S	onyNOG05694	conserved hypothetical protein
AFUB_000370	72.8276	124.95	20.7049	0.165705	-2.59331	5.22474e-24	4.121e-23	DS499594	108876	110091	+	1155	-	-	-	R	opiNOG14906	extracelular cellulose binding protein (Cip2), putative
AFUB_044330	53.6539	103.371	3.937	0.0380862	-4.71459	6.69229e-24	5.27011e-23	DS499596	2996316	2996819	-	453	-	-	-	S	eurotNOG07533;opiNOG53376	hypothetical protein
AFUB_044940	29.8715	58.2469	1.49603	0.0256844	-5.28297	7.51527e-24	5.90878e-23	DS499596	3227339	3228288	-	858	-	GO:0006950;GO:0006950;GO:0016020;GO:0016021;GO:0016021;GO:0016021;GO:0016021;	-	S	fuNOG09261;opiNOG22525	RTA1 domain protein
AFUB_080240	235.056	342.789	127.324	0.371435	-1.42882	7.76181e-24	6.09293e-23	DS499600	120540	125339	-	4527	-	GO:0005515;	-	TR	opiNOG05695;opiNOG08673;COG0666	Ankyrin repeat protein
AFUB_062520	77.3661	131.073	23.6594	0.180506	-2.46988	1.2759e-23	9.93675e-23	DS499597	3746311	3746672	+	300	-	-	-	O	opiNOG47513	hypothetical protein
AFUB_090900	304.595	442.415	166.776	0.376968	-1.40749	1.52063e-23	1.18148e-22	DS499601	1271825	1272931	+	1050	-	GO:0003684;GO:0003684;GO:0003684;GO:0003824;GO:0003824;GO:0006281;GO:0006281;GO:0006284;GO:0006284;GO:0006284;GO:0006289;GO:0006289;GO:0006289;GO:0008534;GO:0008534;GO:0008534;	K03660	L	COG0122;opiNOG03239	DNA N-glycosylase, putative
AFUB_030240	188.15	281.279	95.0219	0.337821	-1.56567	2.01445e-23	1.55903e-22	DS499595	3801972	3803624	+	1362	-	GO:0033609;GO:0033609;GO:0033609;GO:0045735;GO:0045735;GO:0045735;	-	RG	opiNOG13103;COG2140	oxalate decarboxylase, putative
AFUB_100290	221.708	390.942	52.475	0.134227	-2.89725	2.10723e-23	1.62829e-22	DS499603	576561	578080	-	1455	-	GO:0016491;GO:0016491;GO:0016491;GO:0016491;GO:0016620;GO:0016620;GO:0055114;GO:0055114;GO:0055114;	-	C	COG1012;opiNOG05284	aldehyde dehydrogenase, putative
AFUB_030190	170.315	257.285	83.3462	0.323945	-1.62618	3.27112e-23	2.51583e-22	DS499595	3786807	3787859	+	1053	-	GO:0003824;GO:0003824;GO:0008152;GO:0008152;GO:0016829;GO:0016829;GO:0016829;GO:0016829;	-	SRE	pleNOG02553;COG0329;opiNOG12633	conserved hypothetical protein
AFUB_051380	373.803	615.745	131.86	0.214146	-2.22333	3.92404e-23	3.01565e-22	DS499597	691434	692316	+	813	-	GO:0016020;GO:0016021;GO:0016021;GO:0016021;	-	S	opiNOG32506	integral membrane protein, putative
AFUB_046760	74.4635	144.749	4.17794	0.0288634	-5.11462	4.02061e-23	3.08507e-22	DS499596	3706784	3707787	+	897	-	GO:0006950;GO:0006950;GO:0016020;GO:0016021;GO:0016021;GO:0016021;GO:0016021;	-	S	eurotNOG05139;opiNOG28437	RTA1 domain protein, putative
AFUB_086280	87.8877	145.477	30.2986	0.208271	-2.26347	4.34262e-23	3.32699e-22	DS499600	1887315	1889357	+	2043	-	GO:0005515;	-	MR	opiNOG03045;opiNOG05557;opiNOG08673;COG0666	F-box domain and ankyrin repeat protein
AFUB_071200	45.6468	83.5537	7.73988	0.0926336	-3.43232	5.2551e-23	4.01983e-22	DS499598	2304358	2305010	+	591	-	-	-	S	opiNOG17765	hypothetical protein
AFUB_035080	152.248	233.069	71.427	0.306463	-1.70621	5.33925e-23	4.08104e-22	DS499596	297876	299897	-	1968	-	GO:0005515;	-	R	opiNOG27370	F-box domain protein
AFUB_049780	237.503	344.115	130.891	0.380372	-1.39452	5.35418e-23	4.08929e-22	DS499597	248631	250490	+	1770	-	GO:0000981;GO:0000981;GO:0000981;GO:0003677;GO:0003677;GO:0003677;GO:0003677;GO:0005634;GO:0005634;GO:0005634;GO:0005634;GO:0006351;GO:0006351;GO:0006351;GO:0006355;GO:0006355;GO:0006357;GO:0008270;GO:0008270;GO:0008270;GO:0016020;GO:0016021;GO:0016021;GO:0016021;GO:0046872;	-	SK	opiNOG06859;opiNOG05763	hypothetical protein
AFUB_071570	76.3168	128.958	23.6754	0.183589	-2.44545	5.47254e-23	4.17645e-22	DS499598	2422001	2423185	-	1122	-	GO:0000981;GO:0000981;GO:0000981;GO:0005634;GO:0005634;GO:0005634;GO:0006355;GO:0006355;GO:0006357;GO:0008270;GO:0008270;GO:0008270;	-	S	sordNOG12724;opiNOG28662	hypothetical protein
AFUB_085640	214.515	314.163	114.867	0.365627	-1.45155	6.49566e-23	4.94962e-22	DS499600	1731696	1733892	+	1758	-	GO:0005887;GO:0016020;GO:0016021;GO:0016021;GO:0016021;GO:0055085;GO:0055085;GO:0055085;	-	R	KOG0254;opiNOG21196;opiNOG11646	MFS multidrug transporter, putative
AFUB_101780	1818.03	2694.31	941.746	0.349532	-1.5165	7.3381e-23	5.58725e-22	DS499604	374259	375124	+	717	-	GO:0016977;	K01233	-	-	endo-chitosanase, pseudogene
AFUB_093540	8474.19	11963.7	4984.66	0.416648	-1.2631	7.63667e-23	5.8101e-22	DS499602	189070	189790	-	651	-	-	-	O	opiNOG29228;KOG2160;opiNOG29023	Hsp70 nucleotide exchange factor (Fes1), putative
AFUB_054380	162.951	246.732	79.1694	0.320872	-1.63993	8.75072e-23	6.62708e-22	DS499597	1582867	1583850	-	984	-	-	K13993	OR	opiNOG40532;eurotNOG07392	hypothetical protein
AFUB_096790	71.7286	131.551	11.9062	0.0905063	-3.46584	1.16618e-22	8.81145e-22	DS499602	1158702	1159733	+	837	-	GO:0016020;GO:0016021;GO:0016021;GO:0016021;GO:0043386;GO:0043386;GO:0043386;	-	S	opiNOG24202;NOG44482	conserved hypothetical protein
AFUB_066270	255.921	379.537	132.306	0.3486	-1.52035	1.17668e-22	8.88399e-22	DS499598	948328	950355	-	1806	-	GO:0005452;GO:0005452;GO:0005452;GO:0006820;GO:0006820;GO:0015698;GO:0016020;GO:0016020;GO:0016020;GO:0016021;GO:0016021;GO:0016021;GO:0016021;	-	P	KOG1172;sordNOG10449;opiNOG02940	anion exchange family protein
AFUB_080250	104.714	168.137	41.29	0.245574	-2.02577	1.95245e-22	1.46404e-21	DS499600	131177	131818	-	459	-	-	-	S	NOG177700;eurotNOG12186	hypothetical protein
AFUB_007740	2072.74	2980.57	1164.91	0.390835	-1.35537	1.99317e-22	1.49344e-21	DS499594	2172415	2173617	+	1137	-	GO:0005680;GO:0005680;GO:0005680;GO:0030071;GO:0030071;GO:0030071;GO:0031145;GO:0031145;GO:0031145;	-	S	eurotNOG06955;NOG124619;opiNOG72875	conserved hypothetical protein
AFUB_020130	548.418	731.431	365.406	0.499577	-1.00122	3.13662e-22	2.34133e-21	DS499595	790055	791780	+	1674	-	GO:0003677;GO:0005634;GO:0005634;GO:0005634;GO:0006302;GO:0006302;GO:0006302;GO:0006310;	-	S	opiNOG36392;opiNOG39015;opiNOG54298	conserved hypothetical protein
AFUB_071150	191.801	283.523	100.079	0.352985	-1.50232	3.68457e-22	2.74413e-21	DS499598	2286256	2287107	-	852	-	-	-	R	opiNOG26374	conserved hypothetical protein
AFUB_070950	207.02	349.122	64.9176	0.185945	-2.42705	4.55998e-22	3.38844e-21	DS499598	2221938	2222541	-	486	-	-	-	S	opiNOG72975;eurotNOG08118	conserved hypothetical protein
AFUB_002320	166.688	261.943	71.4329	0.272704	-1.87459	5.14614e-22	3.81827e-21	DS499594	645702	647022	+	1321	-	-	-	S	opiNOG56900;eurotNOG02206	conserved hypothetical protein
AFUB_048120	156.932	242.978	70.886	0.291739	-1.77725	8.40125e-22	6.20086e-21	DS499596	4059085	4060468	+	1065	-	GO:0003824;GO:0003824;GO:0003824;GO:0050662;GO:0050662;GO:0050662;	-	R	opiNOG15349	conserved hypothetical protein
AFUB_090560	118.626	186.102	51.1505	0.274851	-1.86328	8.61854e-22	6.35649e-21	DS499601	1175094	1177031	+	1938	-	-	-	S	sordNOG15781;opiNOG44971;opiNOG46957	conserved hypothetical protein
AFUB_021910	97.2716	156.917	37.6258	0.239781	-2.06021	9.16991e-22	6.74804e-21	DS499595	1327360	1327883	+	351	-	-	-	S	COG0011;opiNOG37963	cell wall biogenesis protein, putative
AFUB_048010	226.033	326.508	125.558	0.384549	-1.37876	1.01387e-21	7.44433e-21	DS499596	4030299	4031708	-	1260	-	-	-	S	opiNOG13643	conserved hypothetical protein
AFUB_036710	237.064	376.242	97.8867	0.26017	-1.94247	1.28582e-21	9.42712e-21	DS499596	778720	780201	-	1482	-	-	-	SR	opiNOG06793;opiNOG33247	conserved hypothetical protein
AFUB_029850	109.822	173.958	45.6873	0.262635	-1.92887	1.31242e-21	9.6079e-21	DS499595	3699010	3700797	-	1728	-	GO:0005887;GO:0016020;GO:0016021;GO:0016021;GO:0016021;GO:0055085;GO:0055085;GO:0055085;	-	R	opiNOG25834	MFS transporter, putative
AFUB_095580	153.829	232.592	75.0652	0.322734	-1.63158	1.37925e-21	1.00896e-20	DS499602	751848	753277	+	1212	-	GO:0003824;GO:0003824;GO:0010181;GO:0010181;GO:0010181;GO:0016491;GO:0016491;GO:0016491;GO:0055114;GO:0055114;	-	C	COG1304;opiNOG11432	FMN dependent dehydrogenase, putative
AFUB_012840	270.975	432.276	109.673	0.253711	-1.97874	1.76243e-21	1.28737e-20	DS499594	3618626	3620936	-	1749	-	GO:0005887;GO:0016020;GO:0016021;GO:0016021;GO:0016021;GO:0055085;GO:0055085;GO:0055085;	-	G	opiNOG01609;KOG2533	MFS transporter, putative
AFUB_058670	6530.23	8718.6	4341.87	0.498001	-1.00578	2.22848e-21	1.623e-20	DS499597	2745459	2746184	-	726	-	-	-	S	opiNOG39021;KOG4067	DUF775 domain protein
AFUB_004920	923.047	1685.56	160.538	0.0952435	-3.39224	2.62461e-21	1.90868e-20	DS499594	1378211	1379122	+	912	-	-	K20405	S	opiNOG22332;NOG59531;opiNOG59121	conserved hypothetical protein
AFUB_084100	108.607	171.95	45.2632	0.263235	-1.92558	3.03042e-21	2.20056e-20	DS499600	1271560	1272346	-	726	-	GO:0016020;GO:0016021;GO:0016021;GO:0016021;	-	-	-	hypothetical protein
AFUB_069970	258.116	365.918	150.314	0.410786	-1.28354	3.45267e-21	2.49435e-20	DS499598	1984139	1985107	+	969	-	GO:0016787;GO:0016787;GO:0016787;	-	R	opiNOG49775;COG0596	alpha/beta hydrolase, putative
AFUB_098630	352.768	546.725	158.811	0.290477	-1.7835	4.33557e-21	3.11399e-20	DS499603	130166	131128	+	963	-	GO:0003824;GO:0003824;GO:0003824;GO:0009058;GO:0009058;GO:0009058;	-	R	opiNOG11196;COG0384;opiNOG33400	phenazine biosynthesis-like protein, putative
AFUB_096620	91.9995	148.653	35.3463	0.237778	-2.07231	4.49914e-21	3.22912e-20	DS499602	1089554	1091322	+	1602	-	-	-	S	opiNOG18914;NOG72987	conserved hypothetical protein
AFUB_079030	103.387	164.616	42.1571	0.256093	-1.96526	5.17069e-21	3.70573e-20	DS499599	1978568	1980385	+	1680	-	-	-	S	opiNOG18914	hypothetical protein
AFUB_012900	381.097	600.465	161.728	0.269339	-1.89251	5.37091e-21	3.84643e-20	DS499594	3635095	3636346	+	702	-	-	-	-	-	conserved hypothetical protein
AFUB_013960	1318.11	1906.05	730.181	0.383087	-1.38426	5.57254e-21	3.98217e-20	DS499594	3923656	3924702	+	1047	-	GO:0005622;GO:0005622;GO:0005623;GO:0006886;GO:0006886;GO:0006886;	-	S	NOG58458;opiNOG08001	conserved hypothetical protein
AFUB_091220	123.846	191.928	55.7627	0.290539	-1.7832	7.58382e-21	5.37668e-20	DS499601	1372104	1372760	+	657	-	-	-	SE	opiNOG56286;opiNOG40388;COG2303	conserved hypothetical protein
AFUB_080090	80.9243	157.413	4.43615	0.0281817	-5.1491	9.90992e-21	7.01574e-20	DS499600	37617	39041	-	1425	-	-	-	S	opiNOG22294;sordNOG07573	conserved hypothetical protein
AFUB_073910	100.472	173.428	27.5158	0.158658	-2.656	1.11946e-20	7.90508e-20	DS499599	491327	492276	-	828	-	GO:0008080;GO:0008080;GO:0008080;GO:0016740;	-	R	opiNOG62854;opiNOG38501	acetyltransferase, GNAT family family
AFUB_040250	1930.71	2642.64	1218.77	0.461195	-1.11655	1.16247e-20	8.1945e-20	DS499596	1783493	1784209	+	663	-	GO:0016491;GO:0016971;GO:0016971;GO:0016972;GO:0016972;GO:0016972;GO:0016972;GO:0055114;GO:0055114;GO:0055114;	K17783	O	opiNOG29209;COG5054	FAD dependent sulfhydryl oxidase Erv1, putative
AFUB_001950	172.967	255.72	90.2147	0.352788	-1.50313	1.37924e-20	9.68112e-20	DS499594	546863	549408	-	1635	-	-	-	SR	onyNOG07024;opiNOG53505	FluG domain protein
AFUB_095060	39.4501	72.3058	6.59433	0.0912007	-3.45481	1.91165e-20	1.33896e-19	DS499602	615041	616711	+	1671	-	GO:0004672;GO:0004672;GO:0004672;GO:0005524;GO:0005524;GO:0005524;GO:0006468;GO:0006468;	-	S	opiNOG48754;opiNOG38868	conserved hypothetical protein
AFUB_094590	220.692	316.555	124.828	0.394333	-1.34251	2.00754e-20	1.40315e-19	DS499602	485688	487083	-	1248	-	GO:0008152;GO:0008152;GO:0016787;GO:0016787;GO:0016787;GO:0016787;	-	RE	COG1473;opiNOG17017	amidohydrolase, putative
AFUB_097730	38.0478	70.0509	6.04473	0.0862905	-3.53465	2.0273e-20	1.41596e-19	DS499602	1441365	1443679	+	2214	-	GO:0000166;GO:0003924;GO:0003924;GO:0003924;GO:0005525;GO:0005525;GO:0005525;GO:0005525;	-	RU	opiNOG23017;COG0699;sordNOG09281;onyNOG06814	dynamin GTPase, putative
AFUB_089570	370.528	529.603	211.453	0.399268	-1.32457	2.15487e-20	1.50293e-19	DS499601	903247	904896	+	1650	-	GO:0000166;GO:0001678;GO:0001678;GO:0001678;GO:0004396;GO:0004396;GO:0004396;GO:0004396;GO:0005524;GO:0005524;GO:0005524;GO:0005524;GO:0005536;GO:0005536;GO:0005536;GO:0005623;GO:0005623;GO:0005623;GO:0005975;GO:0005975;GO:0006096;GO:0006096;GO:0006096;GO:0016301;GO:0016310;GO:0016740;GO:0016773;GO:0016773;GO:0046835;	K00844	G	opiNOG05362;COG5026	hexokinase, putative
AFUB_097930	926.447	1392.07	460.827	0.331038	-1.59493	2.36907e-20	1.65e-19	DS499602	1519975	1521189	-	1215	-	GO:0003824;GO:0003824;GO:0010181;GO:0010181;GO:0010181;GO:0016491;GO:0016491;GO:0016491;GO:0055114;GO:0055114;	-	C	COG1304;opiNOG11432	FMN dependent dehydrogenase, putative
AFUB_091440	376.077	511.552	240.602	0.470339	-1.08823	2.68995e-20	1.87085e-19	DS499601	1439910	1440951	-	984	-	GO:0008270;GO:0008270;GO:0008270;GO:0016020;GO:0016021;GO:0016021;GO:0016021;GO:0046872;	-	S	opiNOG22502;opiNOG45334	RING finger domain protein
AFUB_046780	161.071	273.439	48.7039	0.178116	-2.48911	3.27064e-20	2.27152e-19	DS499596	3710984	3711649	+	666	-	GO:0008080;GO:0008080;GO:0008080;	-	L	opiNOG61406	conserved hypothetical protein
AFUB_088230	57.2921	98.8624	15.7219	0.159028	-2.65264	3.37832e-20	2.34302e-19	DS499601	441389	442022	+	462	-	GO:0003824;GO:0003824;GO:0003824;GO:0008152;GO:0008152;	-	SQI	eurotNOG12293;NOG00135;pleNOG07460;opiNOG01973	polyketide synthase, putative
AFUB_051130	126.838	194.468	59.2079	0.30446	-1.71567	4.5235e-20	3.11538e-19	DS499597	617416	618866	+	1395	-	GO:0016020;GO:0016021;GO:0016021;GO:0016021;	-	R	opiNOG26462	conserved hypothetical protein
AFUB_013300	68.0583	114.291	21.8258	0.190967	-2.3886	4.76546e-20	3.27517e-19	DS499594	3757508	3758333	+	714	-	-	-	S	opiNOG64092	hypothetical protein
AFUB_057280	199.905	314.251	85.5591	0.272263	-1.87692	5.43556e-20	3.72536e-19	DS499597	2417605	2418194	+	540	-	-	-	S	opiNOG28282	conserved hypothetical protein
AFUB_064170	567.68	945.838	189.523	0.200375	-2.31922	8.26068e-20	5.61488e-19	DS499598	383041	384363	-	1050	-	GO:0004725;GO:0004725;GO:0004725;GO:0006470;GO:0006470;GO:0008138;GO:0008138;GO:0008138;GO:0016311;GO:0016311;GO:0016787;GO:0016791;GO:0016791;GO:0035335;	K14819	TV	opiNOG04323;COG2453	dual specificity phosphatase, putative
AFUB_038310	362.556	491.962	233.151	0.47392	-1.07728	9.33667e-20	6.32883e-19	DS499596	1251311	1253278	-	1794	-	GO:0016020;GO:0016021;GO:0016021;GO:0016021;GO:0016491;GO:0016491;GO:0016491;GO:0016491;GO:0055114;GO:0055114;GO:0055114;	-	QP	eurotNOG01286;KOG0039;opiNOG08714	ferric-chelate reductase, putative
AFUB_096000	181.263	264.647	97.878	0.369843	-1.43501	9.59731e-20	6.49659e-19	DS499602	868887	871600	+	1431	-	-	-	S	NOG50191;COG5587;opiNOG10569	conserved hypothetical protein
AFUB_097920	162.53	240.648	84.4124	0.350771	-1.5114	1.21312e-19	8.16149e-19	DS499602	1507490	1508548	-	1059	-	-	-	R	NOG36270;opiNOG28024	LaeA-like regulator of secondary metabolism, putative
AFUB_069950	551.038	999.788	102.287	0.102308	-3.289	1.3278e-19	8.92697e-19	DS499598	1978597	1980180	+	1284	-	-	-	-	-	conserved hypothetical protein
AFUB_070560	21.971	43.3678	0.574179	0.0132397	-6.23898	1.35695e-19	9.11055e-19	DS499598	2135525	2135764	+	240	-	-	-	-	-	hypothetical protein
AFUB_015360	500.105	670.658	329.552	0.491386	-1.02507	1.40725e-19	9.43545e-19	DS499594	4348596	4349954	+	1359	-	GO:0003824;GO:0003824;GO:0004590;GO:0004590;GO:0004590;GO:0006207;GO:0006207;GO:0006207;	-	S	opiNOG53574	conserved hypothetical protein
AFUB_030820	156.481	234.984	77.978	0.331844	-1.59142	1.48232e-19	9.93204e-19	DS499595	3983400	3985674	-	1971	-	GO:0046373;GO:0046373;GO:0046373;GO:0046556;GO:0046556;GO:0046556;	K01209	G	COG3534;opiNOG03394	alpha-L-arabinofuranosidase A
AFUB_099220	511.405	731.504	291.307	0.39823	-1.32833	1.93485e-19	1.29378e-18	DS499603	303846	305545	-	1548	-	GO:0004497;GO:0004497;GO:0004497;GO:0005506;GO:0005506;GO:0005506;GO:0016491;GO:0016705;GO:0016705;GO:0016712;GO:0016712;GO:0016712;GO:0020037;GO:0020037;GO:0020037;GO:0046872;GO:0055114;GO:0055114;GO:0055114;	-	Q	COG2124;opiNOG02188	cytochrome P450 alkane hydroxylase, putative
AFUB_015690	164.071	241.524	86.6168	0.358626	-1.47945	3.28422e-19	2.17985e-18	DS499594	4453651	4454422	+	642	-	-	-	S	opiNOG34349	hypothetical protein
AFUB_022360	372.919	508.337	237.501	0.467211	-1.09785	3.85711e-19	2.55324e-18	DS499595	1469164	1470390	-	1041	-	GO:0016020;GO:0016021;GO:0016021;GO:0016021;GO:0016021;GO:0055085;GO:0055085;GO:0055085;	K07300	P	opiNOG05052;COG0387	vacuolar H+\/Ca2+ exchanger
AFUB_084120	281.25	389.63	172.87	0.443678	-1.17242	4.03336e-19	2.66812e-18	DS499600	1276364	1277310	-	855	-	-	-	R	opiNOG19350	trihydroxytoluene oxygenase
AFUB_062360	1331.04	1902.91	759.17	0.398951	-1.32571	4.67599e-19	3.08909e-18	DS499597	3710040	3710976	-	822	-	GO:0003877;GO:0003877;GO:0003877;GO:0005524;GO:0005524;GO:0009117;GO:0009117;	K00988	F	opiNOG37112;COG4360	phosphorylase, putative
AFUB_050030	1723.53	2642.13	804.925	0.30465	-1.71478	4.71652e-19	3.11378e-18	DS499597	319407	320684	-	579	-	-	-	-	-	hypothetical protein
AFUB_054420	67.8165	112.81	22.8227	0.202311	-2.30536	5.13223e-19	3.38597e-18	DS499597	1592784	1593872	-	1089	-	-	-	SR	opiNOG52566;euroNOG12683;opiNOG73835	hypothetical protein
AFUB_074250	807.936	1168	447.87	0.383449	-1.38289	6.58105e-19	4.3245e-18	DS499599	596266	597031	-	528	-	GO:0000166;GO:0005525;GO:0005525;GO:0005525;GO:0005525;GO:0005622;GO:0005622;GO:0007264;	K07955	RU	KOG0075;NOG00391;opiNOG03210;opiNOG28221	ADP-ribosylation factor family protein
AFUB_051370	1005.24	1471.08	539.411	0.366678	-1.44742	8.35068e-19	5.46554e-18	DS499597	686926	688143	+	1047	-	GO:0004061;GO:0004061;GO:0004061;GO:0019441;GO:0019441;GO:0019441;	-	S	opiNOG17482	conserved hypothetical protein
AFUB_011350	5204.22	7101.15	3307.29	0.46574	-1.1024	1.00693e-18	6.56867e-18	DS499594	3200515	3201810	-	1296	-	GO:0016020;GO:0016021;GO:0016021;GO:0016021;	-	S	opiNOG15945;KOG2913	PQ loop repeat protein
AFUB_094890	148.555	220.628	76.482	0.346656	-1.52842	1.24361e-18	8.0966e-18	DS499602	576687	577671	-	666	-	GO:0005515;	K00799	O	opiNOG32524;COG0625	conserved hypothetical protein
AFUB_001960	290.663	399.701	181.625	0.454403	-1.13796	1.28485e-18	8.35407e-18	DS499594	550358	552293	+	1818	-	GO:0000981;GO:0000981;GO:0000981;GO:0005634;GO:0005634;GO:0005634;GO:0006355;GO:0006355;GO:0006357;GO:0008270;GO:0008270;GO:0008270;	-	S	eurotNOG05834	C6 finger domain protein, putative
AFUB_041670	71.576	117.714	25.4382	0.216102	-2.21021	1.37055e-18	8.89375e-18	DS499596	2185195	2187856	+	1860	-	GO:0016491;GO:0016491;GO:0016614;GO:0016614;GO:0050660;GO:0050660;GO:0050660;GO:0055114;GO:0055114;GO:0071949;GO:0071949;	-	R	opiNOG07264	isoamyl alcohol oxidase
AFUB_083510	608.15	840.118	376.182	0.447772	-1.15916	1.70779e-18	1.10387e-17	DS499600	1061624	1063436	+	1752	-	GO:0003677;GO:0003677;GO:0003677;GO:0003677;GO:0003700;GO:0003700;GO:0003700;GO:0003700;GO:0006355;GO:0006355;	K01078	SK	opiNOG24046;opiNOG48422	NDT80_PhoG domain protein PcaG
AFUB_094840	52.8068	90.8136	14.8001	0.162972	-2.61731	2.02952e-18	1.3084e-17	DS499602	563156	564330	-	1101	-	GO:0008168;GO:0008168;GO:0032259;	K20246	S	COG4301;opiNOG58123	conserved hypothetical protein
AFUB_095250	396.988	575.779	218.198	0.378961	-1.39988	2.33625e-18	1.50027e-17	DS499602	665950	667252	-	1191	-	GO:0006629;GO:0006629;GO:0006629;GO:0016020;GO:0016021;GO:0016021;GO:0016021;	K10256	I	COG3239;opiNOG14732	oleate delta-12 desaturase
AFUB_091640	160.134	273.703	46.5643	0.170127	-2.55532	2.96716e-18	1.89802e-17	DS499601	1490715	1491229	+	441	-	-	-	HCR	opiNOG09678;COG0654	hypothetical protein
AFUB_086010	24.6104	47.4231	1.79757	0.0379049	-4.72147	3.05028e-18	1.94993e-17	DS499600	1816000	1817870	-	1590	-	GO:0004497;GO:0004497;GO:0004497;GO:0005506;GO:0005506;GO:0005506;GO:0016491;GO:0016705;GO:0016705;GO:0016705;GO:0020037;GO:0020037;GO:0020037;GO:0046872;GO:0055114;GO:0055114;GO:0055114;	-	Q	opiNOG16789;opiNOG50170;sordNOG05273;KOG0156	cytochrome P450 oxidoreductase, putative
AFUB_090530	54.4555	93.0173	15.8936	0.170868	-2.54905	3.26076e-18	2.07776e-17	DS499601	1169348	1171249	-	1902	-	GO:0016020;GO:0016021;GO:0016021;GO:0016021;GO:0016491;GO:0016491;GO:0016491;GO:0016491;GO:0055114;GO:0055114;GO:0055114;	K00521	QPU	NOG04519;opiNOG22274;KOG0039	metalloreductase, putative
AFUB_021600	607.698	889.464	325.932	0.366436	-1.44837	3.59071e-18	2.28359e-17	DS499595	1235914	1237560	-	1509	-	GO:0005215;GO:0008643;GO:0008643;GO:0008643;GO:0016020;GO:0016020;GO:0016020;GO:0016021;GO:0016021;GO:0016021;GO:0016021;GO:0022857;GO:0022857;GO:0022891;GO:0055085;GO:0055085;	-	R	KOG0254;eurotNOG08639	MFS sugar transporter, putative
AFUB_061930	34.3185	62.9442	5.69274	0.090441	-3.46688	3.76899e-18	2.39543e-17	DS499597	3615206	3615795	+	429	-	-	-	-	-	hypothetical protein
AFUB_065300	351.951	474.025	229.877	0.484946	-1.0441	3.78303e-18	2.40281e-17	DS499598	677564	679058	+	1272	-	GO:0016020;GO:0016021;GO:0016021;GO:0016021;GO:0016255;GO:0016255;GO:0016255;GO:0042765;GO:0042765;GO:0042765;	K05293	RG	opiNOG13019;opiNOG80421	GPI transamidase component PIG-U, putative
AFUB_090490	94.4064	148.315	40.498	0.273054	-1.87274	4.24186e-18	2.69078e-17	DS499601	1160806	1162168	+	1026	-	GO:0004252;GO:0004252;GO:0004252;GO:0006508;GO:0006508;GO:0006508;GO:0008233;GO:0008236;GO:0016787;	-	O	COG1404;opiNOG19296;opiNOG28592;sordNOG09526	alkaline serine protease (PR1), putative
AFUB_062530	42.9744	85.0688	0.880026	0.0103449	-6.59494	4.30054e-18	2.72625e-17	DS499597	3748499	3749302	-	804	-	GO:0016020;GO:0016021;GO:0016021;GO:0016021;	-	S	opiNOG38166;euNOG21045;opiNOG60515	conserved hypothetical protein
AFUB_064160	339.422	491.736	187.107	0.380503	-1.39402	5.60507e-18	3.53509e-17	DS499598	379069	379848	+	504	-	-	-	S	opiNOG36184	conserved hypothetical protein
AFUB_101740	92.218	154.537	29.8988	0.193474	-2.36979	5.7259e-18	3.609e-17	DS499604	356222	357510	+	1074	-	GO:0016020;GO:0016021;GO:0016021;GO:0016021;	-	S	eurotNOG11996;eurotNOG08576	conserved hypothetical protein
AFUB_021250	36.0314	65.3431	6.71982	0.102839	-3.28154	7.42377e-18	4.65245e-17	DS499595	1149427	1149576	-	150	-	-	-	-	-	conserved hypothetical protein
AFUB_086350	58.5444	113.43	3.65854	0.0322536	-4.95439	8.33283e-18	5.21224e-17	DS499600	1902218	1904172	+	1680	-	GO:0004497;GO:0004497;GO:0004497;GO:0005506;GO:0005506;GO:0005506;GO:0016020;GO:0016021;GO:0016021;GO:0016021;GO:0016705;GO:0016705;GO:0016705;GO:0020037;GO:0020037;GO:0020037;GO:0055114;GO:0055114;	K17475	Q	COG2124;opiNOG73053;opiNOG29834;opiNOG22223	cytochrome P450 monooxygenase, putative
AFUB_058760	5038.44	7098.12	2978.75	0.419653	-1.25273	9.01213e-18	5.62646e-17	DS499597	2762869	2764109	-	1059	-	-	-	S	eurotNOG05614;opiNOG32841;opiNOG36147	conserved hypothetical protein
AFUB_060310	221.787	311.734	131.839	0.422923	-1.24153	1.00444e-17	6.263e-17	DS499597	3180655	3182228	-	1500	-	-	-	S	opiNOG03146;COG0391	UPF0052 domain protein
AFUB_046430	336.541	453.151	219.93	0.485336	-1.04295	1.11578e-17	6.93976e-17	DS499596	3631182	3633562	-	2217	-	GO:0000981;GO:0000981;GO:0000981;GO:0005634;GO:0005634;GO:0005634;GO:0006355;GO:0006355;GO:0006357;GO:0008270;GO:0008270;GO:0008270;	K11758	S	eurotNOG03924;opiNOG50074;euNOG33536;opiNOG23430	chromatin structure remodeling complex protein RSC3, putative
AFUB_016760	169.104	245.06	93.1488	0.380106	-1.39553	1.11731e-17	6.94487e-17	DS499594	4768108	4768595	-	441	-	-	-	-	-	conserved hypothetical protein
AFUB_012710	234.305	331.61	137	0.413137	-1.27531	1.29359e-17	8.03051e-17	DS499594	3578246	3580102	+	1704	-	GO:0004497;GO:0004497;GO:0004497;GO:0005506;GO:0005506;GO:0005506;GO:0008168;GO:0008168;GO:0008168;GO:0016020;GO:0016021;GO:0016021;GO:0016021;GO:0016491;GO:0016705;GO:0016705;GO:0016705;GO:0020037;GO:0020037;GO:0020037;GO:0032259;GO:0046872;GO:0055114;GO:0055114;GO:0055114;	-	Q	KOG0157	cytochrome P450 pisatin demethylase, putative
AFUB_011360	288.141	393.238	183.045	0.46548	-1.10321	1.35593e-17	8.41221e-17	DS499594	3202967	3203756	-	738	-	GO:0019867;GO:0019867;GO:0019867;	-	S	eurotNOG12869	conserved histidine-rich protein
AFUB_097339	181.053	347.98	14.125	0.0405913	-4.62269	1.53766e-17	9.52172e-17	DS499602	1284215	1284544	+	330	-	-	-	-	-	hypothetical protein
AFUB_062170	169.046	244.264	93.827	0.384121	-1.38037	1.58261e-17	9.79398e-17	DS499597	3670390	3672178	+	1635	-	GO:0005887;GO:0016020;GO:0016021;GO:0016021;GO:0016021;GO:0055085;GO:0055085;GO:0055085;	-	R	KOG0254;opiNOG51731;eurotNOG02972	MFS transporter, putative
AFUB_035260	98.1106	155.01	41.2108	0.265858	-1.91127	1.60537e-17	9.92239e-17	DS499596	361775	364381	+	2607	-	GO:0016020;GO:0016021;GO:0016021;GO:0016021;	-	S	opiNOG08410;COG3610	DUF1212 domain membrane protein Prm10, putative
AFUB_070570	94.0516	146.855	41.2481	0.280876	-1.83199	1.75924e-17	1.08395e-16	DS499598	2136001	2137901	-	1671	-	GO:0005887;GO:0016020;GO:0016021;GO:0016021;GO:0016021;GO:0055085;GO:0055085;GO:0055085;	-	RG	COG0477;opiNOG03014	MFS multidrug resistance transporter, putative
AFUB_091890	89.8748	141.294	38.4553	0.272165	-1.87745	2.11197e-17	1.29644e-16	DS499601	1554537	1555925	-	1323	-	-	-	S	eurotNOG11069;opiNOG58037	conserved hypothetical protein
AFUB_098750	5698.99	8354.71	3043.27	0.364258	-1.45697	2.35741e-17	1.4453e-16	DS499603	168217	169155	+	939	-	GO:0008270;GO:0008270;GO:0008270;GO:0046872;	-	R	KOG3183;opiNOG21386	AN1 zinc finger protein
AFUB_022350	237.421	329.919	144.924	0.439272	-1.18681	2.49601e-17	1.52838e-16	DS499595	1468191	1469106	-	681	-	GO:0016020;GO:0016021;GO:0016021;GO:0016021;GO:0016021;GO:0055085;GO:0055085;GO:0055085;	K07300	P	opiNOG05052;COG0387	calcium-proton exchanger, putative
AFUB_035320	94.2217	162.669	25.7743	0.158446	-2.65794	2.50081e-17	1.53037e-16	DS499596	379624	381036	+	1278	-	GO:0016787;GO:0016787;GO:0016787;	K01046	TI	opiNOG08245;COG2272	extracellular lipase, putative
AFUB_047000	245.152	339.59	150.714	0.443811	-1.17198	2.60154e-17	1.58906e-16	DS499596	3764538	3768960	-	4275	-	GO:0000166;GO:0005524;GO:0005524;GO:0005524;GO:0005524;GO:0016020;GO:0016020;GO:0016020;GO:0016021;GO:0016021;GO:0016021;GO:0016021;GO:0016887;GO:0016887;GO:0042626;GO:0042626;GO:0042626;GO:0055085;GO:0055085;	-	QV	opiNOG13472;COG1131	ABC multidrug transporter, putative
AFUB_017390	313.786	424.044	203.527	0.479967	-1.05899	2.87625e-17	1.75469e-16	DS499595	54378	55900	+	1374	-	GO:0008152;GO:0008152;GO:0016787;GO:0016787;GO:0016813;GO:0016813;GO:0016813;	-	E	opiNOG12182;opiNOG01756;COG0624	beta-alanine synthase, putative
AFUB_101150	432.322	665.762	198.881	0.298727	-1.7431	3.516e-17	2.13575e-16	DS499604	188290	189433	-	1089	-	GO:0016020;GO:0016021;GO:0016021;GO:0016021;	-	S	opiNOG52676	integral membrane protein
AFUB_062410	38.7822	71.6091	5.95525	0.0831633	-3.58791	3.66515e-17	2.22498e-16	DS499597	3719558	3720719	+	948	-	GO:0030246;GO:0030246;GO:0030246;	-	R	opiNOG41565	fucose-specific lectin FleA
AFUB_065480	482.859	789.41	176.309	0.223343	-2.16267	3.69956e-17	2.24449e-16	DS499598	715682	716941	-	1200	-	GO:0016020;GO:0016021;GO:0016021;GO:0016021;	-	S	opiNOG33470;opiNOG42357	conserved hypothetical protein
AFUB_044430	1260.4	1767.97	752.844	0.425825	-1.23167	4.44992e-17	2.68818e-16	DS499596	3027462	3028961	+	1500	-	-	-	S	opiNOG17398	conserved hypothetical protein
AFUB_070520	69.1242	112.5	25.7484	0.228874	-2.12737	4.98201e-17	2.99679e-16	DS499598	2119683	2120682	-	834	-	GO:0003676;GO:0003676;GO:0003676;	-	R	eurotNOG06578	C2H2 finger domain protein, putative
AFUB_079340	60.9327	101.071	20.7943	0.20574	-2.28111	4.99313e-17	3.00165e-16	DS499599	2068534	2068769	-	195	-	-	-	-	-	hypothetical protein
AFUB_020350	338.904	453.723	224.084	0.493878	-1.01777	6.70088e-17	4.02093e-16	DS499595	856420	856839	+	354	-	-	K20316	S	opiNOG39003	bZIP transcription factor, putative
AFUB_095200	24.7742	47.0988	2.44959	0.0520096	-4.26508	7.26519e-17	4.35163e-16	DS499602	648645	649061	+	342	-	GO:0016020;GO:0016021;GO:0016021;GO:0016021;	-	Q	opiNOG08814	hypothetical protein
AFUB_088220	160.578	231.748	89.4067	0.385792	-1.3741	8.97791e-17	5.36125e-16	DS499601	435743	437843	-	1551	-	-	-	S	eurotNOG09710;eurotNOG03112	conserved hypothetical protein
AFUB_085610	953.587	1535.49	371.687	0.242065	-2.04653	1.27111e-16	7.54499e-16	DS499600	1721838	1723710	-	1374	-	-	-	S	eurotNOG09540	conserved hypothetical protein
AFUB_003200	344.139	568.069	120.21	0.211612	-2.24051	1.37928e-16	8.15766e-16	DS499594	882243	883041	+	612	-	GO:0003955;GO:0003955;GO:0003955;GO:0010181;GO:0010181;GO:0010181;GO:0016491;GO:0016491;GO:0055114;	K03809	R	opiNOG01771;COG0655	NADH-quinone oxidoreductase, putative
AFUB_003160	68.8255	113.762	23.8889	0.20999	-2.25161	1.58776e-16	9.35152e-16	DS499594	872729	873907	+	987	-	GO:0016020;GO:0016021;GO:0016021;GO:0016021;	-	S	opiNOG30574;eurotNOG02290;opiNOG24285	conserved hypothetical protein
AFUB_018520	594.074	841.372	346.776	0.412155	-1.27874	1.59036e-16	9.36125e-16	DS499595	336398	337695	+	972	-	GO:0006810;GO:0016020;GO:0016021;GO:0016021;GO:0016021;	K15109	C	KOG0762;opiNOG03434	mitochondrial carrier protein, putative
AFUB_029310	129.755	191.791	67.7181	0.353082	-1.50192	2.059e-16	1.20623e-15	DS499595	3527132	3528401	+	1212	-	-	-	S	opiNOG59609;NOG171897;opiNOG46172	conserved hypothetical protein
AFUB_012030	632.348	876.434	388.263	0.443003	-1.17461	2.35782e-16	1.3764e-15	DS499594	3387025	3388202	+	1122	-	-	-	SR	opiNOG27587;opiNOG52408;NOG25054;opiNOG24037	endoglucanase, putative
AFUB_020570	1084.37	1659.79	508.956	0.306638	-1.70539	2.50224e-16	1.45726e-15	DS499595	917133	919346	-	1533	-	GO:0008643;GO:0008643;GO:0008643;GO:0016020;GO:0016021;GO:0016021;GO:0016021;GO:0016021;GO:0022857;GO:0022857;GO:0022857;GO:0055085;GO:0055085;	-	RG	KOG0253;fuNOG03380;NOG211971;opiNOG03342	sugar transporter, putative
AFUB_087560	24.8133	46.9361	2.69054	0.0573235	-4.12473	2.74747e-16	1.59819e-15	DS499601	265969	266565	+	597	-	-	-	R	eurotNOG11875;opiNOG46756	GPI anchored serine-threonine rich protein
AFUB_035149	152.629	220.908	84.3504	0.381834	-1.38898	2.90553e-16	1.68617e-15	DS499596	319912	321633	+	1665	-	-	-	S	opiNOG74305;eurotNOG12591	conserved hypothetical protein
AFUB_092210	49.7167	84.3968	15.0367	0.178167	-2.4887	3.08949e-16	1.78977e-15	DS499601	1620097	1620524	+	378	-	-	-	-	-	hypothetical protein
AFUB_086690	182.132	257.712	106.551	0.41345	-1.27421	3.42074e-16	1.97934e-15	DS499601	35244	36523	-	1227	-	GO:0004497;GO:0004497;GO:0004497;GO:0055114;GO:0071949;GO:0071949;GO:0071949;	K15319	R	NOG140069;opiNOG37089	FAD-dependent monooxygenase, putative
AFUB_086140	25.7984	50.6663	0.930485	0.018365	-5.7669	4.9221e-16	2.8348e-15	DS499600	1852905	1853435	+	474	-	-	-	S	opiNOG48181;NOG88334	conserved hypothetical protein
AFUB_100020	220.34	305.034	135.645	0.444687	-1.16914	5.13511e-16	2.9506e-15	DS499603	499542	501317	+	1587	-	GO:0005215;GO:0016020;GO:0016020;GO:0016020;GO:0016021;GO:0016021;GO:0016021;GO:0016021;GO:0022857;GO:0022857;GO:0022891;GO:0055085;GO:0055085;	-	R	KOG0254;eurotNOG00464	MFS monosaccharide transporter, putative
AFUB_060870	42.1113	76.7253	7.49743	0.0977179	-3.35523	5.60485e-16	3.20931e-15	DS499597	3362297	3364145	-	1479	-	GO:0005887;GO:0016020;GO:0016021;GO:0016021;GO:0016021;GO:0055085;GO:0055085;GO:0055085;	-	R	KOG0255;euroNOG07176;opiNOG20823	MFS transporter, putative
AFUB_071670	50.495	87.3092	13.6807	0.156692	-2.67399	6.19997e-16	3.53778e-15	DS499598	2510028	2510912	+	771	-	GO:0005515;GO:0016020;GO:0016021;GO:0016021;GO:0016021;	-	S	euroNOG08843;opiNOG01121	hypothetical protein
AFUB_077720	133.111	236.338	29.8845	0.126448	-2.98338	6.86654e-16	3.91361e-15	DS499599	1589692	1590902	-	1113	-	-	-	R	eurotNOG07837;opiNOG04587	hypothetical protein
AFUB_077120	96.4583	147.809	45.1074	0.305173	-1.7123	7.27029e-16	4.14134e-15	DS499599	1416610	1418569	+	1677	-	GO:0006865;GO:0006865;GO:0015171;GO:0016020;GO:0016020;GO:0016020;GO:0016021;GO:0016021;GO:0016021;GO:0016021;GO:0022857;GO:0022857;GO:0055085;GO:0055085;	K03293	E	KOG1286;opiNOG10733	amino acid permease, putative
AFUB_092230	720.713	1206.51	234.912	0.194704	-2.36065	7.84067e-16	4.4611e-15	DS499601	1621955	1623838	+	1512	-	GO:0016020;GO:0016021;GO:0016021;GO:0016021;	-	S	fuNOG08127;opiNOG25109	conserved hypothetical protein
AFUB_044480	220.463	304.462	136.464	0.448215	-1.15774	7.87907e-16	4.48037e-15	DS499596	3049147	3050089	+	879	-	-	-	R	opiNOG59218;COG2819	siderophore esterase IroE-like, putative
AFUB_039210	2106.75	3052.69	1160.81	0.380258	-1.39495	8.07992e-16	4.58667e-15	DS499596	1512399	1513770	+	1311	-	GO:0016020;GO:0016021;GO:0016021;GO:0016021;	-	I	opiNOG08971	aureobasidin resistance protein Aur1
AFUB_076170	816.688	1098.32	535.053	0.487155	-1.03755	8.31042e-16	4.7121e-15	DS499599	1184888	1186257	-	1269	-	GO:0005887;GO:0016020;GO:0016021;GO:0016021;GO:0016021;GO:0055085;GO:0055085;GO:0055085;	-	RG	KOG2504;opiNOG29539;opiNOG19595	MFS monocarboxylate transporter, putative
AFUB_020030	64.9903	105.288	24.6923	0.234521	-2.09221	8.39495e-16	4.7573e-15	DS499595	750423	751913	-	1278	-	-	-	S	euroNOG12824;eurotNOG06900	conserved hypothetical protein
AFUB_015080	242.151	424.117	60.186	0.141909	-2.81696	8.53944e-16	4.83641e-15	DS499594	4273781	4274754	+	909	-	-	-	S	eurotNOG05149	hypothetical protein
AFUB_096590	448.904	598.624	299.184	0.499786	-1.00062	9.41183e-16	5.32134e-15	DS499602	1081522	1082403	-	702	-	GO:0004672;GO:0004672;GO:0004672;GO:0005524;GO:0005524;GO:0005524;GO:0006468;GO:0006468;	-	T	opiNOG07956;KOG0671;KOG1290;opiNOG52451	hypothetical protein
AFUB_091980	3646.96	6479.6	814.317	0.125674	-2.99224	1.19504e-15	6.7335e-15	DS499601	1577426	1578744	-	1269	-	GO:0003824;GO:0003824;GO:0010181;GO:0010181;GO:0010181;GO:0016491;GO:0016491;GO:0016491;GO:0055114;GO:0055114;	-	C	COG1902;opiNOG05540	NADH-dependent flavin oxidoreductase, putative
AFUB_045800	1805.34	2475.48	1135.21	0.458581	-1.12475	1.31101e-15	7.36593e-15	DS499596	3483943	3485999	+	1749	-	GO:0005887;GO:0016020;GO:0016021;GO:0016021;GO:0016021;GO:0055085;GO:0055085;GO:0055085;	-	R	sordNOG08865;KOG0254;opiNOG20070	MSF multidrug transporter, putative
AFUB_012520	223.826	307.203	140.449	0.457187	-1.12914	1.95104e-15	1.08877e-14	DS499594	3524826	3525809	-	984	-	GO:0006470;GO:0006470;GO:0008138;GO:0008138;GO:0008138;GO:0016311;GO:0016311;GO:0016791;GO:0016791;	-	TV	opiNOG27500;opiNOG36519;NOG65370	possible dual specificity protein phosphatase 3
AFUB_032920	124.562	215.133	33.9903	0.157997	-2.66203	2.10875e-15	1.17413e-14	DS499595	4572030	4573253	+	1092	-	GO:0005887;GO:0016020;GO:0016021;GO:0016021;GO:0016021;GO:0055085;GO:0055085;GO:0055085;	-	RG	COG0738;opiNOG12532	MFS transporter, putative
AFUB_014830	498.839	677.186	320.492	0.47327	-1.07926	2.65772e-15	1.4748e-14	DS499594	4181404	4183282	-	1755	-	GO:0003824;GO:0003824;GO:0005975;GO:0005975;GO:0005975;GO:0016810;GO:0016810;GO:0016810;	-	QG	COG0726;opiNOG19297	polysaccharide deacetylase family protein
AFUB_047110	40.7422	70.643	10.8415	0.153469	-2.70398	2.66416e-15	1.47755e-14	DS499596	3803659	3804958	-	912	-	GO:0006672;GO:0006672;GO:0006672;GO:0016020;GO:0016021;GO:0016021;GO:0016021;GO:0016021;GO:0016811;GO:0016811;GO:0016811;	-	I	fuNOG23905;opiNOG71939;opiNOG51768;KOG2329	conserved hypothetical protein
AFUB_096310	146.107	210.265	81.9494	0.389743	-1.35941	2.80788e-15	1.55551e-14	DS499602	979951	981466	+	1191	-	GO:0003824;GO:0003824;GO:0008483;GO:0008483;GO:0008483;GO:0016740;	-	E	opiNOG19242;COG0520	aminotransferase, putative
AFUB_033060	22.7726	43.1186	2.42652	0.0562755	-4.15135	2.85418e-15	1.57939e-14	DS499595	4601792	4604435	+	2541	-	GO:0016020;GO:0016021;GO:0016021;GO:0016021;	-	S	opiNOG13651;NOG134861;eurotNOG07334;sordNOG14025	conserved hypothetical protein
AFUB_080520	221.856	304.557	139.154	0.456905	-1.13003	3.61521e-15	1.99381e-14	DS499600	242750	243358	+	609	-	GO:0016020;GO:0016021;GO:0016021;GO:0016021;	-	S	opiNOG47975;opiNOG59583	integral membrane protein, putative
AFUB_081150	97.4852	147.562	47.4082	0.321276	-1.63811	3.87904e-15	2.13574e-14	DS499600	421704	422549	-	846	-	-	-	R	NOG09927	hypothetical protein
AFUB_006530	247.545	397.709	97.3804	0.244853	-2.03001	4.28721e-15	2.35653e-14	DS499594	1850025	1851524	+	1338	-	GO:0006520;GO:0006520;GO:0006520;GO:0030170;GO:0030170;GO:0030170;	K17989	E	opiNOG05218;COG1171	L-serine dehydratase, putative
AFUB_073960	151.715	217.01	86.4206	0.398233	-1.32831	5.67272e-15	3.10601e-14	DS499599	502770	505561	-	2502	-	GO:0004198;GO:0004198;GO:0004198;GO:0005622;GO:0005622;GO:0006508;GO:0006508;GO:0006508;GO:0008233;GO:0008234;GO:0016787;	-	OT	opiNOG03247;KOG0045	calpain-like protein
AFUB_015090	1554.8	2703.54	406.056	0.150194	-2.7351	5.82219e-15	3.18608e-14	DS499594	4275871	4278484	+	2592	-	GO:0003676;GO:0003676;GO:0003677;GO:0003677;GO:0003677;GO:0003677;GO:0005634;GO:0005634;GO:0005634;GO:0006355;GO:0006355;GO:0006355;	-	K	opiNOG16907	homeobox and C2H2 transcription factor, putative
AFUB_071590	68.5582	109.025	28.0913	0.25766	-1.95646	6.2377e-15	3.41157e-14	DS499598	2450469	2452477	-	1743	-	-	-	S	opiNOG18914	hypothetical protein
AFUB_003340	64.2088	119.721	8.69625	0.0726374	-3.78314	6.82869e-15	3.7245e-14	DS499594	917724	917997	-	246	-	-	-	-	-	hypothetical protein
AFUB_080800	62.7204	100.942	24.499	0.242704	-2.04273	7.9673e-15	4.33118e-14	DS499600	307803	310009	-	2064	-	GO:0005515;	-	R	COG0666	ankyrin repeat protein
AFUB_047260	250.25	484.546	15.9542	0.0329262	-4.92462	8.29041e-15	4.49693e-14	DS499596	3846106	3846753	-	648	-	-	-	R	eurotNOG07552;fuNOG28348;opiNOG66250	GPI anchored cell wall protein, putative
AFUB_082079	258.271	418.413	98.1291	0.234527	-2.09218	8.38223e-15	4.54424e-14	DS499600	660311	660512	+	202	-	GO:0016020;GO:0016021;GO:0016021;GO:0016021;	-	-	-	hypothetical protein
AFUB_050200	114.645	169.096	60.1944	0.355978	-1.49014	1.00461e-14	5.42842e-14	DS499597	355833	358149	+	1999	-	GO:0003677;GO:0003677;GO:0003677;GO:0005634;GO:0005634;GO:0005634;GO:0006351;GO:0006351;GO:0006351;GO:0008270;GO:0008270;GO:0008270;	-	K	eurotNOG02591	conserved hypothetical protein
AFUB_045240	97.8194	147.652	47.987	0.325001	-1.62148	1.03689e-14	5.59979e-14	DS499596	3305238	3307211	+	1710	-	GO:0005315;GO:0005315;GO:0005315;GO:0006817;GO:0006817;GO:0006817;GO:0006817;GO:0016020;GO:0016020;GO:0016020;GO:0016021;GO:0016021;GO:0016021;GO:0055085;	K14640	P	COG0306;opiNOG02222	phosphate-repressible Na+/phosphate cotransporter Pho89, putative
AFUB_083390	225.19	307.627	142.752	0.464041	-1.10768	1.06501e-14	5.73911e-14	DS499600	1013045	1013400	+	264	-	GO:0016020;GO:0016021;GO:0016021;GO:0016021;	-	S	opiNOG39826;opiNOG40359	hypothetical protein
AFUB_096430	775.156	1050.68	499.637	0.475539	-1.07236	1.30529e-14	7.00717e-14	DS499602	1033172	1034485	+	1260	-	GO:0003676;GO:0003676;GO:0003676;	-	RK	KOG1721;opiNOG29571;opiNOG42778	C2H2 finger domain protein, putative
AFUB_091840	36.8912	67.5026	6.27986	0.0930314	-3.42614	1.30903e-14	7.02343e-14	DS499601	1543103	1547306	+	3774	-	GO:0003824;GO:0003824;GO:0003824;GO:0005515;GO:0009116;GO:0009116;GO:0009116;	-	SFMR	COG0775;opiNOG56729;opiNOG50311;NOG137499;opiNOG01617	Pfs, NACHT and Ankyrin domain protein
AFUB_017260	1049.64	1405.26	694.025	0.493877	-1.01778	1.45365e-14	7.78667e-14	DS499595	26598	28327	+	1374	-	GO:0016020;GO:0016021;GO:0016021;GO:0016021;	-	E	opiNOG14186	neutral amino acid permease
AFUB_066810	72.994	116.164	29.8238	0.256739	-1.96163	1.65514e-14	8.84203e-14	DS499598	1078943	1079590	-	648	-	-	-	S	euroNOG12297;fuNOG18676;opiNOG75459	conserved hypothetical protein
AFUB_054800	156.015	220.972	91.0587	0.412083	-1.27899	1.88751e-14	1.00779e-13	DS499597	1704073	1705982	+	1602	-	GO:0016020;GO:0016021;GO:0016021;GO:0016021;	-	T	KOG2641;opiNOG11028	DUF300 domain protein, putative
AFUB_071960	168.006	235.975	100.038	0.423933	-1.23809	1.953e-14	1.0422e-13	DS499598	2574692	2576419	-	1626	-	GO:0003677;GO:0005634;GO:0006351;GO:0008270;	-	SK	eurotNOG00782;opiNOG18708	MFS transporter, pseudogene
AFUB_010830	270.376	372.206	168.546	0.45283	-1.14296	2.10383e-14	1.11967e-13	DS499594	3070526	3071404	-	879	-	GO:0016787;GO:0016787;GO:0016787;	-	R	sordNOG04652;opiNOG14541	alpha/beta fold family hydrolase, putative
AFUB_055110	195.066	269.123	121.008	0.449637	-1.15317	2.20088e-14	1.17068e-13	DS499597	1789460	1791358	-	1899	-	GO:0016020;GO:0016021;GO:0016021;GO:0016021;	-	S	opiNOG01694	capsular associated protein, putative
AFUB_000830	167.768	325.704	9.83166	0.0301859	-5.04998	2.50258e-14	1.32759e-13	DS499594	217827	219681	+	1799	-	GO:0003824;GO:0003824;GO:0003824;GO:0008152;GO:0008152;	-	I	KOG1176;COG0318	adenylate-forming enzyme, putative
AFUB_101630	23.1459	43.304	2.98775	0.0689949	-3.85737	2.84035e-14	1.49953e-13	DS499604	329856	330470	-	615	-	-	-	S	eurotNOG06852	hypothetical protein
AFUB_015440	46.0577	77.2172	14.8982	0.192938	-2.37379	2.88165e-14	1.52052e-13	DS499594	4382353	4384235	+	1716	-	GO:0000981;GO:0000981;GO:0000981;GO:0005634;GO:0005634;GO:0005634;GO:0006355;GO:0006355;GO:0006357;GO:0008270;GO:0008270;GO:0008270;	-	S	NOG14178;opiNOG12996	C6 transcription factor RosA-like, putative
AFUB_100730	123.353	179.645	67.0616	0.373302	-1.42159	3.03806e-14	1.60049e-13	DS499604	61266	66766	-	5331	-	GO:0003824;GO:0003824;GO:0003824;GO:0008152;GO:0016740;GO:0016740;GO:0016740;	K15415	QI	COG3321;KOG1202	polyketide synthase, putative
AFUB_062510	47.4126	87.2802	7.54508	0.0864466	-3.53205	3.69672e-14	1.94127e-13	DS499597	3743937	3744617	-	681	-	-	-	S	eurotNOG06413;opiNOG63692	conserved hypothetical protein
AFUB_079350	80.4492	131.251	29.6478	0.225887	-2.14633	3.74303e-14	1.96454e-13	DS499599	2069662	2071442	+	1635	-	GO:0003824;GO:0003824;GO:0003824;GO:0008152;GO:0008152;	-	I	opiNOG54519	AMP-binding enzyme, putative
AFUB_086020	75.1987	149.777	0.620324	0.00414165	-7.91558	3.89147e-14	2.03812e-13	DS499600	1818287	1819156	+	816	-	GO:0008168;GO:0008168;GO:0008168;GO:0016740;GO:0032259;	-	S	opiNOG51041;eurotNOG12438;sordNOG14299	methyltransferase SirN-like, putative
AFUB_030750	306.705	434.168	179.242	0.41284	-1.27634	4.03059e-14	2.10987e-13	DS499595	3960752	3963130	-	2256	-	GO:0015105;GO:0015105;GO:0015105;GO:0015700;GO:0015700;GO:0015700;GO:0016020;GO:0016021;GO:0016021;GO:0016021;GO:0016021;	-	S	opiNOG09138;euroNOG06375	arsenite efflux transporter ArsB-like, puative
AFUB_050110	129.963	187.44	72.4861	0.386716	-1.37066	5.56984e-14	2.90025e-13	DS499597	335299	336312	-	1014	-	-	-	S	opiNOG50228;NOG90203;opiNOG30188	conserved hypothetical protein
AFUB_050180	73.1603	113.852	32.4682	0.285178	-1.81007	7.27367e-14	3.77155e-13	DS499597	351943	352971	+	1029	-	GO:0005515;	-	-	-	ankyrin repeat protein
AFUB_078190	165.548	231.695	99.4015	0.429019	-1.22089	7.80321e-14	4.04189e-13	DS499599	1754237	1755283	+	1047	-	-	-	S	eurotNOG12847	conserved hypothetical protein
AFUB_004489	165.647	291.152	40.1419	0.137873	-2.85859	8.47798e-14	4.38221e-13	DS499594	1265771	1266618	+	651	-	-	-	S	opiNOG57603	FG-GAP repeat protein, putative
AFUB_034580	407.79	614.011	201.569	0.328283	-1.60699	1.51303e-13	7.73978e-13	DS499596	177998	180076	-	1932	-	GO:0005515;	-	S	opiNOG09815;NOG134926;opiNOG71094	LipA and NB-ARC domain protein
AFUB_047090	130.255	202.756	57.7548	0.284849	-1.81173	1.72137e-13	8.78281e-13	DS499596	3799097	3800245	-	1149	-	GO:0016491;GO:0016491;GO:0016491;GO:0055114;GO:0055114;	-	CR	opiNOG26309;COG1252;opiNOG35941	AMID-like mitochondrial oxidoreductase, putative
AFUB_066490	75.9197	122.044	29.795	0.244133	-2.03426	1.78405e-13	9.09321e-13	DS499598	1005548	1007566	+	2019	-	GO:0005515;GO:0016020;GO:0016021;GO:0016021;GO:0016021;	-	ST	eurotNOG10922;opiNOG38654	conserved hypothetical protein
AFUB_087010	23.4951	43.4154	3.57488	0.0823413	-3.60224	2.1846e-13	1.11005e-12	DS499601	116393	117846	-	1152	-	GO:0016020;GO:0016021;GO:0016021;GO:0016021;	-	S	eurotNOG06062	hypothetical protein
AFUB_081350	12.7074	25.4147	0	0	-Inf	3.30768e-13	1.6687e-12	DS499600	469895	470962	+	945	-	GO:0016020;GO:0016021;GO:0016021;GO:0016021;GO:0043386;GO:0043386;GO:0043386;	-	S	opiNOG31147	conserved hypothetical protein
AFUB_040020	1264.62	1758.83	770.406	0.438022	-1.19092	3.76059e-13	1.88947e-12	DS499596	1730177	1731087	-	870	-	-	-	S	NOG17823;opiNOG09986	conserved hypothetical protein
AFUB_032860	70.0357	108.99	31.0817	0.285181	-1.81005	3.82881e-13	1.92277e-12	DS499595	4550371	4553501	+	750	-	GO:0016020;GO:0016021;GO:0016021;GO:0016021;	-	-	-	hypothetical protein
AFUB_079120	147.164	206.592	87.7362	0.424684	-1.23554	4.03328e-13	2.0234e-12	DS499599	2003643	2004964	+	1149	-	GO:0015103;GO:0015103;GO:0015103;GO:0015297;GO:0015297;GO:0015297;GO:0015698;GO:0016020;GO:0016020;GO:0016020;GO:0016021;GO:0016021;GO:0016021;GO:0016021;GO:0055085;	K03325	P	opiNOG07175;COG0798	arsenite efflux transporter (ArsB), putative
AFUB_096710	29.7778	52.9006	6.65492	0.1258	-2.99079	4.52948e-13	2.26428e-12	DS499602	1144644	1145359	+	585	-	GO:0005515;GO:0016740;GO:0016740;GO:0016740;	K00799	O	opiNOG30395;opiNOG45441	glutathione S-transferase, putative
AFUB_044520	260.666	377.488	143.844	0.381054	-1.39193	4.86806e-13	2.42985e-12	DS499596	3108669	3108974	-	177	-	-	-	-	-	hypothetical protein
AFUB_013160	206.688	279.745	133.631	0.47769	-1.06585	5.47365e-13	2.72387e-12	DS499594	3703075	3703950	+	783	-	-	-	R	eurotNOG07597	conserved hypothetical protein
AFUB_005790	172.143	237.219	107.068	0.451345	-1.1477	5.84694e-13	2.90233e-12	DS499594	1637207	1638517	+	1248	-	GO:0008643;GO:0008643;GO:0008643;GO:0016020;GO:0016021;GO:0016021;GO:0016021;GO:0055085;GO:0055085;GO:0055085;	K15275	GE	COG0697;opiNOG14167	UDP-Glc/Gal endoplasmic reticulum nucleotide sugar transporter
AFUB_067310	1421.64	2055.17	788.115	0.383479	-1.38278	6.74122e-13	3.33785e-12	DS499598	1216912	1218051	-	1140	-	GO:0016491;GO:0016491;GO:0016491;GO:0055114;	-	R	eurotNOG00031	NAD binding Rossmann fold oxidoreductase, putative
AFUB_040150	159.537	221.432	97.6428	0.440961	-1.18128	7.5274e-13	3.71781e-12	DS499596	1760469	1761980	-	1173	-	GO:0003824;GO:0003824;GO:0016787;GO:0033961;GO:0033961;GO:0033961;	-	R	COG0596;opiNOG18671	epoxide hydrolase, putative
AFUB_084690	176.077	242.38	109.774	0.452901	-1.14273	7.70364e-13	3.79916e-12	DS499600	1458531	1458969	+	384	-	GO:0016020;GO:0016021;GO:0016021;GO:0016021;	-	S	eurotNOG11710	conserved hypothetical protein
AFUB_097990	98.6991	169.085	28.3134	0.167451	-2.57819	7.94564e-13	3.91599e-12	DS499602	1544690	1545727	+	1038	-	GO:0003824;GO:0003824;GO:0003824;GO:0009116;GO:0009116;GO:0009116;	-	FM	COG0775;opiNOG24515	Pfs domain protein
AFUB_025770	99.9658	146.94	52.9914	0.360632	-1.4714	7.94848e-13	3.91599e-12	DS499595	2517218	2518358	+	984	-	-	-	S	NOG60020;opiNOG27465	conserved hypothetical protein
AFUB_037660	163.12	236.418	89.8222	0.37993	-1.39619	8.2266e-13	4.04495e-12	DS499596	1043766	1044524	+	687	-	GO:0016407;GO:0016407;GO:0016407;GO:0016740;GO:0016740;GO:0016740;	-	RE	COG0110;opiNOG19891	O-acetyltransferase, putative
AFUB_036830	546.158	734.114	358.203	0.48794	-1.03523	8.97841e-13	4.40584e-12	DS499596	820619	822016	+	1338	-	-	-	RG	opiNOG11385;COG0647	phosphatidyl synthase
AFUB_046440	138.642	195.366	81.9179	0.419304	-1.25393	9.59773e-13	4.70508e-12	DS499596	3633804	3635395	+	1395	-	-	-	S	eurotNOG01476	hypothetical protein
AFUB_028210	241.687	413.651	69.7234	0.168556	-2.5687	9.83328e-13	4.81816e-12	DS499595	3208633	3210401	+	1707	-	GO:0005887;GO:0016020;GO:0016021;GO:0016021;GO:0016021;GO:0055085;GO:0055085;GO:0055085;	-	R	opiNOG19443;KOG0255	MFS multidrug transporter, putative
AFUB_019600	169.802	289.621	49.9821	0.172577	-2.53469	9.96833e-13	4.87949e-12	DS499595	628239	629115	-	816	-	-	-	S	opiNOG24097;NOG129727;COG4295	conserved hypothetical protein
AFUB_090710	36.1565	61.9072	10.4058	0.168088	-2.57271	1.01494e-12	4.9637e-12	DS499601	1212323	1213632	+	1290	-	GO:0008168;GO:0008168;GO:0008168;GO:0008171;GO:0008171;GO:0008171;GO:0016740;GO:0032259;	-	S	opiNOG33592	O-methyltransferase
AFUB_044760	33.7819	59.4128	8.15096	0.137192	-2.86573	1.14061e-12	5.56127e-12	DS499596	3179311	3180912	+	1398	-	GO:0004497;GO:0004497;GO:0004497;GO:0005506;GO:0005506;GO:0005506;GO:0016020;GO:0016021;GO:0016021;GO:0016021;GO:0016491;GO:0016705;GO:0016705;GO:0016705;GO:0020037;GO:0020037;GO:0020037;GO:0046872;GO:0055114;GO:0055114;GO:0055114;	-	Q	COG2124;opiNOG50189	cytochrome P450 monooxygenase, putative
AFUB_030770	135.24	235.972	34.5082	0.146239	-2.7736	1.14232e-12	5.56682e-12	DS499595	3968208	3969596	-	1389	-	GO:0003700;GO:0003700;GO:0006355;	-	R	opiNOG39393	C2H2 finger domain protein, putative
AFUB_086090	20.9004	40.6337	1.16712	0.0287229	-5.12166	1.16068e-12	5.65351e-12	DS499600	1843671	1844947	-	1113	-	GO:0051213;GO:0051213;GO:0051213;GO:0055114;	-	SQ	opiNOG43709;COG5285	phytanoyl-CoA dioxygenase family protein
AFUB_071930	30.9943	54.1708	7.81772	0.144316	-2.7927	1.22935e-12	5.98159e-12	DS499598	2569705	2570649	-	945	-	-	-	S	opiNOG53501	hypothetical protein
AFUB_043880	95.0672	140.327	49.8076	0.35494	-1.49435	1.22985e-12	5.98159e-12	DS499596	2882615	2883958	+	1344	-	GO:0016020;GO:0016021;GO:0016021;GO:0016021;	-	S	opiNOG48154;opiNOG39070	conserved hypothetical protein
AFUB_009190	317.857	471.217	164.497	0.349089	-1.51833	1.25304e-12	6.09141e-12	DS499594	2593921	2595037	-	933	-	GO:0016491;GO:0016491;GO:0016491;GO:0055114;GO:0055114;	K00002	CR	opiNOG01590;COG0656	aldehyde reductase (AKR1), putative
AFUB_004070	2909.52	3991.17	1827.88	0.457981	-1.12664	1.3086e-12	6.35213e-12	DS499594	1136666	1137829	+	1164	-	GO:0016787;GO:0016787;GO:0016787;	-	FO	opiNOG51636;COG0496	acid phosphatase, putative
AFUB_055510	98.8887	160.799	36.9781	0.229964	-2.12052	1.38018e-12	6.68317e-12	DS499597	1918791	1920563	+	1635	-	-	-	S	NOG72987;opiNOG18914	hypothetical protein
AFUB_013970	137.599	193.795	81.4029	0.420048	-1.25138	1.57821e-12	7.62338e-12	DS499594	3925909	3926781	+	873	-	-	-	SR	NOG145306;opiNOG29656	chitin binding protein, putative
AFUB_045640	22.7605	41.584	3.937	0.0946758	-3.40086	2.83489e-12	1.35218e-11	DS499596	3427808	3436071	+	7392	-	GO:0003824;GO:0003824;GO:0016491;GO:0016491;GO:0016491;GO:0016740;GO:0016740;GO:0016740;GO:0055114;GO:0055114;	-	QI	COG3321;opiNOG01973;KOG1202	polyketide synthase, putative
AFUB_081370	15.1545	29.4247	0.884341	0.0300543	-5.05628	2.83789e-12	1.35296e-11	DS499600	473024	473979	-	906	-	-	-	S	opiNOG19012	conserved hypothetical protein
AFUB_000920	93.0238	164.896	21.1521	0.128276	-2.96268	3.19744e-12	1.52144e-11	DS499594	237652	238837	-	1083	-	-	-	S	opiNOG35273;eurotNOG10693	hypothetical protein
AFUB_027280	52.4939	84.2094	20.7784	0.246747	-2.0189	3.49843e-12	1.66226e-11	DS499595	2949526	2949982	+	426	-	-	-	-	-	hypothetical protein
AFUB_096510	384.131	542.223	226.039	0.416875	-1.26231	3.84965e-12	1.82301e-11	DS499602	1051110	1051866	+	696	-	GO:0008168;GO:0008171;GO:0008171;GO:0008171;GO:0016740;GO:0032259;	-	SR	opiNOG48003;COG4122	O-methyltransferase, putative
AFUB_101830	1353.97	2269.45	438.496	0.193217	-2.37171	3.86818e-12	1.8309e-11	DS499604	383762	385603	-	1680	-	GO:0016020;GO:0016021;GO:0016021;GO:0016021;	-	S	opiNOG23998;eurotNOG00929	conserved hypothetical protein
AFUB_095070	41.2362	68.4008	14.0717	0.205724	-2.28122	4.41077e-12	2.08174e-11	DS499602	616777	617966	-	1074	-	GO:0004553;GO:0004553;GO:0004553;GO:0004553;GO:0005618;GO:0005618;GO:0005618;GO:0005975;GO:0005975;GO:0005975;GO:0016020;GO:0016021;GO:0016021;GO:0016021;GO:0016787;GO:0016798;GO:0016798;GO:0071555;GO:0071555;GO:0071555;	-	RG	COG2273;opiNOG20294	cell wall glucanase, putative
AFUB_006090	2531.3	3777.53	1285.07	0.340189	-1.55559	4.71071e-12	2.21589e-11	DS499594	1721717	1723732	-	1557	-	GO:0016020;GO:0016020;GO:0016020;GO:0016021;GO:0016021;GO:0016021;GO:0016628;GO:0016628;GO:0016628;GO:0055114;GO:0055114;	K00222	I	KOG1435;opiNOG02548	c-14 sterol reductase
AFUB_080770	104.587	151.261	57.9137	0.382872	-1.38506	5.45091e-12	2.55194e-11	DS499600	297376	298949	+	1401	-	GO:0004553;GO:0004553;GO:0005576;GO:0005576;GO:0005576;GO:0005576;GO:0005975;GO:0005975;GO:0005975;GO:0005975;GO:0008152;GO:0016787;GO:0016798;GO:0016985;GO:0016985;GO:0030248;GO:0030248;GO:0030248;	K19355	RG	opiNOG23786;COG3934	endo-1,4-beta-mannosidase, putative
AFUB_053530	167.045	228.44	105.65	0.462484	-1.11252	5.47228e-12	2.56073e-11	DS499597	1319743	1320524	-	744	-	-	-	SR	opiNOG44056;euroNOG12226;eurotNOG07407	AT DNA binding protein, putative
AFUB_072590	44.3678	72.461	16.2745	0.224597	-2.15459	5.68152e-12	2.65487e-11	DS499599	106721	109849	-	2952	-	GO:0000272;GO:0000272;GO:0000272;GO:0004553;GO:0004553;GO:0004565;GO:0004565;GO:0004565;GO:0005576;GO:0005576;GO:0005576;GO:0005975;GO:0005975;GO:0005975;GO:0008152;GO:0016787;GO:0016798;	K01190	G	opiNOG04358;COG1874	beta-galactosidase, putative
AFUB_081750	59.6532	93.2378	26.0687	0.279593	-1.8386	6.03127e-12	2.81298e-11	DS499600	553542	555087	-	1011	-	GO:0000981;GO:0000981;GO:0000981;GO:0005634;GO:0005634;GO:0005634;GO:0006355;GO:0006355;GO:0006357;GO:0008270;GO:0008270;GO:0008270;	-	SR	opiNOG19523;opiNOG04821;onyNOG06314	hypothetical protein
AFUB_050340	255.726	367.754	143.697	0.390741	-1.35571	6.18015e-12	2.8797e-11	DS499597	391610	392764	-	1155	-	GO:0016020;GO:0016021;GO:0016021;GO:0016021;	K03861	S	opiNOG32002;KOG2257	conserved hypothetical protein
AFUB_014850	159.307	218.509	100.105	0.458129	-1.12617	6.93898e-12	3.22568e-11	DS499594	4194281	4196079	+	1536	-	GO:0015171;GO:0016020;GO:0016020;GO:0016020;GO:0016021;GO:0016021;GO:0016021;GO:0022857;GO:0022857;GO:0055085;GO:0055085;	-	E	COG0531;opiNOG23478	choline transport protein, putative
AFUB_034250	208.585	278.595	138.575	0.497407	-1.0075	7.52979e-12	3.49375e-11	DS499596	109094	110315	+	1035	-	GO:0000272;GO:0000272;GO:0000272;GO:0005576;GO:0005576;GO:0005576;GO:0008152;GO:0016787;GO:0016798;GO:0016977;GO:0016977;GO:0016977;GO:0016977;	K01233	SG	NOG60998;NOG198519	extracellular chitosanase CsnC, putative
AFUB_099700	305.233	411.442	199.024	0.483722	-1.04775	8.35694e-12	3.87027e-11	DS499603	410829	413218	-	2340	-	-	-	RG	opiNOG09691;NOG131987	exo-beta-1,3-glucanase, putative
AFUB_080830	16.2691	31.019	1.51911	0.0489734	-4.35186	8.95991e-12	4.13982e-11	DS499600	318578	320483	+	1560	-	-	-	S	opiNOG01064	hypothetical protein
AFUB_039480	150.7	209.29	92.1088	0.440101	-1.18409	1.17785e-11	5.41429e-11	DS499596	1592272	1592805	+	534	-	-	-	R	opiNOG60507;euNOG46220	extracellular thaumatin domain protein, putative
AFUB_092370	37.3844	62.4544	12.3145	0.197175	-2.34245	1.37409e-11	6.29585e-11	DS499601	1654044	1655887	+	1602	-	GO:0005887;GO:0016020;GO:0016021;GO:0016021;GO:0016021;GO:0055085;GO:0055085;GO:0055085;	-	G	opiNOG11471	putative allantoate permease of the major facilitator superfamily
AFUB_001310	4098.65	5467.36	2729.94	0.499316	-1.00198	1.46966e-11	6.72128e-11	DS499594	344044	345864	-	1770	-	GO:0003824;GO:0003824;GO:0008152;GO:0008152;GO:0008484;GO:0008484;GO:0008484;	K01133	RP	opiNOG00003;COG3119	choline sulfatase, putative
AFUB_066510	30.4446	52.581	8.30824	0.158008	-2.66193	1.67951e-11	7.66327e-11	DS499598	1008840	1010723	+	1884	-	GO:0016020;GO:0016021;GO:0016021;GO:0016021;	-	S	opiNOG08015;sordNOG04592	conserved hypothetical protein
AFUB_046800	14.0095	28.019	0	0	-Inf	1.76211e-11	8.01794e-11	DS499596	3713158	3714669	+	1254	-	GO:0016491;GO:0016491;GO:0055114;GO:0055114;GO:0071949;GO:0071949;	K00480	C	opiNOG18769	salicylate hydroxylase, putative
AFUB_033010	109.257	155.69	62.8246	0.403523	-1.30928	2.44442e-11	1.10614e-10	DS499595	4595299	4595884	+	456	-	-	-	-	-	conserved hypothetical protein
AFUB_051190	86.1905	126.649	45.7321	0.361094	-1.46956	2.69228e-11	1.21719e-10	DS499597	629200	630277	+	957	-	GO:0003700;GO:0003700;GO:0003700;GO:0006355;GO:0006355;	-	S	eurotNOG07505	conserved hypothetical protein
AFUB_049800	85.0836	129.698	40.4691	0.312025	-1.68027	2.74373e-11	1.23875e-10	DS499597	252362	254155	-	1794	-	GO:0016020;GO:0016021;GO:0016021;GO:0016021;	-	S	opiNOG54038;NOG98688	integral membrane protein
AFUB_101100	131.117	195.487	66.7469	0.341439	-1.5503	2.75836e-11	1.24422e-10	DS499604	177725	179625	-	1455	-	GO:0005887;GO:0016020;GO:0016021;GO:0016021;GO:0016021;GO:0055085;GO:0055085;GO:0055085;	-	G	opiNOG09456;KOG2533	MFS transporter, putative
AFUB_062550	32.2319	64.4638	0	0	-Inf	2.91949e-11	1.3139e-10	DS499597	3753906	3756863	+	2802	-	-	-	S	opiNOG07717;NOG01119	terpene synthase family protein
AFUB_016680	127.135	177.858	76.4115	0.429621	-1.21886	3.01278e-11	1.35527e-10	DS499594	4736819	4738225	-	1407	-	-	-	S	opiNOG54155;opiNOG52571	conserved hypothetical protein
AFUB_086680	20.6368	37.6613	3.61239	0.095918	-3.38205	3.18682e-11	1.43096e-10	DS499601	30976	33447	-	2325	-	GO:0000981;GO:0000981;GO:0000981;GO:0003677;GO:0003677;GO:0003677;GO:0003677;GO:0005634;GO:0005634;GO:0005634;GO:0005634;GO:0006351;GO:0006351;GO:0006351;GO:0006355;GO:0006355;GO:0006357;GO:0008270;GO:0008270;GO:0008270;GO:0046872;	-	KR	eurotNOG04118;opiNOG55105	C6 transcription factor, putative
AFUB_031070	57.5879	89.2817	25.8941	0.290027	-1.78574	3.97154e-11	1.77525e-10	DS499595	4048241	4049835	+	1545	-	GO:0005215;GO:0008643;GO:0008643;GO:0008643;GO:0016020;GO:0016020;GO:0016020;GO:0016021;GO:0016021;GO:0016021;GO:0016021;GO:0022857;GO:0022857;GO:0022891;GO:0055085;GO:0055085;	-	RG	opiNOG07301;KOG0254;NOG28802;opiNOG01804	MFS sugar transporter, putative
AFUB_033970	35.5176	59.2257	11.8095	0.199398	-2.32627	4.00434e-11	1.7891e-10	DS499596	53918	55618	-	1701	-	GO:0005887;GO:0016020;GO:0016021;GO:0016021;GO:0016021;GO:0055085;GO:0055085;GO:0055085;	-	R	KOG0254;opiNOG53521;opiNOG18573	MFS drug efflux transporter, putative
AFUB_023920	1183.19	1744.72	621.664	0.356312	-1.48879	4.31477e-11	1.92258e-10	DS499595	1996439	1998506	-	1908	-	GO:0003677;GO:0003677;GO:0003677;	K12763	SK	opiNOG05850;NOG02690	APSES transcription factor StuA
AFUB_032670	780.711	1106.85	454.576	0.410694	-1.28386	4.43167e-11	1.97289e-10	DS499595	4486061	4487435	-	1236	-	GO:0016020;GO:0016021;GO:0016021;GO:0016021;	-	S	eurotNOG12485	conserved hypothetical protein
AFUB_078410	26.4445	46.2587	6.63035	0.143332	-2.80257	4.95744e-11	2.201e-10	DS499599	1825481	1827159	+	1626	-	GO:0005886;GO:0005886;GO:0005886;GO:0016020;GO:0016740;GO:0016740;GO:0016740;GO:0031225;GO:0031225;GO:0031225;	-	R	opiNOG06058;eurotNOG03288	1,3-beta-glucanosyltransferase, putative
AFUB_048610	68.8698	103.839	33.9008	0.326476	-1.61495	5.49913e-11	2.43603e-10	DS499596	4240117	4240619	+	453	-	-	-	S	eurotNOG08991;NOG130082	hypothetical protein
AFUB_036950	60.9064	101.809	20.0038	0.196483	-2.34752	5.90401e-11	2.60721e-10	DS499596	846587	848029	-	1443	-	-	-	SR	opiNOG54790;necNOG11609	conserved hypothetical protein
AFUB_045170	73.8133	120.713	26.9141	0.22296	-2.16514	5.98397e-11	2.64016e-10	DS499596	3291616	3292237	+	558	-	GO:0005576;GO:0005576;GO:0005576;GO:0005618;GO:0005618;GO:0005618;GO:0030435;GO:0030435;GO:0030435;	-	R	opiNOG34660;opiNOG40572	cell wall protein PhiA
AFUB_015910	46.5839	74.4178	18.7501	0.251957	-1.98875	6.64165e-11	2.9238e-10	DS499594	4499095	4500430	-	1230	-	-	-	SR	opiNOG34138;opiNOG36968;opiNOG34473	MIF domain protein
AFUB_044950	30.0308	51.1836	8.87801	0.173454	-2.52737	6.79558e-11	2.98758e-10	DS499596	3229027	3231822	+	2298	-	GO:0016491;GO:0016491;GO:0016614;GO:0016614;GO:0050660;GO:0050660;GO:0050660;GO:0055114;GO:0055114;GO:0071949;GO:0071949;	-	CR	opiNOG24672;COG0277	hypothetical protein
AFUB_046100	238.398	360.8	115.996	0.321498	-1.63712	7.17875e-11	3.15182e-10	DS499596	3563207	3564343	-	1026	-	GO:0003824;GO:0003824;GO:0016853;GO:0016853;GO:0016853;GO:0050662;GO:0050662;GO:0050662;	-	MV	COG0451;opiNOG16762	3-beta hydroxysteroid dehydrogenase/isomerase family protein
AFUB_011880	125.28	174.349	76.2108	0.437116	-1.19391	8.44733e-11	3.69566e-10	DS499594	3342928	3344541	+	1407	-	GO:0071949;GO:0071949;GO:0071949;	K00480	HCR	sordNOG09357;COG0654;opiNOG00334	salicylate hydroxylase, putative
AFUB_017860	446.337	623.168	269.505	0.432476	-1.20931	8.75538e-11	3.82873e-10	DS499595	165971	167724	-	1452	-	GO:0005887;GO:0016020;GO:0016021;GO:0016021;GO:0016021;GO:0055085;GO:0055085;GO:0055085;	-	U	eurotNOG09097;KOG3764	MFS multidrug transporter, putative
AFUB_044180	170.927	229.25	112.603	0.491181	-1.02567	9.98681e-11	4.35376e-10	DS499596	2944540	2947273	+	2358	-	GO:0003677;GO:0006310;GO:0015074;	-	SR	opiNOG55214;eurotNOG01425	conserved hypothetical protein
AFUB_002050	160.803	216.762	104.844	0.483685	-1.04786	1.15877e-10	5.04276e-10	DS499594	571824	573196	+	1239	-	GO:0000981;GO:0000981;GO:0000981;GO:0005634;GO:0005634;GO:0005634;GO:0006355;GO:0006355;GO:0006357;GO:0008270;GO:0008270;GO:0008270;GO:0016020;GO:0016021;GO:0016021;GO:0016021;	-	S	opiNOG49869	C6 finger domain protein, putative
AFUB_000810	25.6135	46.1517	5.07523	0.109968	-3.18484	1.18946e-10	5.17405e-10	DS499594	207813	209705	-	1557	-	GO:0004497;GO:0004497;GO:0004497;GO:0004497;GO:0005506;GO:0005506;GO:0005506;GO:0016020;GO:0016021;GO:0016021;GO:0016021;GO:0016491;GO:0016705;GO:0016705;GO:0016705;GO:0020037;GO:0020037;GO:0020037;GO:0046872;GO:0055114;GO:0055114;GO:0055114;	-	Q	KOG0158;eurotNOG02440;eurotNOG03610;KOG0156;opiNOG55978	cytochrome P450
AFUB_047330	85.2289	123.968	46.4894	0.375011	-1.415	1.26199e-10	5.48715e-10	DS499596	3861500	3863615	-	1953	-	GO:0016020;GO:0016021;GO:0016021;GO:0016021;	-	S	opiNOG03174	conserved hypothetical protein
AFUB_071700	1376.11	2375.27	376.953	0.158699	-2.65564	1.2701e-10	5.51997e-10	DS499598	2520609	2522117	+	1509	-	GO:0003824;GO:0003824;GO:0016491;GO:0016491;GO:0016491;GO:0050086;GO:0050086;GO:0050086;GO:0050662;GO:0050662;GO:0050662;GO:0055114;GO:0055114;GO:0055114;	K00045	CG	opiNOG00447;COG0246	mannitol dehydrogenase, putative
AFUB_023780	13.3625	25.7988	0.926171	0.0358998	-4.79988	1.27082e-10	5.52068e-10	DS499595	1969016	1969102	-	87	-	-	-	-	-	conserved hypothetical protein
AFUB_098850	176.082	235.514	116.651	0.495305	-1.01361	1.47532e-10	6.38099e-10	DS499603	199029	199762	-	678	-	GO:0004040;GO:0004040;	-	JTI	COG0154;opiNOG01013	conserved hypothetical protein
AFUB_024950	825.662	1292.65	358.673	0.277471	-1.84959	1.47823e-10	6.3908e-10	DS499595	2306950	2310686	+	3624	-	GO:0016020;GO:0016020;GO:0016020;GO:0016021;GO:0016021;GO:0016021;	-	S	opiNOG03951;COG5594;opiNOG18887	DUF221 domain protein, putative
AFUB_051230	398.899	684.274	113.523	0.165903	-2.59159	1.54676e-10	6.67246e-10	DS499597	640247	642025	-	1617	-	GO:0005887;GO:0016020;GO:0016021;GO:0016021;GO:0016021;GO:0055085;GO:0055085;GO:0055085;	-	R	opiNOG03553;KOG0255	MFS multidrug transporter, putative
AFUB_032010	979.851	1506.53	453.174	0.300807	-1.73309	1.74151e-10	7.49761e-10	DS499595	4312730	4313227	+	498	-	-	-	S	opiNOG68829	hypothetical protein
AFUB_065810	69.7987	104.206	35.3912	0.339627	-1.55798	1.74183e-10	7.49761e-10	DS499598	811030	811977	+	948	-	-	-	S	opiNOG10440	conserved hypothetical protein
AFUB_070930	60.2175	91.7595	28.6756	0.312508	-1.67804	2.15216e-10	9.22368e-10	DS499598	2217294	2218243	-	636	-	GO:0016491;GO:0016491;GO:0016491;GO:0055114;	-	QI	COG1028;opiNOG10428;KOG0725	short chain dehydrogenase/reductase family protein
AFUB_078940	240.392	322.469	158.316	0.490949	-1.02635	2.19714e-10	9.40015e-10	DS499599	1955761	1958024	+	2049	-	GO:0006629;GO:0006629;GO:0006629;GO:0016042;GO:0016042;GO:0016042;GO:0016787;GO:0016787;GO:0016787;	-	SR	opiNOG26827;opiNOG79044;opiNOG53223	Patatin-like serine hydrolase, putative
AFUB_076270	142.687	194.687	90.6863	0.465806	-1.1022	2.20663e-10	9.43665e-10	DS499599	1210395	1211780	+	1386	-	GO:0006147;GO:0006147;GO:0008270;GO:0008270;GO:0008892;GO:0008892;GO:0016787;GO:0016787;GO:0016810;GO:0016810;GO:0016810;	K01487	F	opiNOG00968;COG0402	guanine deaminase, putative
AFUB_017480	21.9876	39.1727	4.80258	0.1226	-3.02797	2.25514e-10	9.63993e-10	DS499595	80631	81782	+	1059	-	GO:0006950;GO:0006950;GO:0016020;GO:0016021;GO:0016021;GO:0016021;GO:0016021;	-	R	opiNOG24825	RTA1 domain protein
AFUB_051540	175.141	233.675	116.608	0.499017	-1.00284	2.47107e-10	1.05311e-09	DS499597	748437	751509	+	2916	-	GO:0000981;GO:0000981;GO:0000981;GO:0003677;GO:0003677;GO:0003677;GO:0003677;GO:0005634;GO:0005634;GO:0005634;GO:0005634;GO:0006351;GO:0006351;GO:0006351;GO:0006355;GO:0006355;GO:0006357;GO:0008270;GO:0008270;GO:0008270;GO:0046872;	-	SK	opiNOG17379;eurotNOG03310	C6 transcription factor, putative
AFUB_032800	98.4148	140.107	56.7222	0.404848	-1.30455	2.54279e-10	1.08227e-09	DS499595	4527042	4529426	+	2193	-	-	-	S	opiNOG48038;opiNOG37567	conserved hypothetical protein
AFUB_099230	56.2453	86.2387	26.2519	0.30441	-1.71591	2.65136e-10	1.12606e-09	DS499603	306056	307838	-	1683	-	GO:0006508;GO:0006508;GO:0008236;GO:0008236;GO:0008236;	-	O	opiNOG08748;eurotNOG01038	serine peptidase, family S28, putative
AFUB_013620	135.736	187.056	84.4168	0.451292	-1.14787	3.00362e-10	1.27293e-09	DS499594	3832631	3834312	-	1608	-	GO:0016020;GO:0016021;GO:0016021;GO:0016021;	-	S	opiNOG23073	integral membrane protein Pth11-like, putative
AFUB_012740	351.274	470.808	231.74	0.492217	-1.02263	3.2179e-10	1.36199e-09	DS499594	3595520	3598957	+	3438	-	GO:0004435;GO:0004435;GO:0004435;GO:0004435;GO:0004871;GO:0004871;GO:0005509;GO:0005509;GO:0005509;GO:0005622;GO:0005622;GO:0006629;GO:0006629;GO:0006629;GO:0007165;GO:0007165;GO:0007165;GO:0008081;GO:0008081;GO:0016042;GO:0016042;GO:0016042;GO:0016787;GO:0035556;GO:0035556;GO:0035556;	K05857	I	opiNOG00706;KOG0169	1-phosphatidylinositol-4,5-bisphosphate phosphodiesterase 1, putative
AFUB_094850	103.499	149.628	57.3695	0.383415	-1.38302	3.22827e-10	1.36561e-09	DS499602	564907	566468	+	1494	-	GO:0016491;GO:0016491;GO:0016491;GO:0055114;GO:0055114;	K00306	SRE	sordNOG10346;opiNOG55155;COG0665	fructosyl amino acid oxidase, putative
AFUB_086120	115.372	205.538	25.2058	0.122633	-3.02758	3.38049e-10	1.42836e-09	DS499600	1848309	1849108	-	633	-	GO:0016020;GO:0016021;GO:0016021;GO:0016021;	-	S	necNOG12813;eurotNOG07585	hypothetical protein
AFUB_082490	2060.91	2773.48	1348.34	0.486155	-1.04051	3.56521e-10	1.50384e-09	DS499600	775201	777246	+	1872	-	GO:0003676;GO:0003676;GO:0003676;	-	R	opiNOG03125;NOG01283	C2H2 finger domain protein, putative
AFUB_031600	15.2687	28.7081	1.82927	0.0637196	-3.97212	3.59447e-10	1.51489e-09	DS499595	4186685	4186852	-	168	-	-	-	-	-	hypothetical protein
AFUB_080440	67.7162	117.965	17.4675	0.148074	-2.75561	4.2264e-10	1.77365e-09	DS499600	227507	228706	+	903	-	GO:0003824;GO:0003824;GO:0016787;GO:0016787;GO:0016787;	-	R	COG0596;opiNOG07866	alpha/beta hydrolase, putative
AFUB_080950	308.399	480.867	135.931	0.282679	-1.82276	4.4859e-10	1.88016e-09	DS499600	348668	349717	+	1050	-	GO:0000272;GO:0005576;GO:0005576;GO:0005576;GO:0005576;GO:0005975;GO:0005975;GO:0005975;GO:0008152;GO:0008810;GO:0008810;GO:0008810;GO:0016787;GO:0016798;GO:0030245;GO:0030245;GO:0030245;GO:0030248;GO:0030248;GO:0030248;	K19356	G	opiNOG40643;opiNOG30677	endoglucanase, putative
AFUB_079000	66.1468	98.651	33.6425	0.341026	-1.55205	4.67368e-10	1.9572e-09	DS499599	1971550	1971948	-	399	-	-	-	S	opiNOG64140;opiNOG32721	hypothetical protein
AFUB_033210	74.417	109.318	39.5155	0.361472	-1.46804	5.08934e-10	2.12586e-09	DS499595	4631960	4632622	-	663	-	GO:0008080;GO:0008080;GO:0008080;GO:0016740;	K03823	MR	COG1247;opiNOG41125	GNAT family N-acetyltransferase, putative
AFUB_035310	17.2359	31.7307	2.741	0.086383	-3.53311	5.11059e-10	2.13384e-09	DS499596	377052	377528	-	477	-	-	-	S	eurotNOG06352	conserved hypothetical protein
AFUB_022150	38.7408	62.4737	15.0078	0.240226	-2.05754	5.87131e-10	2.44115e-09	DS499595	1392864	1393844	-	804	-	-	-	S	opiNOG58311;NOG165563;opiNOG36541	conserved hypothetical protein
AFUB_023740	117.507	162.908	72.1065	0.44262	-1.17586	6.28024e-10	2.60569e-09	DS499595	1956882	1957431	+	297	-	-	-	-	-	hypothetical protein
AFUB_071550	34.5907	59.5013	9.68019	0.162689	-2.61981	6.28573e-10	2.60688e-09	DS499598	2415736	2418290	-	2217	-	GO:0000250;GO:0005811;GO:0016104;GO:0016853;GO:0016866;GO:0016866;GO:0016866;GO:0042300;	K06045	I	opiNOG04823;COG1657	squalene-hopene-cyclase, putative
AFUB_092630	43.9479	69.4702	18.4256	0.26523	-1.91468	6.50475e-10	2.69658e-09	DS499601	1762722	1763177	+	456	-	GO:0005515;	-	ZE	COG2873;opiNOG04161	conserved hypothetical protein
AFUB_099880	70.2636	103.617	36.9102	0.356217	-1.48917	8.62558e-10	3.55936e-09	DS499603	457670	458524	-	855	-	-	-	SR	NOG145529;opiNOG39403	cell wall serine-threonine-rich galactomannoprotein Mp1
AFUB_091810	130.74	178.19	83.2899	0.467421	-1.09721	1.06402e-09	4.36516e-09	DS499601	1534925	1535950	-	1026	-	GO:0016491;GO:0016491;GO:0016491;GO:0055114;	-	C	COG0604;opiNOG55363	zinc-containing alcohol dehydrogenase, putative
AFUB_030970	23.1548	42.7058	3.60376	0.0843857	-3.56686	1.11439e-09	4.56422e-09	DS499595	4029006	4030483	+	1302	-	GO:0016740;GO:0046912;GO:0046912;GO:0046912;	K01647	C	opiNOG08519;COG0372	citrate synthase
AFUB_019760	143.607	193.442	93.7708	0.484749	-1.04469	1.25445e-09	5.12303e-09	DS499595	674550	676857	-	1890	-	GO:0003677;GO:0003677;GO:0003677;GO:0003677;GO:0003916;GO:0003916;GO:0003916;GO:0003917;GO:0003917;GO:0003917;GO:0006265;GO:0006265;GO:0006265;GO:0016853;	K03165	L	opiNOG02406;COG0550	DNA topoisomerase III, putative
AFUB_080410	18.0517	33.0651	3.03821	0.0918859	-3.44401	1.28356e-09	5.23758e-09	DS499600	222098	223083	-	933	-	-	K06001	SR	opiNOG54827;eurotNOG09760	isoflavone reductase family protein (CipA), putative
AFUB_085260	19.1456	34.4566	3.83458	0.111287	-3.16764	1.28511e-09	5.24175e-09	DS499600	1619375	1622446	+	2001	-	GO:0016020;GO:0016020;GO:0016020;GO:0016021;GO:0016021;GO:0016021;GO:0030001;GO:0030001;GO:0046873;GO:0046873;GO:0046873;GO:0055085;GO:0055085;	-	S	opiNOG51120;opiNOG27581	hypothetical protein
AFUB_027330	86.275	123.37	49.1799	0.398637	-1.32685	1.28641e-09	5.24487e-09	DS499595	2959896	2961770	+	1824	-	GO:0005887;GO:0016020;GO:0016021;GO:0016021;GO:0016021;GO:0055085;GO:0055085;GO:0055085;	-	R	opiNOG03553;KOG0255	MFS multidrug transporter, putative
AFUB_084510	18.5035	33.3253	3.68161	0.110475	-3.17821	1.4563e-09	5.91558e-09	DS499600	1401379	1403856	+	2421	-	GO:0000272;GO:0004553;GO:0004553;GO:0005975;GO:0005975;GO:0005975;GO:0008152;GO:0008422;GO:0008422;GO:0008422;GO:0016787;GO:0016798;GO:0030245;GO:0030245;GO:0030245;GO:0102483;GO:0102483;GO:0102483;	K05349	G	COG1472;opiNOG16926	beta-glucosidase, putative
AFUB_084730	179.085	266.016	92.1535	0.346421	-1.5294	1.4712e-09	5.96631e-09	DS499600	1468351	1469281	+	594	-	-	-	R	opiNOG56304	hypothetical protein
AFUB_047350	174.006	281.447	66.5639	0.236506	-2.08005	1.52882e-09	6.19741e-09	DS499596	3870773	3872125	+	1353	-	-	-	SG	opiNOG79293;opiNOG11725	conserved hypothetical protein
AFUB_100300	54.4011	99.4611	9.34114	0.0939176	-3.41246	1.7667e-09	7.14123e-09	DS499603	580676	581521	+	846	-	GO:0003824;GO:0003824;GO:0016829;GO:0016829;GO:0016829;	K03417	CRG	opiNOG07824;COG2513;opiNOG53107	methylisocitrate lyase
AFUB_047530	37.8849	60.6609	15.1089	0.249072	-2.00537	1.8139e-09	7.32304e-09	DS499596	3916862	3917407	+	546	-	GO:0010181;GO:0010181;GO:0010181;GO:0048037;GO:0048037;	-	S	opiNOG55347	conserved hypothetical protein
AFUB_062560	71.2097	105.746	36.6735	0.346808	-1.52779	1.92419e-09	7.75244e-09	DS499597	3757591	3758328	-	618	-	GO:0004601;GO:0004601;GO:0004601;GO:0005623;GO:0005623;GO:0005623;GO:0016209;GO:0016209;GO:0016491;GO:0016491;GO:0045454;GO:0045454;GO:0045454;GO:0051920;GO:0051920;GO:0051920;GO:0055114;GO:0055114;GO:0098869;	-	O	COG0450;opiNOG01878;pleNOG02706	AhpC/TSA family thioredoxin peroxidase, putative
AFUB_082130	90.3268	127.837	52.8169	0.413159	-1.27523	2.07559e-09	8.33524e-09	DS499600	673562	674296	+	666	-	-	-	R	opiNOG42902;eurotNOG07358	extracellular matrix protein, putative
AFUB_080420	15.0283	27.9257	2.1308	0.0763025	-3.71213	2.17686e-09	8.72775e-09	DS499600	223495	224263	+	714	-	-	-	S	eurotNOG07043;opiNOG25532	nucleoside-diphosphate-sugar epimerase, putative
AFUB_085920	20.5524	36.3355	4.76938	0.13126	-2.92951	2.48918e-09	9.94767e-09	DS499600	1791454	1792797	-	1164	-	GO:0016020;GO:0016021;GO:0016021;GO:0016021;GO:0016740;GO:0016740;GO:0016740;	-	SR	eurotNOG09707;opiNOG74265;eurotNOG03629	LPS glycosyltransferase, putative
AFUB_047310	11.906	22.8814	0.930485	0.0406655	-4.62005	2.63304e-09	1.05098e-08	DS499596	3856992	3857483	-	384	-	GO:0003676;GO:0003676;GO:0003676;	-	RK	opiNOG07843;opiNOG03301;KOG1721;opiNOG04533;COG5048	C2H2 finger domain protein, putative
AFUB_051350	24.4072	41.8998	6.91462	0.165028	-2.59922	2.70236e-09	1.07561e-08	DS499597	681987	682654	-	573	-	-	-	R	opiNOG46683	conserved hypothetical protein
AFUB_101170	125.466	175.204	75.729	0.432234	-1.21011	3.11476e-09	1.23826e-08	DS499604	192110	193520	+	1362	-	GO:0003824;GO:0003824;GO:0008152;GO:0008496;GO:0008496;GO:0008496;GO:0008496;GO:0016020;GO:0016021;GO:0016021;GO:0016021;GO:0016052;GO:0016052;GO:0016052;GO:0016787;GO:0016798;	K08257	R	opiNOG10324	cell wall glycosyl hydrolase Dfg5, putative
AFUB_061950	37.6107	60.1053	15.116	0.251492	-1.99141	3.14466e-09	1.24964e-08	DS499597	3620377	3621057	+	681	-	-	-	SR	opiNOG31079;COG0693	ThiJ/PfpI family protein
AFUB_000800	26.3575	44.5323	8.18266	0.183747	-2.44421	3.60362e-09	1.42686e-08	DS499594	205208	206984	-	1509	-	GO:0004497;GO:0004497;GO:0004497;GO:0005506;GO:0005506;GO:0005506;GO:0016020;GO:0016021;GO:0016021;GO:0016021;GO:0016705;GO:0016705;GO:0016705;GO:0020037;GO:0020037;GO:0020037;GO:0046872;GO:0055114;GO:0055114;	K17826	Q	COG2124;eurotNOG00144;opiNOG55978	cytochrome P450
AFUB_030160	273.784	457.374	90.1946	0.197201	-2.34226	4.28842e-09	1.68989e-08	DS499595	3781139	3782133	+	873	-	-	-	R	opiNOG55785;opiNOG24981	endoglucanase, putative
AFUB_032290	85.7264	121.541	49.9114	0.410653	-1.28401	4.3907e-09	1.72744e-08	DS499595	4386106	4387302	-	1197	-	GO:0016491;GO:0016491;GO:0016491;GO:0055114;GO:0055114;	K00301	RE	NOG22566;opiNOG23388;COG0665;KOG2844	N,N-dimethylglycine oxidase
AFUB_080140	94.5815	132.305	56.8577	0.429746	-1.21844	4.6245e-09	1.81787e-08	DS499600	54072	55364	+	1293	-	-	-	R	opiNOG52966;sordNOG15550;eurotNOG12303	hypothetical protein
AFUB_096970	21.8627	38.0241	5.70136	0.149941	-2.73753	5.30549e-09	2.0766e-08	DS499602	1205254	1208830	+	1542	-	-	-	S	eurotNOG10855;eurotNOG03315	conserved hypothetical protein
AFUB_041340	132.698	216.933	48.4643	0.223407	-2.16225	5.93901e-09	2.31266e-08	DS499596	2089787	2090444	+	510	-	-	-	Q	pleNOG08284;opiNOG20290	hypothetical protein
AFUB_044980	39.8933	63.8685	15.9182	0.249234	-2.00442	6.25264e-09	2.43287e-08	DS499596	3237878	3238739	-	717	-	GO:0003824;GO:0003824;GO:0008152;GO:0008152;GO:0016787;GO:0016787;GO:0016787;	-	QR	COG1335;opiNOG11765	isochorismatase family hydrolase, putative
AFUB_029460	557.68	768.694	346.666	0.45098	-1.14887	6.25564e-09	2.43308e-08	DS499595	3575423	3579901	+	4479	-	GO:0008168;GO:0008168;GO:0008168;GO:0032259;	-	S	opiNOG14099	conserved hypothetical protein
AFUB_071800	91.042	127.744	54.3404	0.425386	-1.23315	6.62713e-09	2.57351e-08	DS499598	2537344	2542875	-	5226	-	GO:0003824;GO:0003824;GO:0003824;GO:0008152;GO:0008152;GO:0016740;GO:0016740;GO:0016740;GO:0031177;GO:0031177;GO:0031177;	K15415	QI	opiNOG12863;opiNOG50237;COG3321	polyketide synthase, putative
AFUB_030960	1980.77	3625.43	336.108	0.0927085	-3.43115	6.72886e-09	2.61097e-08	DS499595	4027895	4028456	+	411	-	GO:0008152;GO:0008152;GO:0016846;GO:0016846;GO:0016846;	-	S	COG3791;opiNOG28106	DUF636 domain protein
AFUB_049840	50.4835	76.794	24.173	0.314777	-1.6676	6.94762e-09	2.68952e-08	DS499597	264210	266252	+	1830	-	GO:0003993;GO:0003993;GO:0003993;GO:0003993;GO:0016311;GO:0016787;GO:0016787;GO:0016787;GO:0046872;GO:0046872;GO:0046872;	K01078	RG	NOG129101;opiNOG70383;opiNOG13354;opiNOG03139;KOG1378	acid phosphatase AphA
AFUB_076400	173.033	231.951	114.115	0.491978	-1.02333	7.22584e-09	2.79284e-08	DS499599	1244868	1245047	+	180	-	GO:0005515;	-	R	opiNOG37064;COG0666	hypothetical protein
AFUB_096170	106.658	146.758	66.5582	0.453522	-1.14075	7.41034e-09	2.8608e-08	DS499602	925768	927975	-	2208	-	GO:0000293;GO:0000293;GO:0016020;GO:0016021;GO:0016021;GO:0016021;GO:0016491;GO:0016491;GO:0016491;GO:0055114;GO:0055114;GO:0055114;	-	QPU	NOG17397;opiNOG05705	metalloreductase transmembrane component, putative
AFUB_018090	81.1092	115.178	47.0405	0.408416	-1.29189	7.59771e-09	2.9297e-08	DS499595	221057	223592	-	2406	-	GO:0035023;GO:0035023;GO:0035023;GO:0046872;GO:0046872;GO:0046872;	-	ZT	KOG1703;eurotNOG08987;opiNOG23031	LIM domain protein
AFUB_036070	84.5398	145.113	23.9667	0.165159	-2.59808	7.60991e-09	2.93326e-08	DS499596	575071	575809	+	666	-	-	-	S	opiNOG29315;NOG41631;NOG201339	HHE domain protein
AFUB_044990	13.6035	25.3921	1.81483	0.0714721	-3.80648	8.58932e-09	3.30176e-08	DS499596	3240987	3241280	+	294	-	-	-	S	eurotNOG12757;opiNOG39680	conserved hypothetical protein
AFUB_095590	958.37	1353.36	563.376	0.416278	-1.26438	8.95471e-09	3.43687e-08	DS499602	753818	757495	+	3618	-	GO:0006629;GO:0006629;GO:0006629;GO:0016787;GO:0016787;GO:0016787;	-	S	NOG75069;fuNOG00479;opiNOG78643	lipase, putative
AFUB_032960	42.8778	66.528	19.2276	0.289015	-1.79078	9.86521e-09	3.7746e-08	DS499595	4580617	4581182	+	519	-	GO:0016020;GO:0016021;GO:0016021;GO:0016021;	-	-	-	hypothetical protein
AFUB_081430	9.37715	18.4485	0.305847	0.0165785	-5.91455	1.01846e-08	3.88776e-08	DS499600	492283	493236	+	954	-	GO:0006629;GO:0006629;GO:0006629;GO:0008081;GO:0008081;GO:0008081;	-	S	opiNOG40995;NOG122221;opiNOG16884	conserved hypothetical protein
AFUB_046770	11.0715	21.2442	0.898784	0.0423072	-4.56295	1.26524e-08	4.79279e-08	DS499596	3707907	3710369	-	2463	-	GO:0005515;	-	S	opiNOG25186	Ankyrin and HET domain protein
AFUB_054430	66.8223	111.457	22.188	0.199073	-2.32863	1.43283e-08	5.41515e-08	DS499597	1594012	1595313	-	1203	-	-	-	S	opiNOG42152;sordNOG14991	hypothetical protein
AFUB_075290	82.2793	118.678	45.8806	0.386597	-1.3711	1.51096e-08	5.70173e-08	DS499599	901614	902375	-	762	-	-	-	S	eurotNOG06107;opiNOG56502;opiNOG74269	conserved hypothetical protein
AFUB_054540	80.668	116.41	44.9257	0.385926	-1.37361	1.99201e-08	7.46004e-08	DS499597	1627132	1628757	-	1626	-	-	-	S	eurotNOG04814	conserved hypothetical protein
AFUB_047660	27.4365	45.3011	9.57196	0.211297	-2.24266	2.0428e-08	7.64157e-08	DS499596	3947092	3947559	-	468	-	GO:0008080;GO:0008080;GO:0008080;GO:0016740;	K03829	SR	opiNOG49014;NOG52497;opiNOG64470	GNAT family N-acetyltransferase, putative
AFUB_033730	14.7783	28.0375	1.51911	0.0541812	-4.20606	2.08626e-08	7.80119e-08	DS499595	4750413	4751927	-	1356	-	GO:0009820;GO:0009820;GO:0016740;GO:0016765;GO:0016765;GO:0035837;GO:0035837;GO:0035837;GO:0050364;GO:0050364;GO:0050364;	K14130	SR	onyNOG06193;opiNOG51086;opiNOG54213	tryptophan dimethylallyltransferase FgaPT2
AFUB_071140	33.0397	52.8677	13.2117	0.249902	-2.00057	2.58328e-08	9.58354e-08	DS499598	2285628	2286187	+	450	-	-	-	S	opiNOG29451	hypothetical protein
AFUB_097950	50.111	80.8962	19.3257	0.238895	-2.06555	2.67907e-08	9.92401e-08	DS499602	1524520	1527136	+	2409	-	-	-	-	-	F-box domain protein
AFUB_049150	54.4071	101.618	7.1959	0.0708131	-3.81984	2.97328e-08	1.0985e-07	DS499597	120111	121283	-	1089	-	-	-	I	opiNOG53690;eurotNOG00487;KOG1471	CRAL/TRIO domain protein
AFUB_094810	107.886	153.079	62.6933	0.409547	-1.2879	3.31634e-08	1.22205e-07	DS499602	549733	554849	-	4443	-	GO:0003824;GO:0003824;GO:0003824;GO:0008152;GO:0008152;	-	QI	opiNOG54081;COG3320;opiNOG07921	nonribosomal peptide synthase, putative
AFUB_001670	109.585	152.045	67.125	0.441481	-1.17958	3.51147e-08	1.29203e-07	DS499594	458207	460337	-	1956	-	-	-	S	opiNOG55968	conserved hypothetical protein
AFUB_080280	25.1467	41.8956	8.39772	0.200444	-2.31873	3.76002e-08	1.37835e-07	DS499600	153815	154572	+	630	-	GO:0005886;GO:0005886;GO:0005886;GO:0016020;GO:0016021;GO:0016021;GO:0016021;	-	S	opiNOG30424	hypothetical protein
AFUB_049440	19.3623	33.635	5.08967	0.151321	-2.72432	3.80491e-08	1.39429e-07	DS499597	182633	183203	+	528	-	GO:0016491;GO:0016491;GO:0016491;GO:0055114;GO:0055114;	-	QR	sordNOG12534;COG3491	oxidoreductase, 2OG-Fe(II) oxygenase family, putative
AFUB_092090	127.387	253.871	0.903098	0.00355732	-8.135	3.82425e-08	1.40086e-07	DS499601	1595564	1596098	+	495	-	GO:0016020;GO:0016021;GO:0016021;GO:0016021;	-	SU	sordNOG13075;opiNOG58156;NOG137600	hypothetical protein
AFUB_046450	15.2855	27.5934	2.97763	0.107911	-3.21209	4.64193e-08	1.68538e-07	DS499596	3636715	3637021	+	234	-	-	-	-	-	conserved hypothetical protein
AFUB_057540	268.647	369.587	167.707	0.453768	-1.13997	4.91194e-08	1.7795e-07	DS499597	2465090	2466634	+	1545	-	GO:0005887;GO:0016020;GO:0016021;GO:0016021;GO:0016021;GO:0055085;GO:0055085;GO:0055085;	-	R	KOG0254;opiNOG02857	MFS transporter of unkown specificity
AFUB_047880	79.1697	110.966	47.3737	0.426922	-1.22796	5.4586e-08	1.9696e-07	DS499596	4007924	4008526	-	603	-	GO:0003824;GO:0003824;GO:0003824;GO:0030151;GO:0030151;GO:0030151;GO:0030170;GO:0030170;GO:0030170;	-	S	COG2258;opiNOG36136	conserved hypothetical protein
AFUB_086070	11.9533	22.9803	0.926171	0.0403027	-4.63298	6.14547e-08	2.21179e-07	DS499600	1838189	1840415	+	2166	-	GO:0003824;GO:0003824;GO:0008152;GO:0008152;GO:0016874;GO:0016874;GO:0016874;	K01908	I	sordNOG08981;COG0365;opiNOG00481	acetate-CoA ligase, putative
AFUB_047700	712.822	1082.69	342.954	0.316761	-1.65853	6.70619e-08	2.40658e-07	DS499596	3951782	3953203	-	1368	-	GO:0005515;	-	S	opiNOG49783;COG2930;opiNOG12841	DUF500 and UBA/TS-N domain protein
AFUB_071270	12.4102	23.0098	1.81051	0.0786843	-3.66778	7.19547e-08	2.57562e-07	DS499598	2323602	2324363	-	645	-	GO:0005576;GO:0005576;GO:0005576;GO:0005576;GO:0008152;GO:0008152;GO:0016787;GO:0016787;GO:0016787;GO:0050525;GO:0050525;GO:0050525;GO:0050525;GO:0052689;	K08095	RG	opiNOG36620;opiNOG26346;opiNOG22988	cutinase, putative
AFUB_066670	101.001	137.336	64.6668	0.470865	-1.08662	7.74864e-08	2.76761e-07	DS499598	1049516	1050391	-	876	-	-	-	R	eurotNOG07289;opiNOG58284;opiNOG76865	conserved hypothetical protein
AFUB_056190	743.185	1059.66	426.714	0.402691	-1.31225	7.93026e-08	2.82839e-07	DS499597	2095290	2096173	-	825	-	-	-	S	NOG23250;opiNOG26445;opiNOG12145	conserved hypothetical protein
AFUB_067670	163.271	218.347	108.196	0.495524	-1.01297	8.51933e-08	3.02974e-07	DS499598	1326315	1329231	-	2634	-	GO:0005515;GO:0010997;GO:0010997;GO:0010997;GO:0097027;GO:0097027;GO:0097027;GO:1904668;GO:1904668;GO:1904668;	-	ODR	COG2319;opiNOG05585	cell cycle regulatory protein, putative
AFUB_100070	91.1227	125.062	57.1836	0.457243	-1.12897	8.63107e-08	3.06838e-07	DS499603	514832	516716	-	1830	-	-	-	S	opiNOG46440;euNOG28549;euroNOG12344	conserved hypothetical protein
AFUB_033560	46.7272	83.5058	9.94852	0.119136	-3.06932	1.00205e-07	3.5432e-07	DS499595	4708509	4710186	-	1593	-	GO:0000981;GO:0000981;GO:0000981;GO:0005634;GO:0005634;GO:0005634;GO:0006355;GO:0006355;GO:0006357;GO:0008270;GO:0008270;GO:0008270;	-	K	eurotNOG08395	C6 finger domain protein, putative
AFUB_056700	62.854	90.0113	35.6968	0.396582	-1.33431	1.06626e-07	3.76619e-07	DS499597	2248025	2248695	-	603	-	-	-	QI	opiNOG11040;COG1028	oxidoreductase, short-chain dehydrogenase/reductase family
AFUB_084060	56.428	81.9935	30.8625	0.376402	-1.40965	1.08565e-07	3.83059e-07	DS499600	1263493	1265393	+	1797	-	GO:0003824;GO:0003824;GO:0004065;GO:0004065;GO:0004065;GO:0004065;GO:0008484;GO:0008484;GO:0016787;GO:0018958;GO:0018958;GO:0018958;	K01130	PG	opiNOG04294;COG3119	arylsulfatase, putative
AFUB_032910	11.9217	22.3388	1.50466	0.0673566	-3.89204	1.09906e-07	3.87375e-07	DS499595	4570747	4571745	-	999	-	GO:0016787;GO:0016787;GO:0016787;	-	R	opiNOG11890;KOG3947	phosphoesterase, putative
AFUB_097260	52.2789	101.52	3.03821	0.0299274	-5.06239	1.23457e-07	4.33746e-07	DS499602	1260302	1261510	-	1209	-	GO:0004609;GO:0004609;GO:0004609;GO:0008654;GO:0008654;GO:0008654;	K01613	I	opiNOG53681;KOG2419	phosphatidylserine decarboxylase family protein
AFUB_078950	10.7309	20.2572	1.20463	0.0594669	-4.07177	1.32653e-07	4.64568e-07	DS499599	1958504	1958805	+	252	-	-	-	-	-	hypothetical protein
AFUB_085650	15.3036	27.24	3.36713	0.12361	-3.01614	1.34503e-07	4.70712e-07	DS499600	1734637	1735464	+	729	-	GO:0000272;GO:0000272;GO:0000272;GO:0005576;GO:0005576;GO:0005576;GO:0008152;GO:0016787;GO:0016798;GO:0016977;GO:0016977;GO:0016977;GO:0016977;	K01233	R	opiNOG34449	chitosanase, putative
AFUB_066460	3980.9	5923.83	2037.97	0.34403	-1.53939	1.34552e-07	4.70719e-07	DS499598	996966	999331	+	2319	-	-	-	S	opiNOG06486;NOG217728;fuNOG04253	conserved hypothetical protein
AFUB_090080	16.9394	29.7571	4.12167	0.138511	-2.85193	1.35819e-07	4.74815e-07	DS499601	1028268	1029400	+	1077	-	GO:0016491;GO:0016491;GO:0016491;GO:0055114;	-	Q	KOG0725;opiNOG20662	short chain dehydrogenase/reductase family
AFUB_018490	78.4895	109.207	47.7719	0.437444	-1.19283	1.42454e-07	4.97835e-07	DS499595	328632	329052	-	336	-	-	-	S	pleNOG05930;eurotNOG07532	cyanovirin-N family protein
AFUB_071510	51.6548	80.934	22.3755	0.276466	-1.85482	1.47898e-07	5.16494e-07	DS499598	2406343	2407686	-	1149	-	GO:0015109;GO:0015109;GO:0015109;GO:0015703;GO:0015703;GO:0016020;GO:0016021;GO:0016021;GO:0016021;	-	SP	opiNOG12200;sordNOG09124	chromate transporter, putative
AFUB_094970	1005.49	1394.46	616.514	0.442115	-1.17751	1.48075e-07	5.1693e-07	DS499602	595274	597120	+	1668	-	GO:0005887;GO:0016020;GO:0016021;GO:0016021;GO:0016021;GO:0055085;GO:0055085;GO:0055085;	-	RG	COG0477;opiNOG16549	MFS multidrug transporter, putative
AFUB_101840	60.9368	87.589	34.2846	0.391426	-1.35319	1.73175e-07	6.00734e-07	DS499604	389959	391560	+	1602	-	GO:0005887;GO:0016020;GO:0016021;GO:0016021;GO:0016021;GO:0055085;GO:0055085;GO:0055085;	-	RG	NOG150481;KOG0254;opiNOG02857	MFS transporter of unkown specificity
AFUB_047130	153.317	207.212	99.4215	0.479805	-1.05948	1.94973e-07	6.74692e-07	DS499596	3808462	3809874	-	1281	-	-	-	Q	sordNOG09541;opiNOG00636;KOG1208;opiNOG28652	short-chain dehydrogenase/reductase family protein, putative
AFUB_100130	3068.09	4411.45	1724.73	0.390967	-1.35488	2.08284e-07	7.19744e-07	DS499603	530394	535037	-	4569	-	GO:0004622;GO:0004622;GO:0004622;GO:0004622;GO:0005783;GO:0005789;GO:0005789;GO:0005789;GO:0006629;GO:0006629;GO:0006629;GO:0016020;GO:0016021;GO:0016021;GO:0016021;GO:0016042;GO:0016042;GO:0016042;GO:0016787;GO:0046470;GO:0046470;GO:0046470;	K14676	TI	COG0664;opiNOG06127	Patatin-like serine hydrolase, putative
AFUB_045690	63.0462	89.7593	36.333	0.404782	-1.30478	2.37071e-07	8.15814e-07	DS499596	3452118	3452824	+	591	-	GO:0048037;GO:0048037;GO:0048037;	K07734	SR	opiNOG27784;opiNOG25527	transcriptional regulator, putative
AFUB_079200	17.7335	30.624	4.84291	0.158141	-2.66072	2.55998e-07	8.76961e-07	DS499599	2029730	2030616	+	834	-	GO:0004497;GO:0004497;GO:0004497;GO:0055114;GO:0071949;GO:0071949;GO:0071949;	-	SR	sordNOG10615;eurotNOG01770;opiNOG04177	monooxygenase, putative
AFUB_096440	36.7589	56.5681	16.9497	0.299634	-1.73873	2.6803e-07	9.15956e-07	DS499602	1034763	1035932	+	729	-	-	-	S	eurotNOG07135;opiNOG44191	conserved hypothetical protein
AFUB_090730	51.8972	79.2374	24.5569	0.309915	-1.69005	2.85001e-07	9.71933e-07	DS499601	1216430	1217397	-	915	-	GO:0005515;	-	SB	eurotNOG10431;opiNOG14203	conserved hypothetical protein
AFUB_054670	537.31	726.158	348.462	0.479871	-1.05928	2.99847e-07	1.0201e-06	DS499597	1664246	1666365	-	1941	-	GO:0016020;GO:0016021;GO:0016021;GO:0016021;	-	S	opiNOG03423	integral membrane protein
AFUB_096460	14.2027	25.4004	3.00501	0.118306	-3.07941	3.05793e-07	1.03997e-06	DS499602	1038291	1039058	+	579	-	GO:0016020;GO:0016021;GO:0016021;GO:0016021;	-	-	-	hypothetical protein
AFUB_036430	1386.27	2114.91	657.636	0.310952	-1.68524	3.19205e-07	1.08297e-06	DS499596	674020	677784	-	3765	-	GO:0000166;GO:0000166;GO:0000166;GO:0000166;GO:0005507;GO:0005507;GO:0005507;GO:0005524;GO:0006812;GO:0006812;GO:0016020;GO:0016021;GO:0016021;GO:0016021;GO:0016021;GO:0019829;GO:0019829;GO:0019829;GO:0030001;GO:0030001;GO:0030001;GO:0046872;GO:0046872;GO:0046872;GO:0098655;	-	P	opiNOG01728;COG2217	copper resistance-associated P-type ATPase, putative
AFUB_023650	98.1307	132.016	64.2455	0.48665	-1.03904	3.3076e-07	1.12141e-06	DS499595	1923887	1925243	-	1086	-	-	-	Q	opiNOG57647;opiNOG19433;KOG1208	short chain dehydrogenase/reductase, putative
AFUB_012600	96.5531	159.428	33.6787	0.211247	-2.24299	3.34481e-07	1.13325e-06	DS499594	3551174	3551813	+	432	-	-	-	S	eurotNOG12150	conserved hypothetical protein
AFUB_085550	17.1296	30.3453	3.91393	0.12898	-2.95479	3.35451e-07	1.13614e-06	DS499600	1707280	1708251	-	972	-	GO:0008152;GO:0008152;GO:0016787;GO:0016787;GO:0016787;	-	V	opiNOG37179	lipase/esterase, putative
AFUB_015050	115.2	159.47	70.9308	0.444791	-1.1688	3.41112e-07	1.15492e-06	DS499594	4266196	4267911	+	1716	-	-	K10277	TB	opiNOG02547;KOG2132	JmjC domain protein, putative
AFUB_070860	148.07	197.967	98.1737	0.495909	-1.01185	3.48447e-07	1.17854e-06	DS499598	2204327	2204860	+	534	-	GO:0008080;GO:0008080;GO:0008080;GO:0016740;	-	R	opiNOG74656;opiNOG67775	GNAT family acetyltransferase, putative
AFUB_092270	9.45066	18.0025	0.898784	0.0499254	-4.32408	3.56896e-07	1.20588e-06	DS499601	1632639	1634796	+	1800	-	GO:0004497;GO:0004497;GO:0004497;GO:0055114;	-	QP	COG2072;opiNOG52373	flavin-containing monooxygenase, putative
AFUB_049600	65.4452	92.3704	38.5201	0.417017	-1.26182	3.84328e-07	1.29503e-06	DS499597	210733	211797	+	1065	-	-	-	R	opiNOG20325	conserved hypothetical protein
AFUB_013540	154.332	211.588	97.076	0.458797	-1.12407	4.22654e-07	1.41836e-06	DS499594	3822112	3822588	-	477	-	GO:0005515;	-	SR	opiNOG43582;opiNOG36082;opiNOG59697	F-box domain protein
AFUB_096680	44.8165	66.3387	23.2944	0.351143	-1.50987	4.28238e-07	1.43516e-06	DS499602	1113352	1114122	-	771	-	GO:0005515;	-	FZ	COG0775;opiNOG03452;opiNOG21259	conserved hypothetical protein
AFUB_066500	16.2728	28.349	4.1967	0.148037	-2.75597	4.28505e-07	1.43556e-06	DS499598	1007674	1008437	-	705	-	GO:0016020;GO:0016021;GO:0016021;GO:0016021;	-	S	opiNOG59941;eurotNOG07285	conserved hypothetical protein
AFUB_048040	67.2976	100.764	33.8315	0.335751	-1.57454	4.40808e-07	1.47478e-06	DS499596	4040110	4041103	-	879	-	GO:0005576;GO:0005576;GO:0005576;GO:0005975;GO:0005975;GO:0005975;GO:0016787;GO:0016787;GO:0016787;GO:0030248;GO:0030248;GO:0030248;	K05972	R	opiNOG23068;eurotNOG05121	acetyl xylan esterase (Axe1), putative
AFUB_081850	76.0106	105.141	46.8803	0.44588	-1.16527	4.47694e-07	1.4963e-06	DS499600	578741	579607	+	867	-	GO:0016020;GO:0016021;GO:0016021;GO:0016021;	-	S	opiNOG56255;opiNOG57145	conserved hypothetical protein
AFUB_096700	13.5175	24.9647	2.07021	0.0829257	-3.59204	4.78908e-07	1.59577e-06	DS499602	1142362	1143851	+	1251	-	GO:0004553;GO:0005576;GO:0005975;GO:0031222;GO:0045493;GO:0046558;GO:0046558;	K06113	G	COG3507	extracellular arabinanase, putative
AFUB_004210	1695.33	2492.86	897.802	0.360149	-1.47333	4.9258e-07	1.63967e-06	DS499594	1178276	1180796	+	2466	-	GO:0000981;GO:0000981;GO:0000981;GO:0003677;GO:0003677;GO:0003677;GO:0003677;GO:0005634;GO:0005634;GO:0005634;GO:0005634;GO:0006351;GO:0006351;GO:0006351;GO:0006355;GO:0006355;GO:0006357;GO:0008270;GO:0008270;GO:0008270;GO:0046872;	-	S	opiNOG06151	C6 transcription factor, putative
AFUB_088370	1184.54	1738.15	630.937	0.362994	-1.46198	5.00308e-07	1.66427e-06	DS499601	474917	476146	+	1125	-	GO:0016020;GO:0016021;GO:0016021;GO:0016021;GO:0016021;GO:0055085;GO:0055085;GO:0055085;	-	RP	opiNOG13437;COG1275;opiNOG19231	MFS transporter, putative
AFUB_100330	31.363	49.0683	13.6576	0.278339	-1.84509	5.92597e-07	1.96268e-06	DS499603	587730	588005	+	174	-	-	-	-	-	hypothetical protein
AFUB_084830	19.9129	33.7811	6.04473	0.178938	-2.48247	6.00787e-07	1.98781e-06	DS499600	1492531	1493507	-	846	-	-	-	S	eurotNOG12479	conserved hypothetical protein
AFUB_085800	33.657	53.2669	14.0471	0.263712	-1.92296	7.37817e-07	2.42415e-06	DS499600	1766294	1768028	+	1563	-	GO:0005215;GO:0008643;GO:0008643;GO:0008643;GO:0016020;GO:0016021;GO:0016021;GO:0016021;GO:0016021;GO:0022857;GO:0022857;GO:0022857;GO:0055085;GO:0055085;	K08178	R	opiNOG03566	sugar transporter family protein
AFUB_041740	70.7148	98.0305	43.3992	0.442711	-1.17556	7.62207e-07	2.50179e-06	DS499596	2206047	2207927	+	1806	-	-	-	S	eurotNOG00093	conserved hypothetical protein
AFUB_034190	42.5853	63.3029	21.8677	0.345445	-1.53347	7.77139e-07	2.54657e-06	DS499596	97537	98979	-	1443	-	GO:0004497;GO:0004497;GO:0004497;GO:0004497;GO:0016705;GO:0016705;GO:0016705;GO:0055114;GO:0055114;	-	SC	opiNOG10215;COG2141	xenobiotic compound monooxygenase, DszA family
AFUB_038090	38.7899	58.4387	19.1411	0.327542	-1.61025	7.79486e-07	2.55342e-06	DS499596	1183747	1184808	+	1017	-	-	-	S	opiNOG44226	hypothetical protein
AFUB_061350	407.879	561.799	253.958	0.452044	-1.14547	8.068e-07	2.63719e-06	DS499597	3486378	3488292	+	1698	-	GO:0005623;GO:0005623;GO:0005623;GO:0045454;GO:0045454;GO:0045454;	-	S	opiNOG08000;fuNOG03638;KOG0324	thioredoxin, putative
AFUB_071710	12.3347	22.2788	2.3905	0.107299	-3.22029	8.4678e-07	2.76196e-06	DS499598	2522516	2523475	-	960	-	GO:0008168;GO:0008168;GO:0008168;GO:0032259;	-	R	opiNOG53136;eurotNOG10044	conserved hypothetical protein
AFUB_071890	232.031	434.588	29.4733	0.067819	-3.88217	1.01032e-06	3.26947e-06	DS499598	2561614	2562666	+	1053	-	GO:0000166;GO:0004747;GO:0004747;GO:0004747;GO:0004747;GO:0005524;GO:0005524;GO:0005524;GO:0005634;GO:0005634;GO:0005634;GO:0005737;GO:0005737;GO:0005737;GO:0005975;GO:0006014;GO:0006014;GO:0016301;GO:0016301;GO:0016301;GO:0016310;GO:0016740;GO:0019303;GO:0019303;GO:0019303;GO:0046835;GO:0046872;GO:0046872;GO:0046872;	K00852	G	COG0524;opiNOG06510	ribokinase
AFUB_041940	76.5324	104.671	48.3937	0.462342	-1.11297	1.07083e-06	3.4585e-06	DS499596	2268092	2269308	-	990	-	GO:0004553;GO:0004553;GO:0004553;GO:0005975;GO:0005975;GO:0005975;GO:0008152;GO:0016787;GO:0016798;	K01183	RG	opiNOG16512;KOG4701;opiNOG07753;eurotNOG03194	class III chitinase, putative
AFUB_080010	18.2626	30.769	5.75614	0.187076	-2.4183	1.07384e-06	3.46709e-06	DS499600	5126	7690	+	2280	-	-	-	S	opiNOG53537;eurotNOG00003	hypothetical protein
AFUB_101730	183.063	308.03	58.0969	0.188608	-2.40654	1.07636e-06	3.47409e-06	DS499604	353869	355628	-	1569	-	GO:0015171;GO:0016020;GO:0016020;GO:0016020;GO:0016021;GO:0016021;GO:0016021;GO:0022857;GO:0022857;GO:0055085;GO:0055085;	-	E	opiNOG50162;opiNOG16221;COG0531	GABA permease, putative
AFUB_085830	32.3298	51.631	13.0286	0.25234	-1.98656	1.09585e-06	3.53355e-06	DS499600	1773075	1774568	-	1494	-	GO:0004497;GO:0004497;GO:0004497;GO:0005506;GO:0005506;GO:0005506;GO:0016491;GO:0016705;GO:0016705;GO:0016705;GO:0020037;GO:0020037;GO:0020037;GO:0046872;GO:0055114;GO:0055114;GO:0055114;	-	Q	COG2124;opiNOG00940;opiNOG39691	cytochrome P450, putative
AFUB_033590	10.3222	19.1629	1.48159	0.0773157	-3.69309	1.12895e-06	3.63552e-06	DS499595	4714931	4715458	+	528	-	-	-	S	opiNOG58623	conserved hypothetical protein
AFUB_096610	18.6913	31.335	6.04754	0.192996	-2.37336	1.17302e-06	3.77252e-06	DS499602	1086515	1087151	+	591	-	-	-	-	-	conserved hypothetical protein
AFUB_086250	37.0298	55.637	18.4226	0.331121	-1.59457	1.28556e-06	4.1197e-06	DS499600	1881586	1883637	+	2052	-	-	-	S	opiNOG73621;NOG108381;opiNOG48474;opiNOG71433	conserved hypothetical protein
AFUB_077540	73.7206	101.014	46.4273	0.459613	-1.12151	1.4455e-06	4.6143e-06	DS499599	1552055	1552552	+	438	-	GO:0008152;GO:0008152;GO:0016846;GO:0016846;GO:0016846;	-	S	COG3791;opiNOG40511;opiNOG42877	DUF636 domain protein
AFUB_033020	32.1149	49.1699	15.0598	0.30628	-1.70708	1.75368e-06	5.55435e-06	DS499595	4596253	4596447	+	195	-	-	-	I	COG0657	conserved hypothetical protein
AFUB_036260	344.234	499.727	188.74	0.377687	-1.40474	1.75448e-06	5.55435e-06	DS499596	623590	625061	-	1419	-	GO:0009820;GO:0009820;GO:0009820;GO:0016740;GO:0016765;GO:0016765;GO:0050364;GO:0050364;GO:0050364;	K14131	S	opiNOG30425	dimethylallyl tryptophan synthase GliD2
AFUB_043250	256.985	352.979	160.991	0.456093	-1.1326	1.95335e-06	6.15983e-06	DS499596	2631188	2633982	-	2553	-	GO:0003700;GO:0003700;GO:0005515;GO:0006355;GO:0006355;GO:0008270;GO:0008270;GO:0008270;GO:0043565;GO:0043565;GO:0043565;GO:0046872;	K14858	OTK	COG2202;NOG47730;opiNOG16793	GATA transcription factor LreA
AFUB_036270	24.6607	39.9154	9.40605	0.235649	-2.08529	2.0446e-06	6.43324e-06	DS499596	625755	632697	-	6822	-	GO:0003824;GO:0003824;GO:0003824;GO:0008152;GO:0008152;GO:0016874;	-	QI	opiNOG21144;COG1020	nonribosomal peptide synthase GliP2
AFUB_030280	9.96699	18.4379	1.49603	0.0811389	-3.62346	2.23422e-06	7.00977e-06	DS499595	3810224	3811261	-	1038	-	GO:0005515;	-	SR	opiNOG68139;eurotNOG07613	F-box domain protein
AFUB_044160	37.6422	56.1116	19.1728	0.34169	-1.54924	2.42498e-06	7.59381e-06	DS499596	2937060	2939404	+	1887	-	GO:0000902;GO:0000902;GO:0000902;	-	S	opiNOG15863;eurotNOG05849	conserved hypothetical protein
AFUB_100860	76.2478	104.623	47.8726	0.457572	-1.12793	2.46544e-06	7.71074e-06	DS499604	93733	94779	-	1047	-	GO:0005506;GO:0005506;GO:0005506;GO:0008610;GO:0008610;GO:0008610;GO:0016020;GO:0016021;GO:0016021;GO:0016021;GO:0016491;GO:0016491;GO:0016491;GO:0055114;GO:0055114;	-	S	eurotNOG05394	conserved hypothetical protein
AFUB_027430	115.045	154.899	75.1911	0.48542	-1.0427	2.51083e-06	7.84277e-06	DS499595	2979064	2981056	-	1929	-	-	-	S	opiNOG23404;eurotNOG01374	conserved hypothetical protein
AFUB_056130	76.0813	103.314	48.8482	0.472812	-1.08066	2.54032e-06	7.93237e-06	DS499597	2082674	2083240	+	567	-	GO:0004553;GO:0004553;GO:0004553;GO:0005975;GO:0005975;GO:0008152;GO:0016787;GO:0016798;GO:0045493;GO:0045493;GO:0045493;	-	SR	opiNOG49923;opiNOG26556	endo-1,4-beta-xylanase, putative
AFUB_048130	29.0962	55.2422	2.95024	0.0534056	-4.22687	2.62717e-06	8.19446e-06	DS499596	4061054	4061792	-	687	-	GO:0000272;GO:0004553;GO:0004553;GO:0005576;GO:0005576;GO:0005576;GO:0005975;GO:0005975;GO:0005975;GO:0008152;GO:0016787;GO:0016798;GO:0031176;GO:0031176;GO:0031176;GO:0045493;GO:0045493;GO:0045493;	K01181	G	opiNOG10081	endo-1,4-beta-xylanase (XlnA), putative
AFUB_047980	13.3792	23.4101	3.34838	0.143031	-2.8056	2.91203e-06	9.03314e-06	DS499596	4023580	4024504	+	867	-	GO:0006950;GO:0006950;GO:0016020;GO:0016021;GO:0016021;GO:0016021;GO:0016021;	-	S	sordNOG04998;opiNOG01697	RTA1 domain protein, putative
AFUB_072010	5.67393	11.3479	0	0	-Inf	3.05783e-06	9.47353e-06	DS499598	2587741	2589685	+	1578	-	-	-	S	eurotNOG12539;opiNOG60737	hypothetical protein
AFUB_044370	21.8368	35.2039	8.46975	0.240591	-2.05534	3.2123e-06	9.93652e-06	DS499596	3009467	3011149	+	1572	-	-	-	S	opiNOG18914	hypothetical protein
AFUB_085290	8.34307	15.783	0.903098	0.0572196	-4.12735	3.2512e-06	1.00443e-05	DS499600	1630549	1631079	+	531	-	GO:0016020;GO:0016021;GO:0016021;GO:0016021;	-	S	eurotNOG11425	hypothetical protein
AFUB_097710	10.9461	19.7844	2.10773	0.106535	-3.2306	3.53484e-06	1.08899e-05	DS499602	1436647	1437980	-	969	-	-	-	S	eurotNOG07386	conserved hypothetical protein
AFUB_099430	18.4283	30.4571	6.39953	0.210116	-2.25074	3.70954e-06	1.14068e-05	DS499603	354172	355988	+	1701	-	GO:0005215;GO:0005315;GO:0005315;GO:0005315;GO:0006817;GO:0006817;GO:0006817;GO:0016020;GO:0016021;GO:0016021;GO:0016021;GO:0016021;GO:0022857;GO:0022857;GO:0055085;GO:0055085;	K08176	P	opiNOG07179;KOG0252	phosphate:H+ symporter
AFUB_005210	738.979	1022.42	455.542	0.445554	-1.16633	3.72752e-06	1.14585e-05	DS499594	1456541	1458974	-	2034	-	GO:0015204;GO:0015204;GO:0015204;GO:0016020;GO:0016020;GO:0016020;GO:0016021;GO:0016021;GO:0016021;GO:0016021;GO:0022857;GO:0022857;GO:0055085;GO:0055085;GO:0071918;GO:0071918;	-	PE	COG0591;opiNOG02429	urea transporter (Dur3), putative
AFUB_012510	90.5911	122.028	59.1544	0.484762	-1.04465	3.96628e-06	1.21509e-05	DS499594	3522204	3524310	-	2055	-	-	-	S	eurotNOG07095;opiNOG59518	conserved hypothetical protein
AFUB_062280	27.2984	42.431	12.1659	0.286722	-1.80228	4.26314e-06	1.30401e-05	DS499597	3697610	3699252	-	1419	-	GO:0004180;GO:0004185;GO:0004185;GO:0004185;GO:0006508;GO:0006508;	K13289	OE	COG2939;opiNOG16388	carboxypeptidase Y, putative
AFUB_071870	33.7028	50.6996	16.706	0.329509	-1.60161	4.64487e-06	1.4129e-05	DS499598	2555906	2557436	+	1422	-	GO:0003824;GO:0003824;GO:0016491;GO:0016491;GO:0016614;GO:0016614;GO:0050660;GO:0050660;GO:0050660;GO:0055114;GO:0055114;GO:0071949;GO:0071949;	-	CR	opiNOG54644;opiNOG17517;COG0277	FAD binding oxidoreductase, putative
AFUB_035330	514.341	735.961	292.721	0.39774	-1.3301	5.32283e-06	1.61021e-05	DS499596	386980	388788	-	1482	-	GO:0003700;GO:0003700;GO:0006355;GO:0006355;GO:0008270;GO:0008270;GO:0008270;GO:0043565;GO:0043565;GO:0043565;GO:0046872;	-	K	opiNOG39089	sexual development transcription factor NsdD
AFUB_005890	90.5948	121.834	59.3551	0.487178	-1.03748	5.53368e-06	1.66991e-05	DS499594	1661184	1662395	-	1212	-	GO:0003677;GO:0003677;GO:0003677;	-	S	opiNOG15551;eurotNOG02041	conserved hypothetical protein
AFUB_097430	63.1522	89.7793	36.5251	0.406832	-1.2975	5.85944e-06	1.76444e-05	DS499602	1330249	1330798	-	414	-	GO:0006629;GO:0006629;GO:0006629;GO:0008081;GO:0008081;GO:0008081;GO:0046475;GO:0046475;GO:0047389;GO:0047389;	-	R	opiNOG18785	conserved hypothetical protein
AFUB_086000	7.06647	14.1329	0	0	-Inf	5.89625e-06	1.77444e-05	DS499600	1814698	1815911	+	1158	-	GO:0016787;GO:0016787;GO:0016787;	-	R	opiNOG38442;sordNOG10306	alpha/beta hydrolase, putative
AFUB_055180	83.9368	122.497	45.3769	0.370434	-1.43271	6.02355e-06	1.81055e-05	DS499597	1808203	1809561	-	1359	-	GO:0003824;GO:0003824;GO:0003963;GO:0003963;GO:0003963;GO:0006396;GO:0006396;GO:0006396;	K01974	A	opiNOG09008;COG0430	RNA 3'-terminal phosphate cyclase, putative
AFUB_045830	30.6781	47.1604	14.1957	0.301008	-1.73212	6.11841e-06	1.83682e-05	DS499596	3492190	3494268	+	2079	-	-	-	J	COG0154;opiNOG37832	amidase family protein
AFUB_028380	14.259	24.8926	3.62534	0.145639	-2.77953	6.14754e-06	1.84445e-05	DS499595	3247922	3248737	+	816	-	GO:0008168;GO:0008168;GO:0008168;GO:0008168;GO:0016740;GO:0032259;	-	R	opiNOG66857	methyltransferase, putative
AFUB_086170	12.6613	24.118	1.20463	0.0499473	-4.32345	6.1518e-06	1.84517e-05	DS499600	1858843	1859330	+	435	-	-	-	SR	sordNOG10084;opiNOG20703	conserved hypothetical protein
AFUB_044690	8.00113	15.1222	0.880026	0.0581942	-4.10298	6.63782e-06	1.98312e-05	DS499596	3163283	3165949	-	2430	-	GO:0016020;GO:0016021;GO:0016021;GO:0016021;GO:0016491;GO:0016491;GO:0016491;GO:0031177;GO:0031177;GO:0031177;GO:0055114;	-	QI	eurotNOG08208;NOG00135;COG3321;KOG1202	PKS-like enzyme, putative
AFUB_022100	682.83	999.891	365.768	0.365808	-1.45084	7.19122e-06	2.13875e-05	DS499595	1380218	1381738	+	1521	-	-	-	S	opiNOG18735	conserved hypothetical protein
AFUB_097240	309.653	426.516	192.791	0.452014	-1.14556	7.29116e-06	2.16652e-05	DS499602	1255130	1256065	-	936	-	-	-	R	opiNOG26650	isoflavone reductase family protein
AFUB_071530	67.8818	94.2948	41.4688	0.439778	-1.18515	7.31435e-06	2.17211e-05	DS499598	2409900	2410769	-	822	-	GO:0005515;	-	MR	opiNOG05557;COG0666;opiNOG52781;opiNOG48532	Ankyrin repeat protein
AFUB_044710	162.694	227.487	97.9001	0.430354	-1.2164	7.37003e-06	2.18667e-05	DS499596	3168976	3170316	-	1341	-	GO:0016020;GO:0016021;GO:0016021;GO:0016021;	-	S	opiNOG36900	integral membrane protein
AFUB_045290	27.6941	42.439	12.9492	0.305126	-1.71252	7.98125e-06	2.35599e-05	DS499596	3320579	3320995	+	417	-	-	-	SG	COG2513;opiNOG64426	hypothetical protein
AFUB_055440	66.4233	90.502	42.3445	0.467885	-1.09577	8.36017e-06	2.4649e-05	DS499597	1882392	1884704	+	2313	-	-	-	S	opiNOG20622	hypothetical protein
AFUB_057820	56.214	83.5491	28.8789	0.345652	-1.53261	8.37403e-06	2.46825e-05	DS499597	2519888	2520990	+	1053	-	GO:0055114;GO:0055114;GO:0055114;	K00344	QC	COG0604;opiNOG31239	alcohol dehydrogenase, zinc-containing, putative
AFUB_045300	28.9517	44.0886	13.8148	0.313342	-1.67419	8.77708e-06	2.57881e-05	DS499596	3321450	3321987	-	435	-	-	-	Q	opiNOG27120	short-chain oxidoreductase, putative
AFUB_030220	2756.23	3845.72	1666.73	0.433398	-1.20623	9.06375e-06	2.65886e-05	DS499595	3796356	3798115	+	1593	-	GO:0005215;GO:0016020;GO:0016020;GO:0016020;GO:0016021;GO:0016021;GO:0016021;GO:0016021;GO:0022857;GO:0022857;GO:0022891;GO:0055085;GO:0055085;	-	R	opiNOG00669;KOG0254	MFS monosaccharide transporter, putative
AFUB_036960	12.7109	22.0907	3.33112	0.150792	-2.72936	9.28853e-06	2.72157e-05	DS499596	849323	853843	-	4359	-	GO:0000166;GO:0005524;GO:0005524;GO:0005524;GO:0005524;GO:0008559;GO:0008559;GO:0016020;GO:0016021;GO:0016021;GO:0016021;GO:0016021;GO:0016887;GO:0016887;GO:0042626;GO:0042626;GO:0042626;GO:0042908;GO:0042908;GO:0055085;GO:0055085;	-	QV	opiNOG00111;opiNOG51407;COG1132	ABC transporter, putative
AFUB_007040	71.5528	96.3986	46.707	0.48452	-1.04537	9.59195e-06	2.80714e-05	DS499594	1978434	1978999	+	489	-	-	-	S	opiNOG44607;NOG123988;opiNOG56654;eurotNOG07214	hypothetical protein
AFUB_070540	6.19539	12.0849	0.305847	0.0253081	-5.30425	9.59784e-06	2.80804e-05	DS499598	2124687	2124893	+	207	-	-	-	-	-	hypothetical protein
AFUB_080290	48.8613	69.0124	28.7103	0.416016	-1.26529	1.02289e-05	2.98382e-05	DS499600	154660	155154	+	423	-	GO:0016020;GO:0016021;GO:0016021;GO:0016021;	-	S	opiNOG05325;pleNOG03797;opiNOG30424	hypothetical protein
AFUB_078840	67.5365	91.5469	43.5261	0.475451	-1.07263	1.07828e-05	3.13339e-05	DS499599	1929414	1930184	+	771	-	-	-	SR	opiNOG74740;eurotNOG10251;opiNOG47043	conserved hypothetical protein
AFUB_091970	20.731	33.7049	7.75714	0.230149	-2.11936	1.10032e-05	3.19649e-05	DS499601	1575550	1577273	-	1488	-	GO:0004650;GO:0004650;GO:0004650;GO:0005975;GO:0005975;GO:0005975;GO:0008152;GO:0016787;GO:0016798;	-	R	opiNOG22617	exo-polygalacturonase, putative
AFUB_015700	48.2077	75.321	21.0944	0.28006	-1.83619	1.11308e-05	3.23166e-05	DS499594	4454602	4454856	-	255	-	-	-	R	COG0666	hypothetical protein
AFUB_086360	10.8265	19.2309	2.42221	0.125954	-2.98903	1.37558e-05	3.94971e-05	DS499600	1905716	1912351	+	6636	-	GO:0003824;GO:0003824;GO:0003824;GO:0008152;GO:0008152;GO:0016874;	K18281	QI	eurotNOG10516;COG1020	nonribosomal peptide synthase, putative
AFUB_083970	35.5927	52.2462	18.9392	0.362499	-1.46395	1.38156e-05	3.96456e-05	DS499600	1241421	1243462	+	1776	-	-	-	HR	COG0523;opiNOG06260	CobW domain protein
AFUB_035460	29.7287	44.7019	14.7554	0.330085	-1.59909	1.42451e-05	4.08308e-05	DS499596	437470	441342	-	3873	-	GO:0003824;GO:0003824;GO:0003824;GO:0008152;GO:0008152;GO:0016874;	-	Q	COG1020	nonribosomal peptide synthase, putative
AFUB_067220	74.5686	104.424	44.7136	0.428194	-1.22366	1.56665e-05	4.4749e-05	DS499598	1176644	1177205	-	399	-	-	-	-	-	hypothetical protein
AFUB_011160	68.8742	92.8039	44.9444	0.484295	-1.04604	1.60658e-05	4.58367e-05	DS499594	3151634	3153734	+	1692	-	GO:0016020;GO:0016021;GO:0016021;GO:0016021;	-	S	opiNOG24495;euroNOG05218	conserved hypothetical protein
AFUB_097470	57.4194	78.7684	36.0705	0.457931	-1.1268	1.6948e-05	4.81866e-05	DS499602	1335101	1335892	+	792	-	-	-	S	eurotNOG11274;opiNOG53640	conserved hypothetical protein
AFUB_092100	14.3241	24.1558	4.49242	0.185977	-2.4268	1.71654e-05	4.87769e-05	DS499601	1596639	1597976	+	1209	-	GO:0000981;GO:0000981;GO:0000981;GO:0005634;GO:0005634;GO:0005634;GO:0006355;GO:0006355;GO:0006357;GO:0008270;GO:0008270;GO:0008270;	-	S	sordNOG12724;opiNOG28662	hypothetical protein
AFUB_071360	32.4764	47.9872	16.9656	0.353543	-1.50004	1.72652e-05	4.90462e-05	DS499598	2346927	2347453	+	417	-	-	-	SR	opiNOG63607;eurotNOG07020	conserved hypothetical protein
AFUB_086050	9.31901	18.638	0	0	-Inf	1.84443e-05	5.2231e-05	DS499600	1834274	1834968	-	522	-	GO:0016020;GO:0016021;GO:0016021;GO:0016021;GO:0016021;GO:0016765;GO:0016765;GO:0016765;	-	S	opiNOG60725;opiNOG39118	integral membrane protein
AFUB_098690	10.9077	20.005	1.81051	0.0905032	-3.46589	1.90756e-05	5.3941e-05	DS499603	152194	154121	+	1728	-	GO:0003677;GO:0003677;GO:0003677;GO:0003677;GO:0005634;GO:0005634;GO:0005634;	-	K	opiNOG17119	homeobox transcription factor, putative
AFUB_049350	19.474	31.1058	7.84229	0.252117	-1.98784	1.95633e-05	5.5257e-05	DS499597	166032	166438	-	360	-	-	-	R	opiNOG62328	MBL2-like secreted peptide, putative
AFUB_102210	26.6925	47.2813	6.10382	0.129096	-2.95349	1.97093e-05	5.56535e-05	DS499605	20684	21947	+	1203	-	-	-	SK	opiNOG62491;eurotNOG03313	hypothetical protein
AFUB_036290	4612.84	8158.55	1067.13	0.130798	-2.93458	2.23791e-05	6.28156e-05	DS499596	634753	636233	-	1350	-	GO:0005887;GO:0016020;GO:0016021;GO:0016021;GO:0016021;GO:0055085;GO:0055085;GO:0055085;	-	G	opiNOG24493	MFS transporter, putative
AFUB_096820	67.463	90.3582	44.5678	0.493234	-1.01965	2.25741e-05	6.33446e-05	DS499602	1163472	1164266	+	795	-	-	-	S	opiNOG64572;opiNOG43583	hypothetical protein
AFUB_086040	30.0111	47.3586	12.6636	0.267399	-1.90293	2.33326e-05	6.53986e-05	DS499600	1832157	1833494	+	1338	-	GO:0016787;GO:0016787;GO:0016787;	-	SR	COG0596;opiNOG08658	alpha/beta hydrolase, putative
AFUB_081160	21.5542	33.7629	9.34546	0.276797	-1.8531	2.50151e-05	6.98769e-05	DS499600	423031	424352	+	1215	-	GO:0005887;GO:0016020;GO:0016021;GO:0016021;GO:0016021;GO:0055085;GO:0055085;GO:0055085;	-	G	pleNOG04267;KOG2504	MFS transporter, putative
AFUB_016440	29.4923	47.8734	11.1113	0.232098	-2.10719	2.57372e-05	7.18332e-05	DS499594	4662826	4663679	+	597	-	-	-	R	opiNOG28994	hypothetical protein
AFUB_015900	36.7748	60.0003	13.5493	0.22582	-2.14675	2.77461e-05	7.7005e-05	DS499594	4497907	4498862	-	834	-	-	K15529	R	opiNOG34138	phosphatase, putative
AFUB_070790	30.7474	45.4986	15.9961	0.351572	-1.50811	2.88315e-05	7.98604e-05	DS499598	2183570	2186015	+	2079	-	GO:0005515;	-	R	opiNOG28956	conserved hypothetical protein
AFUB_074670	63.5023	85.7448	41.2598	0.481194	-1.05531	2.91004e-05	8.05149e-05	DS499599	722780	725015	-	1920	-	GO:0003993;GO:0003993;GO:0003993;GO:0016311;GO:0046872;GO:0046872;GO:0046872;	K01113	PG	opiNOG15127;COG3540	alkaline phosphatase, putative
AFUB_021010	34.953	51.4748	18.4313	0.358065	-1.48171	3.06724e-05	8.47695e-05	DS499595	1055638	1056331	+	582	-	-	-	-	-	hypothetical protein
AFUB_073130	29.3451	43.7212	14.969	0.342374	-1.54636	3.33068e-05	9.16145e-05	DS499599	271819	272909	+	1005	-	-	-	SR	opiNOG56053;opiNOG13227;eurotNOG10010	conserved hypothetical protein
AFUB_061980	40.462	57.52	23.404	0.406885	-1.29731	3.38799e-05	9.30614e-05	DS499597	3622962	3625347	-	1752	-	GO:0003824;GO:0003824;GO:0005315;GO:0005315;GO:0005315;GO:0006817;GO:0006817;GO:0006817;GO:0008152;GO:0008152;GO:0016020;GO:0016020;GO:0016020;GO:0016021;GO:0016021;GO:0016021;GO:0016874;GO:0016874;GO:0016874;GO:0055085;	-	I	opiNOG16479;NOG12813;COG0318	AMP dependent CoA ligase
AFUB_045020	335.447	447.443	223.451	0.499395	-1.00175	3.84586e-05	0.000105054	DS499596	3247434	3248959	+	1413	-	-	-	KL	eurotNOG06861;eurotNOG09982	bZIP transcription factor, putative
AFUB_030950	49.7541	68.4899	31.0183	0.452889	-1.14277	4.51245e-05	0.000122209	DS499595	4023884	4024774	+	891	-	-	-	S	opiNOG28911;NOG125863	hypothetical protein
AFUB_066820	71.0913	99.0027	43.1798	0.436148	-1.19711	4.51468e-05	0.000122209	DS499598	1084105	1086294	-	2058	-	GO:0000981;GO:0000981;GO:0000981;GO:0005634;GO:0005634;GO:0005634;GO:0006355;GO:0006355;GO:0006357;GO:0008270;GO:0008270;GO:0008270;	-	K	opiNOG34536;NOG09445;opiNOG00804	C6 sexual development transcription factor, putative
AFUB_007720	17.8122	28.4876	7.13681	0.250524	-1.99698	4.69639e-05	0.000126885	DS499594	2158682	2159311	+	630	-	-	-	-	-	conserved hypothetical protein
AFUB_094580	14.1589	23.5196	4.79827	0.204012	-2.29328	4.73588e-05	0.000127847	DS499602	483672	485256	-	1260	-	GO:0005887;GO:0016020;GO:0016021;GO:0016021;GO:0016021;GO:0055085;GO:0055085;GO:0055085;	-	G	opiNOG02197;KOG2533	MFS allantoate transporter, putative
AFUB_062320	26.4206	41.6997	11.1415	0.267185	-1.90409	4.94779e-05	0.000132986	DS499597	3703809	3704158	+	294	-	-	-	O	opiNOG47513;eurotNOG07139;ascNOG26593	RING finger protein
AFUB_095600	61.2761	82.1897	40.3625	0.491089	-1.02594	5.03026e-05	0.000135056	DS499602	758132	758497	-	300	-	-	-	S	euroNOG13171;opiNOG76641;opiNOG47716	conserved hypothetical protein
AFUB_071690	11.4965	19.7557	3.23733	0.163868	-2.60939	5.44222e-05	0.000145602	DS499598	2516105	2518172	-	1791	-	GO:0003824;GO:0003824;GO:0003824;GO:0008152;GO:0008152;	-	Q	opiNOG48976;COG1020	AMP-binding enzyme, putative
AFUB_100420	24.5685	39.5404	9.59653	0.242702	-2.04274	5.59768e-05	0.000149519	DS499603	608581	610346	+	1710	-	GO:0004497;GO:0004497;GO:0004497;GO:0005506;GO:0005506;GO:0005506;GO:0016020;GO:0016021;GO:0016021;GO:0016021;GO:0016491;GO:0016705;GO:0016705;GO:0016705;GO:0020037;GO:0020037;GO:0020037;GO:0046872;GO:0055114;GO:0055114;GO:0055114;	-	Q	opiNOG21705;opiNOG64300	O-methylsterigmatocystin oxidoreductase, putative
AFUB_045620	35.1466	50.4379	19.8552	0.393656	-1.34499	5.71794e-05	0.000152483	DS499596	3420419	3421956	+	1362	-	-	-	S	eurotNOG01476	conserved hypothetical protein
AFUB_036060	3735.55	5112.95	2358.15	0.461211	-1.1165	6.53695e-05	0.000173389	DS499596	573678	574783	+	1065	-	GO:0008168;GO:0008168;GO:0008168;GO:0016740;GO:0032259;	-	S	opiNOG17222	methyltransferase, putative
AFUB_086200	35.1108	50.5179	19.7037	0.390033	-1.35833	6.69472e-05	0.000177431	DS499600	1861826	1869428	+	7389	-	GO:0003824;GO:0003824;GO:0016491;GO:0016491;GO:0016491;GO:0016740;GO:0016740;GO:0016740;GO:0031177;GO:0031177;GO:0031177;GO:0055114;	-	Q	opiNOG21834;sordNOG10593	polyketide synthase, putative
AFUB_088950	22.8647	34.8923	10.8372	0.310589	-1.68692	6.79043e-05	0.000179678	DS499601	646183	646993	-	705	-	GO:0005576;GO:0005576;GO:0005576;GO:0016787;GO:0016787;GO:0016787;	K09252	R	opiNOG25720	ferulic acid esterase (FaeA), putative
AFUB_026460	11.975	20.3232	3.62684	0.178458	-2.48634	6.86093e-05	0.000181446	DS499595	2709314	2709830	+	252	-	-	-	-	-	hypothetical protein
AFUB_033160	45.1148	70.0442	20.1855	0.288182	-1.79495	7.32719e-05	0.000193209	DS499595	4621602	4623352	+	1425	-	GO:0016020;GO:0016021;GO:0016021;GO:0016021;	-	E	opiNOG14186	amino acid transporter, putative
AFUB_054440	7.39951	13.6088	1.19019	0.087457	-3.51528	7.58604e-05	0.000199768	DS499597	1595430	1597112	-	1347	-	-	-	S	opiNOG64794;euroNOG12198;opiNOG60634	hypothetical protein
AFUB_080020	13.8083	22.801	4.81553	0.211198	-2.24333	7.91813e-05	0.000207903	DS499600	10143	10661	+	519	-	GO:0005634;GO:0005634;GO:0005634;	-	RB	opiNOG01931;eurotNOG07341;eurotNOG12976	hypothetical protein
AFUB_067260	37.5628	53.2189	21.9067	0.411634	-1.28057	8.18238e-05	0.000214386	DS499598	1199957	1202309	+	2115	-	GO:0000272;GO:0000272;GO:0000272;GO:0003824;GO:0003824;GO:0004339;GO:0004339;GO:0004339;GO:0005976;GO:0005976;GO:0016020;GO:0016021;GO:0016021;GO:0016021;GO:0030246;GO:0030246;GO:2001070;GO:2001070;GO:2001070;	K01178	G	opiNOG06611;COG3387	glucoamylase/glucan 1,4-alpha-glucosidase, putative
AFUB_023930	13.5063	22.9328	4.07984	0.177904	-2.49083	8.92776e-05	0.000232682	DS499595	2011210	2012893	-	1581	-	GO:0005215;GO:0016020;GO:0016020;GO:0016020;GO:0016021;GO:0016021;GO:0016021;GO:0016021;GO:0022857;GO:0022857;GO:0022891;GO:0055085;GO:0055085;	K08150	R	KOG0254;opiNOG02937	myo-inositol transporter
AFUB_041630	28.9099	42.4714	15.3484	0.361381	-1.46841	8.94662e-05	0.000233112	DS499596	2174025	2178875	-	4704	-	GO:0005515;GO:0005783;GO:0005789;GO:0015031;GO:0016020;GO:0016787;GO:0016788;GO:0016788;GO:0016788;	-	SR	sordNOG06282;KOG2029;sorNOG06333	hypothetical protein
AFUB_102200	4.1843	8.36861	0	0	-Inf	9.20312e-05	0.00023948	DS499605	11103	13667	+	2340	-	-	-	S	opiNOG53537;eurotNOG00003	hypothetical protein
AFUB_088320	29.975	43.7563	16.1937	0.370088	-1.43406	9.24496e-05	0.000240442	DS499601	466753	468225	-	1473	-	GO:0008643;GO:0008643;GO:0008643;GO:0016020;GO:0016021;GO:0016021;GO:0016021;GO:0016021;GO:0022857;GO:0022857;GO:0022857;GO:0055085;GO:0055085;	-	RG	KOG0253;fuNOG03380;NOG212432;opiNOG03342	sugar transporter, putative
AFUB_032900	14.0237	23.5218	4.52562	0.192401	-2.37781	9.69653e-05	0.000251657	DS499595	4569925	4570722	+	798	-	GO:0016787;GO:0016787;	-	RE	opiNOG39781;COG2755	esterase, putative
AFUB_097690	34.9858	49.9029	20.0688	0.402157	-1.31417	9.92002e-05	0.000257254	DS499602	1431268	1431821	+	501	-	GO:0003700;GO:0003700;GO:0003700;GO:0005634;GO:0005634;GO:0005634;GO:0006355;GO:0006355;GO:0043565;GO:0043565;GO:0043565;	K15859	S	eurotNOG12214;NOG177700;eurotNOG12186	hypothetical protein
AFUB_032220	57.8137	97.176	18.4515	0.189877	-2.39686	0.000100305	0.000259983	DS499595	4365959	4367291	+	1188	-	GO:0003676;GO:0003676;GO:0003676;	-	R	NOG157836;opiNOG57593;opiNOG59370;opiNOG39593	C2H2 finger domain protein, putative
AFUB_086240	18.6451	29.0283	8.262	0.284619	-1.8129	0.000108404	0.000279874	DS499600	1879564	1881469	+	1825	-	-	-	S	NOG108381;opiNOG48474;opiNOG71433	conserved hypothetical protein
AFUB_087380	6.5694	12.2314	0.907413	0.0741872	-3.75269	0.000114356	0.000294624	DS499601	210831	211293	+	399	-	GO:0016020;GO:0016021;GO:0016021;GO:0016021;	-	-	-	hypothetical protein
AFUB_049790	33.2499	48.7048	17.7951	0.365367	-1.45258	0.000117026	0.000301033	DS499597	251110	252102	+	993	-	GO:0008270;GO:0008270;GO:0008270;GO:0016491;GO:0016491;GO:0016491;GO:0055114;	-	C	COG0604;opiNOG13342;opiNOG24224	zinc-binding oxidoreductase, putative
AFUB_100390	9.44821	16.5016	2.39482	0.145126	-2.78462	0.000120448	0.000309191	DS499603	605037	606185	-	975	-	-	-	S	eurotNOG06850;pleNOG08071;opiNOG39306	DUF829 domain protein (PaxU), putative
AFUB_073750	40.9593	57.0386	24.88	0.436196	-1.19695	0.00012598	0.00032222	DS499599	437487	437792	+	306	-	-	-	-	-	hypothetical protein
AFUB_010760	27.3272	40.87	13.7844	0.337274	-1.56801	0.000136251	0.000347232	DS499594	3054735	3056063	+	1329	-	GO:0016787;GO:0016787;GO:0016787;	-	G	COG3386	lactonohydrolase, putative
AFUB_048230	20.8367	31.8735	9.79996	0.307464	-1.70151	0.00014254	0.000362887	DS499596	4084019	4086622	-	2241	-	GO:0000981;GO:0000981;GO:0000981;GO:0003677;GO:0003677;GO:0003677;GO:0003677;GO:0005634;GO:0005634;GO:0005634;GO:0005634;GO:0006351;GO:0006351;GO:0006351;GO:0006355;GO:0006355;GO:0006357;GO:0008270;GO:0008270;GO:0008270;GO:0046872;	-	S	opiNOG19250	C6 finger domain protein, putative
AFUB_099800	8.77254	15.4979	2.04714	0.132091	-2.92039	0.00015363	0.000389015	DS499603	438549	440150	+	1392	-	-	-	S	eurotNOG06835;opiNOG36710;NOG139945	hypothetical protein
AFUB_066260	6.14485	11.6968	0.592937	0.0506923	-4.30209	0.00015896	0.000401996	DS499598	947466	948049	+	567	-	GO:0005515;	K12828	MR	opiNOG57543;opiNOG51555;opiNOG35937	ankyrin repeat protein
AFUB_000720	15.1592	24.2752	6.04323	0.248947	-2.00609	0.000162099	0.000409514	DS499594	189222	190748	+	1527	-	GO:0016020;GO:0016021;GO:0016021;GO:0016021;GO:0016740;GO:0016746;GO:0016747;GO:0016747;GO:0016747;	-	SI	opiNOG14299;eurotNOG07744;COG1835	acyltransferase, putative
AFUB_058750	6.34843	11.7938	0.903098	0.0765742	-3.707	0.00016576	0.000418016	DS499597	2760718	2760909	-	192	-	-	-	-	-	hypothetical protein
AFUB_049430	5.6512	10.7282	0.574179	0.0535204	-4.22377	0.000169576	0.000426914	DS499597	182359	182602	+	192	-	-	-	QR	COG3491;opiNOG21696	hypothetical protein
AFUB_044030	3.90847	7.81695	0	0	-Inf	0.000200224	0.000500332	DS499596	2909309	2910883	-	1494	-	GO:0004497;GO:0004497;GO:0004497;GO:0004497;GO:0005506;GO:0005506;GO:0005506;GO:0016491;GO:0016705;GO:0016705;GO:0016705;GO:0020037;GO:0020037;GO:0020037;GO:0046872;GO:0055114;GO:0055114;GO:0055114;	-	Q	COG2124;opiNOG01173	cytochrome P450 monooxygenase, putative
AFUB_093520	33.4284	47.3306	19.5263	0.412551	-1.27735	0.000203483	0.000508089	DS499602	186463	187134	+	672	-	-	-	S	opiNOG55503	conserved hypothetical protein
AFUB_102090	13.5449	22.0001	5.08967	0.231348	-2.11187	0.000206428	0.000515055	DS499604	468372	469253	+	882	-	-	-	S	opiNOG52396;opiNOG18078	hypothetical protein
AFUB_021500	1408.4	2174.81	641.986	0.295192	-1.76027	0.000207971	0.000518761	DS499595	1219961	1221505	+	1473	-	-	-	S	opiNOG40559	conserved hypothetical protein
AFUB_071580	57.778	81.355	34.2009	0.42039	-1.2502	0.000216728	0.000538713	DS499598	2442196	2443147	+	777	-	-	-	S	eurotNOG11422	hypothetical protein
AFUB_081840	290.017	462.996	117.038	0.252784	-1.98402	0.000216967	0.000539171	DS499600	575337	576965	+	1629	-	GO:0005215;GO:0008643;GO:0008643;GO:0008643;GO:0016020;GO:0016020;GO:0016020;GO:0016021;GO:0016021;GO:0016021;GO:0016021;GO:0022857;GO:0022857;GO:0022891;GO:0055085;GO:0055085;	-	R	eurotNOG05832;opiNOG00328	MFS sugar transporter Stl1, putative
AFUB_062490	42.9541	58.8039	27.1044	0.460929	-1.11738	0.000217443	0.000540217	DS499597	3739910	3741311	-	1170	-	GO:0003677;GO:0003677;GO:0003677;GO:0006260;GO:0006260;GO:0006260;	K10756	L	opiNOG01087;COG0470	replication factor C subunit
AFUB_085540	21.4697	34.2749	8.66455	0.252796	-1.98396	0.000230659	0.000571472	DS499600	1705131	1706498	+	1368	-	-	-	S	opiNOG33970	hypothetical protein
AFUB_094370	18.3968	28.3037	8.49	0.299961	-1.73715	0.000235548	0.000583001	DS499602	436507	438124	+	1497	-	GO:0005506;GO:0005506;GO:0006725;GO:0006725;GO:0016491;GO:0016491;GO:0016491;GO:0044237;GO:0044237;GO:0051537;GO:0051537;GO:0051537;GO:0055114;GO:0055114;	-	SP	COG4638;opiNOG28812	iron-sulfur cluster-binding protein, putative
AFUB_037060	74.9459	117.924	31.9676	0.271086	-1.88318	0.000273282	0.000670852	DS499596	884370	888431	+	3366	-	GO:0004601;GO:0004601;GO:0004601;GO:0005506;GO:0005506;GO:0005506;GO:0006979;GO:0006979;GO:0006979;GO:0016491;GO:0016491;GO:0016705;GO:0016705;GO:0016705;GO:0020037;GO:0020037;GO:0020037;GO:0031408;GO:0031408;GO:0055114;GO:0055114;GO:0098869;	K17862	QIR	KOG2408;opiNOG05208;opiNOG05627;NOG20583	fatty acid oxygenase PpoC, putative
AFUB_049090	14.2549	22.869	5.64078	0.246656	-2.01943	0.000284371	0.000695969	DS499597	100822	102150	+	747	-	GO:0016020;GO:0016021;GO:0016021;GO:0016021;	-	S	opiNOG23829	integral membrane protein, putative
AFUB_079670	19.0187	28.9603	9.07713	0.313433	-1.67377	0.000292801	0.000715035	DS499599	2129052	2129705	-	654	-	-	-	S	NOG151788;opiNOG36330;opiNOG75208	conserved hypothetical protein
AFUB_056290	18.1616	27.8143	8.50876	0.305913	-1.70881	0.000293644	0.000716742	DS499597	2133658	2134773	-	468	-	-	-	-	-	hypothetical protein
AFUB_054400	30.6223	43.5706	17.674	0.40564	-1.30173	0.000293849	0.000717063	DS499597	1585487	1589611	-	3678	-	GO:0004553;GO:0004553;GO:0004553;GO:0005975;GO:0005975;GO:0005975;GO:0008061;GO:0008061;GO:0008061;GO:0008061;GO:0008152;GO:0016787;GO:0016798;	K01183	G	opiNOG49344;COG3325	class V chitinase, putative
AFUB_048050	88.9695	122.639	55.2996	0.450912	-1.14908	0.000294543	0.00071858	DS499596	4043043	4043757	+	582	-	-	-	S	opiNOG13419;eurotNOG03433	hypothetical protein
AFUB_002200	44.1849	59.9669	28.4029	0.473643	-1.07813	0.000295286	0.000719861	DS499594	605585	606831	-	1113	-	GO:0005887;GO:0016020;GO:0016021;GO:0016021;GO:0016021;GO:0055085;GO:0055085;GO:0055085;	-	G	KOG2533;opiNOG03870	conserved hypothetical protein
AFUB_087120	55.1557	77.5041	32.8074	0.423298	-1.24025	0.000338718	0.000818271	DS499601	144176	148457	-	4005	-	GO:0004672;GO:0004672;GO:0004672;GO:0005515;GO:0005524;GO:0005524;GO:0005524;GO:0006468;GO:0006468;	-	D	sordNOG08563;opiNOG25058	NACHT and Ankyrin domain protein
AFUB_070900	17.4169	32.3972	2.43665	0.0752118	-3.7329	0.000346822	0.000835603	DS499598	2211051	2211695	-	645	-	-	-	S	opiNOG62776	conserved hypothetical protein
AFUB_013280	906.099	1239.1	573.095	0.462508	-1.11245	0.000351331	0.00084523	DS499594	3752305	3754333	-	1824	-	GO:0005887;GO:0016020;GO:0016021;GO:0016021;GO:0016021;GO:0055085;GO:0055085;GO:0055085;	-	R	opiNOG03553;KOG0255	MFS multidrug transporter, putative
AFUB_016150	100.864	150.262	51.4665	0.342511	-1.54578	0.000365329	0.000876347	DS499594	4584377	4585146	+	618	-	GO:0008080;GO:0008080;GO:0008080;GO:0016740;	-	SR	opiNOG75057;opiNOG63712;opiNOG47943	acetyltransferase, GNAT family family
AFUB_096800	7.68333	13.6066	1.76005	0.129353	-2.95062	0.000366169	0.000878148	DS499602	1159927	1161057	-	990	-	GO:0016020;GO:0016021;GO:0016021;GO:0016021;	-	SO	opiNOG35448;NOG199305	extracellular serine-rich protein
AFUB_086710	8.26189	14.3973	2.12649	0.1477	-2.75925	0.000375759	0.000899402	DS499601	43626	44987	+	1362	-	GO:0009820;GO:0009820;GO:0009820;GO:0016740;GO:0016765;GO:0016765;GO:0016765;	-	R	opiNOG50582	dimethylallyl tryptophan synthase, putative
AFUB_028320	99.0047	132.023	65.9867	0.499813	-1.00054	0.000380133	0.000909209	DS499595	3237045	3237602	-	558	-	-	-	SR	opiNOG68457;eurotNOG08056	conserved hypothetical protein
AFUB_049220	8.15868	14.2428	2.07453	0.145654	-2.77938	0.000389613	0.000930757	DS499597	135440	135643	-	204	-	-	-	-	-	hypothetical protein
AFUB_048950	18.9333	31.6099	6.25679	0.197938	-2.33688	0.00044381	0.00105386	DS499597	66464	67157	+	537	-	GO:0016020;GO:0016021;GO:0016021;GO:0016021;	-	S	eurotNOG09694;opiNOG20425	hypothetical protein
AFUB_100410	6.99413	12.4836	1.50466	0.120531	-3.05252	0.000461396	0.00109221	DS499603	607937	608302	-	366	-	-	-	-	-	hypothetical protein
AFUB_086700	6.98693	12.4504	1.52342	0.122359	-3.03081	0.000462746	0.00109514	DS499601	37572	43144	-	5385	-	GO:0003824;GO:0003824;GO:0003824;GO:0008152;GO:0008152;GO:0016740;GO:0016740;GO:0016740;GO:0031177;GO:0031177;GO:0031177;	K15317	I	opiNOG12863	polyketide synthase, putative
AFUB_070530	3.52446	7.04892	0	0	-Inf	0.000473834	0.00111924	DS499598	2123317	2124119	-	306	-	-	-	-	-	hypothetical protein
AFUB_048480	32.7469	45.8766	19.6172	0.427608	-1.22564	0.000475118	0.001122	DS499596	4180799	4182460	+	1458	-	GO:0005524;GO:0005524;GO:0005524;	-	O	COG0464;onyNOG06453;opiNOG53364	conserved hypothetical protein
AFUB_033240	9.04151	15.3968	2.68622	0.174466	-2.51898	0.000521077	0.00122178	DS499595	4639278	4640697	-	1221	-	-	-	O	opiNOG11644	pigment biosynthesis protein Ayg1
AFUB_047360	14.1802	22.3388	6.02165	0.26956	-1.89132	0.000528235	0.00123768	DS499596	3872212	3873117	-	906	-	-	-	SK	opiNOG32258;opiNOG57186	conserved hypothetical protein
AFUB_041570	93.5932	138.38	48.8063	0.352698	-1.5035	0.000530137	0.00124185	DS499596	2150917	2151854	-	891	-	GO:0016020;GO:0016021;GO:0016021;GO:0016021;	-	S	NOG72106;opiNOG54502;opiNOG68676	DUF1275 domain protein
AFUB_049100	11.4995	18.7706	4.2284	0.225268	-2.15029	0.000531661	0.00124482	DS499597	103479	105643	+	2037	-	GO:0016614;GO:0016614;GO:0016614;GO:0050660;GO:0050660;GO:0050660;GO:0055114;GO:0055114;	K00108	RE	opiNOG04202;COG2303	choline dehydrogenase, putative
AFUB_075960	32.2418	45.0655	19.4181	0.430886	-1.21462	0.000532941	0.00124753	DS499599	1134493	1135622	+	1068	-	GO:0016491;GO:0016491;GO:0016491;GO:0055114;GO:0055114;	-	R	COG0673;opiNOG03636	NAD binding Rossmann fold oxidoreductase, putative
AFUB_101030	11.4244	18.6305	4.21827	0.226418	-2.14294	0.000540836	0.00126571	DS499604	147281	147982	-	594	-	-	-	T	opiNOG33254;eurotNOG04366	hypothetical protein
AFUB_049340	16.8049	25.7474	7.86237	0.305366	-1.71139	0.000551085	0.00128756	DS499597	164864	165730	+	867	-	-	-	ST	opiNOG33254;opiNOG63035	G-protein signalling regulator, putative
AFUB_085270	22.8562	33.3706	12.3418	0.369842	-1.43502	0.000592289	0.00138056	DS499600	1622635	1624461	-	1827	-	GO:0005215;GO:0008643;GO:0008643;GO:0008643;GO:0016020;GO:0016020;GO:0016020;GO:0016021;GO:0016021;GO:0016021;GO:0016021;GO:0022857;GO:0022857;GO:0022891;GO:0055085;GO:0055085;	K08141	R	opiNOG51923;eurotNOG03763	MFS sugar transporter, putative
AFUB_016640	125.401	246.842	3.96007	0.0160429	-5.96192	0.000592913	0.00138169	DS499594	4727612	4728135	-	423	-	GO:0005199;GO:0005199;GO:0005199;GO:0005576;GO:0005618;GO:0009277;GO:0009277;GO:0009277;	-	R	opiNOG67255;opiNOG67177	conidial hydrophobin RodB
AFUB_032940	7.67554	13.5406	1.81051	0.13371	-2.90282	0.000608997	0.00141584	DS499595	4575056	4575570	-	456	-	-	-	-	-	hypothetical protein
AFUB_086180	17.354	30.4752	4.23272	0.138891	-2.84798	0.0006194	0.00143787	DS499600	1859417	1860221	+	747	-	GO:0008168;GO:0008168;GO:0008168;GO:0008171;GO:0008171;GO:0008171;GO:0016740;GO:0032259;	-	SR	sordNOG10084;opiNOG20703	O-methyltransferase, putative
AFUB_085710	35.2248	53.6224	16.8271	0.313808	-1.67205	0.000656319	0.00151871	DS499600	1744307	1745149	-	843	-	GO:0003824;GO:0003824;GO:0003824;GO:0050662;GO:0050662;GO:0050662;	-	MR	COG0451;opiNOG34276	UDP-galactose 4-epimerase, putative
AFUB_086060	13.39	26.1597	0.620324	0.023713	-5.39818	0.000662508	0.00153019	DS499600	1836116	1837780	+	1611	-	GO:0004497;GO:0004497;GO:0004497;GO:0005506;GO:0005506;GO:0005506;GO:0016020;GO:0016021;GO:0016021;GO:0016021;GO:0016491;GO:0016705;GO:0016705;GO:0016705;GO:0020037;GO:0020037;GO:0020037;GO:0046872;GO:0055114;GO:0055114;GO:0055114;	-	Q	opiNOG06557;KOG0156;opiNOG55464	cytochrome P450 oxidoreductase OrdA-like, putative
AFUB_085990	15.7098	28.6541	2.76557	0.0965158	-3.37309	0.000693164	0.00159612	DS499600	1813051	1813873	+	714	-	GO:0003746;GO:0003746;GO:0003746;GO:0005515;GO:0006414;	K03233	OJ	opiNOG00679;opiNOG58907;COG0625	translation elongation factor eEF-1, gamma subunit, putative
AFUB_028940	210.314	302.044	118.584	0.392606	-1.34885	0.000704746	0.00162052	DS499595	3408604	3410339	-	1644	-	GO:0016810;GO:0016810;GO:0016810;	-	SR	opiNOG34865;opiNOG09707;COG1574	conserved hypothetical protein
AFUB_047390	42.0137	56.3575	27.6699	0.490972	-1.02629	0.000709001	0.00162917	DS499596	3879655	3880935	-	1167	-	GO:0016491;GO:0016491;GO:0051213;GO:0051213;GO:0051213;GO:0055114;GO:0055114;	-	QI	COG2175;opiNOG08448	alpha-ketoglutarate-dependent taurine dioxygenase
AFUB_079760	135.257	197.091	73.4236	0.372536	-1.42455	0.00072051	0.00165446	DS499599	2161045	2162606	+	1323	-	GO:0005887;GO:0016020;GO:0016021;GO:0016021;GO:0016021;GO:0055085;GO:0055085;GO:0055085;	-	G	eurotNOG09833;opiNOG17243;KOG2504	MFS transporter, putative
AFUB_071430	4.16472	8.04235	0.287089	0.0356972	-4.80805	0.000725586	0.00166573	DS499598	2363370	2364350	+	828	-	GO:0009058;GO:0009058;GO:0009058;GO:0016788;GO:0016788;GO:0016788;	-	SI	eurotNOG08868;opiNOG01973	polyketide synthase, putative
AFUB_071290	3.32113	6.64225	0	0	-Inf	0.000735385	0.00168588	DS499598	2329877	2331585	-	1407	-	GO:0004497;GO:0004497;GO:0004497;GO:0005506;GO:0005506;GO:0005506;GO:0016705;GO:0016705;GO:0016705;GO:0020037;GO:0020037;GO:0020037;GO:0055114;GO:0055114;	-	Q	opiNOG10119;COG2124	cytochrome P450 monooxygenase, putative
AFUB_068510	10.7689	17.5793	3.95857	0.225184	-2.15082	0.000738221	0.00169159	DS499598	1586765	1587572	-	528	-	-	-	-	-	hypothetical protein
AFUB_037610	32.6979	45.1108	20.2851	0.449672	-1.15305	0.000777804	0.00177776	DS499596	1030665	1032185	+	1464	-	GO:0008152;GO:0008152;GO:0016787;GO:0016787;GO:0016787;	-	IV	COG0657;opiNOG13792	lipase/esterase, putative
AFUB_045370	10.1897	16.8361	3.54318	0.210451	-2.24845	0.000798624	0.0018203	DS499596	3339826	3342328	-	2442	-	GO:0003824;GO:0003824;GO:0003824;	-	R	opiNOG18529	alpha-L-rhamnosidase C, putative
AFUB_085770	13.7731	21.8593	5.68692	0.260161	-1.94252	0.000842505	0.00191545	DS499600	1756516	1758291	+	1632	-	GO:0006865;GO:0006865;GO:0015171;GO:0016020;GO:0016020;GO:0016020;GO:0016021;GO:0016021;GO:0016021;GO:0016021;GO:0022857;GO:0022857;GO:0055085;GO:0055085;	K16261	E	opiNOG15305;eurotNOG09309	amino acid transporter, putative
AFUB_015960	33.3001	54.1428	12.4573	0.230082	-2.11978	0.000917947	0.00207884	DS499594	4517438	4518718	+	1281	-	GO:0003676;GO:0003676;GO:0003676;	K09465	KR	opiNOG42510;COG5048	C2H2 type conidiation transcription factor BrlA
AFUB_046980	24.5912	36.7425	12.4399	0.338571	-1.56247	0.000985917	0.00222818	DS499596	3755108	3755883	+	678	-	-	-	R	opiNOG61676	DUF341 domain oxidoreductase, putative
AFUB_010720	30.3556	42.2611	18.4501	0.436573	-1.1957	0.00102853	0.0023176	DS499594	3044798	3046443	-	1605	-	GO:0000981;GO:0000981;GO:0000981;GO:0005634;GO:0005634;GO:0005634;GO:0006355;GO:0006355;GO:0006357;GO:0008270;GO:0008270;GO:0008270;	-	R	opiNOG57325	C6 finger domain protein, putative
AFUB_090520	22.6159	44.3056	0.926171	0.0209042	-5.58007	0.0010845	0.00243748	DS499601	1167461	1168518	-	900	-	GO:0008080;GO:0008080;GO:0008080;GO:0016740;	-	KR	COG0454;opiNOG32957	N-acetyltransferase, GNAT family, putative
AFUB_086190	8.43618	14.4819	2.3905	0.165069	-2.59886	0.0010847	0.00243748	DS499600	1860418	1861343	-	879	-	-	-	SR	opiNOG21798;sordNOG08773;COG1073	DltD N-terminal domain protein
AFUB_048580	28.3795	39.4371	17.3219	0.439228	-1.18696	0.00115069	0.00258109	DS499596	4229149	4229740	+	540	-	GO:0016021;GO:0016021;GO:0016021;	-	S	opiNOG44650	hypothetical protein
AFUB_019480	29.0238	40.2957	17.7518	0.440538	-1.18266	0.00124789	0.0027852	DS499595	597008	597622	+	615	-	-	-	-	-	conserved hypothetical protein
AFUB_066590	15.9274	24.1309	7.72394	0.320085	-1.64347	0.00129494	0.00288436	DS499598	1031786	1033478	-	1581	-	GO:0004497;GO:0004497;GO:0004497;GO:0005506;GO:0005506;GO:0005506;GO:0016020;GO:0016021;GO:0016021;GO:0016021;GO:0016705;GO:0016705;GO:0016705;GO:0020037;GO:0020037;GO:0020037;GO:0055114;GO:0055114;	K17475	Q	COG2124;opiNOG29834	cytochrome P450 monooxygenase, putative
AFUB_010640	13.424	20.9202	5.92787	0.283356	-1.81931	0.00130833	0.00291222	DS499594	3018613	3018825	+	213	-	-	-	-	-	hypothetical protein
AFUB_101980	10.8818	18.1743	3.58932	0.197494	-2.34012	0.0013902	0.00308265	DS499604	425654	427386	+	1497	-	GO:0016702;GO:0016702;GO:0016702;GO:0046872;GO:0046872;GO:0046872;GO:0051213;GO:0055114;GO:0055114;	K11159	Q	opiNOG43120;COG3670	lignostilbene dioxygenase, putative
AFUB_072925	39.578	56.0462	23.1098	0.412335	-1.27811	0.00139846	0.00309834	DS499599	213553	214227	-	675	-	-	-	S	opiNOG42345	conserved hypothetical protein
AFUB_086410	9.37823	15.4628	3.2936	0.213001	-2.23107	0.00140428	0.00310968	DS499600	1924011	1925591	+	1473	-	-	-	S	opiNOG12161;NOG86674	hypothetical protein
AFUB_047180	43.2491	79.2922	7.20603	0.0908794	-3.4599	0.00140722	0.00311479	DS499596	3817387	3818631	-	990	-	GO:0016020;GO:0016021;GO:0016021;GO:0016021;	-	S	eurotNOG08850	integral membrane protein Pth11-like, putative
AFUB_081320	15.474	23.5011	7.44697	0.316878	-1.658	0.00143817	0.00317902	DS499600	464376	465674	-	1245	-	GO:0005506;GO:0005506;GO:0005506;GO:0016491;GO:0016491;GO:0016708;GO:0016708;GO:0019439;GO:0019439;GO:0044237;GO:0044237;GO:0051537;GO:0051537;GO:0051537;GO:0055114;GO:0055114;	-	SP	opiNOG02374;COG4638	Rieske 2Fe-2S family protein, putative
AFUB_060960	29.0015	40.1632	17.8398	0.444182	-1.17078	0.00144535	0.00319346	DS499597	3395688	3396745	+	1005	-	-	-	S	opiNOG53426;opiNOG40986	DUF614 domain protein
AFUB_046790	6.96454	13.0447	0.884341	0.0677929	-3.88272	0.00145531	0.00321261	DS499596	3711796	3712713	+	918	-	-	-	-	-	hypothetical protein
AFUB_097830	19.9513	28.9645	10.9381	0.377639	-1.40492	0.00153443	0.0033752	DS499602	1474019	1474702	+	684	-	-	-	ST	onyNOG08251;opiNOG36723;onyNOG08386	hypothetical protein
AFUB_031060	11.5841	18.3454	4.82284	0.262891	-1.92746	0.00153957	0.00338575	DS499595	4047681	4048097	+	417	-	-	-	-	-	hypothetical protein
AFUB_081210	31.3649	42.889	19.8408	0.462607	-1.11214	0.00159765	0.00350723	DS499600	437106	438776	+	1482	-	GO:0005887;GO:0016020;GO:0016021;GO:0016021;GO:0016021;GO:0055085;GO:0055085;GO:0055085;	-	S	opiNOG04900;KOG3098;opiNOG09293	DUF895 domain membrane protein
AFUB_034520	34.8571	46.8454	22.8689	0.488177	-1.03452	0.00185134	0.00402747	DS499596	158409	166143	-	7545	-	GO:0003824;GO:0003824;GO:0016491;GO:0016491;GO:0016491;GO:0016740;GO:0016740;GO:0016740;GO:0031177;GO:0031177;GO:0031177;GO:0055114;GO:0055114;	-	QI	COG3321;opiNOG01973;KOG1202	polyketide synthase, putative
AFUB_092580	21.2284	34.9132	7.54358	0.216067	-2.21045	0.00195236	0.00423882	DS499601	1741384	1743393	-	1830	-	-	-	S	opiNOG65772	conserved hypothetical protein
AFUB_061920	23.6131	36.4266	10.7997	0.296478	-1.754	0.00200711	0.00434704	DS499597	3614096	3614972	-	615	-	-	-	-	-	hypothetical protein
AFUB_035610	10.0354	16.1814	3.88935	0.240359	-2.05673	0.00201385	0.00435702	DS499596	471475	473710	+	2139	-	GO:0000166;GO:0003924;GO:0003924;GO:0003924;GO:0005525;GO:0005525;GO:0005525;GO:0005525;	-	RU	COG0699;sordNOG09281	dynamin GTPase, putative
AFUB_058730	24.3024	34.1942	14.4106	0.421433	-1.24662	0.00205924	0.00445035	DS499597	2754234	2755358	+	1071	-	GO:0016491;GO:0016491;GO:0016491;GO:0016491;GO:0046872;GO:0046872;GO:0046872;GO:0055114;GO:0055114;GO:0055114;	-	QR	opiNOG32744;COG3491	oxidoreductase, 2OG-Fe(II) oxygenase family, putative
AFUB_092710	17.933	26.3402	9.52582	0.361646	-1.46735	0.00208087	0.00449316	DS499601	1794877	1796183	+	648	-	-	-	-	-	proline-glycine rich protein, putative
AFUB_087510	26.165	36.4118	15.9182	0.437172	-1.19373	0.00215719	0.00464681	DS499601	250686	251988	-	1086	-	GO:0016020;GO:0016021;GO:0016021;GO:0016021;	-	S	opiNOG60785	integral membrane protein
AFUB_036280	32.6582	55.7906	9.52582	0.170742	-2.55011	0.00215898	0.00464963	DS499596	632820	634181	+	1302	-	GO:0008168;GO:0008168;GO:0008168;GO:0008171;GO:0008171;GO:0008171;GO:0016740;GO:0032259;	-	R	KOG3178;opiNOG10042	O-methyltransferase GliM2
AFUB_099930	6.58835	11.3705	1.8062	0.158849	-2.65427	0.00224593	0.00482323	DS499603	472232	473755	-	1350	-	-	-	R	opiNOG19169	conserved hypothetical protein
AFUB_022320	7.62835	13.1259	2.1308	0.162336	-2.62295	0.00225196	0.00483513	DS499595	1457775	1458710	-	936	-	-	-	R	opiNOG50831	isoflavone reductase family protein
AFUB_071720	3.62593	6.9417	0.310162	0.0446809	-4.4842	0.0022865	0.00490609	DS499598	2523829	2524364	-	486	-	GO:0016020;GO:0016021;GO:0016021;GO:0016021;	-	S	eurotNOG07466;opiNOG42215;opiNOG61072;opiNOG41585	conserved hypothetical protein
AFUB_071790	17.4773	25.5658	9.38879	0.36724	-1.4452	0.00233145	0.00500146	DS499598	2535673	2537038	-	1314	-	-	-	SL	sorNOG07740;eurotNOG05317;opiNOG55461	toxin biosynthesis regulatory protein AflJ, putative
AFUB_092830	25.2523	35.1895	15.3152	0.435219	-1.20019	0.00234355	0.00502306	DS499601	1837874	1841078	-	2121	-	-	-	L	opiNOG17415;opiNOG38646	telomere-associated RecQ helicase, putative
AFUB_097860	10.3012	16.485	4.11736	0.249764	-2.00136	0.00238259	0.00510009	DS499602	1486582	1487051	+	423	-	-	-	-	-	hypothetical protein
AFUB_081780	23.0106	32.4474	13.5739	0.418335	-1.25727	0.00249041	0.00531248	DS499600	560754	561730	+	912	-	-	-	S	opiNOG66330;opiNOG58235	hypothetical protein
AFUB_064940	23.2266	32.6642	13.7889	0.422142	-1.2442	0.00262434	0.00558251	DS499598	597572	597805	+	234	-	-	-	-	-	hypothetical protein
AFUB_086320	8.14944	15.0625	1.23633	0.0820799	-3.60683	0.00265654	0.00564858	DS499600	1896409	1897989	+	1581	-	GO:0005506;GO:0005506;GO:0005506;GO:0016020;GO:0016021;GO:0016021;GO:0016021;GO:0016705;GO:0016705;GO:0016705;GO:0020037;GO:0020037;GO:0020037;GO:0055114;GO:0055114;	K17827	Q	opiNOG49329;COG2124;opiNOG39691	cytochrome P450, putative
AFUB_044730	11.6037	18.1509	5.05647	0.278579	-1.84384	0.00275763	0.00585346	DS499596	3175304	3177053	-	1587	-	GO:0005887;GO:0016020;GO:0016021;GO:0016021;GO:0016021;GO:0055085;GO:0055085;GO:0055085;	-	R	KOG0254;opiNOG02857;sacNOG00471	MFS multidrug transporter, putative
AFUB_076310	5.91924	10.3381	1.50035	0.145128	-2.78461	0.00296602	0.00626349	DS499599	1223006	1225125	+	1935	-	GO:0004252;GO:0004252;GO:0004252;GO:0004252;GO:0006508;GO:0006508;GO:0006508;GO:0008233;GO:0008236;GO:0008236;GO:0008236;GO:0016787;GO:0046872;GO:0046872;GO:0046872;	K01279	O	opiNOG21516	alkaline serine protease AorO, putative
AFUB_024720	10.0667	17.1745	2.95887	0.172282	-2.53715	0.00305195	0.00642712	DS499595	2248872	2249057	+	186	-	-	-	-	-	conserved hypothetical protein
AFUB_003630	8.76644	14.2119	3.32099	0.233677	-2.09741	0.00307967	0.00647858	DS499594	1005704	1006648	-	945	-	GO:0003677;GO:0003677;GO:0003677;GO:0003677;GO:0005634;	K09425	K	opiNOG06942;COG5147	MYB family conidiophore development protein FlbD, putative
AFUB_086210	27.9929	48.4234	7.56234	0.156171	-2.6788	0.00312337	0.00655935	DS499600	1869710	1870602	-	795	-	-	-	SR	NOG93921;sordNOG11684;opiNOG06603	NlpC/P60-like cell-wall peptidase, putative
AFUB_026980	29.7292	40.2466	19.2118	0.477353	-1.06687	0.00312698	0.00656553	DS499595	2862639	2864135	-	1497	-	GO:0015171;GO:0016020;GO:0016020;GO:0016020;GO:0016021;GO:0016021;GO:0016021;GO:0022857;GO:0022857;GO:0055085;GO:0055085;	K16261	E	COG0833;KOG1286	proline permease, putative
AFUB_086330	3.44222	6.57428	0.310162	0.0471781	-4.40574	0.0033506	0.00701122	DS499600	1898170	1899633	-	1395	-	GO:0009820;GO:0009820;GO:0009820;GO:0016740;GO:0016765;GO:0016765;GO:0016765;	K14132	SR	opiNOG51086;eurotNOG10268;eurotNOG07911;opiNOG54213	prenyltransferase FtmPT1
AFUB_087460	14.1862	21.9857	6.38659	0.290488	-1.78345	0.00342833	0.00716325	DS499601	227013	228336	-	1272	-	GO:0003676;GO:0003676;GO:0003676;GO:0004527;GO:0004527;GO:0004527;GO:0090305;	-	L	opiNOG33747;COG0847	RNA exonuclease, putative
AFUB_023800	21.066	29.7612	12.3707	0.415666	-1.2665	0.00343061	0.007165	DS499595	1970886	1971348	+	228	-	-	-	-	-	hypothetical protein
AFUB_092530	11.3458	17.5876	5.10411	0.290211	-1.78482	0.00349374	0.00729222	DS499601	1698256	1699068	+	705	-	GO:0003877;GO:0003877;GO:0005524;GO:0005524;GO:0009117;GO:0009117;	K00988	FS	sordNOG13140;sordNOG13052;opiNOG37112;opiNOG31827	conserved hypothetical protein
AFUB_102100	16.5902	24.1826	8.99778	0.372077	-1.42633	0.00383013	0.00793068	DS499604	469345	470523	+	1179	-	-	-	S	opiNOG52396;opiNOG18078	hypothetical protein
AFUB_066440	8.67933	14.0752	3.28347	0.233281	-2.09986	0.00388002	0.00802726	DS499598	991849	992526	+	678	-	-	-	-	-	conserved hypothetical protein
AFUB_070840	26.7996	36.4866	17.1127	0.469015	-1.0923	0.00395195	0.0081624	DS499598	2197419	2198919	+	1410	-	-	-	I	KOG1470;opiNOG04215	CRAL/TRIO domain protein
AFUB_048800	19.2863	27.3604	11.2122	0.409798	-1.28702	0.00399187	0.00823453	DS499597	24552	26701	+	1764	-	GO:0003824;GO:0003824;GO:0003824;GO:0008152;GO:0008152;	-	QI	opiNOG55140;KOG1178	conserved hypothetical protein
AFUB_081240	2.56443	5.12886	0	0	-Inf	0.00408781	0.00841488	DS499600	444359	445847	-	1302	-	GO:0003824;GO:0003824;GO:0003824;GO:0006596;GO:0006596;GO:0006596;	K01581	E	opiNOG01840;opiNOG70860;COG0019	ornithine decarboxylase, putative
AFUB_001000	62.2105	87.6088	36.8121	0.420187	-1.2509	0.00415304	0.00853317	DS499594	257484	258438	-	909	-	GO:0016020;GO:0016021;GO:0016021;GO:0016021;	-	S	opiNOG30302;opiNOG27314	conserved hypothetical protein
AFUB_081340	18.1746	36.3493	0	0	-Inf	0.00443519	0.00908644	DS499600	468710	468970	-	261	-	-	-	S	eurotNOG12207	conserved hypothetical protein
AFUB_057460	3.27287	6.23558	0.310162	0.0497406	-4.32943	0.00485929	0.00988359	DS499597	2456553	2456708	+	156	-	-	-	SR	necNOG08966;opiNOG15789;COG0666	hypothetical protein
AFUB_047140	8.4372	13.5303	3.34406	0.247153	-2.01653	0.00504262	0.0102375	DS499596	3810618	3811058	+	441	-	GO:0016020;GO:0016021;GO:0016021;GO:0016021;	-	S	opiNOG65251	hypothetical protein
AFUB_049210	4.49111	8.09789	0.884341	0.109206	-3.19487	0.00508257	0.0103045	DS499597	135011	135235	-	225	-	-	K01539	P	opiNOG07276	hypothetical protein
AFUB_047480	12.1449	19.252	5.03771	0.261672	-1.93417	0.00508293	0.0103045	DS499596	3895364	3896496	-	1077	-	GO:0006950;GO:0006950;GO:0016020;GO:0016021;GO:0016021;GO:0016021;GO:0016021;	-	S	NOG140749;opiNOG34984	RTA1 domain protein, putative
AFUB_060360	5.04386	8.85569	1.23202	0.139122	-2.84558	0.00532758	0.010774	DS499597	3206468	3206767	+	300	-	-	-	CG	opiNOG20501	conserved hypothetical protein
AFUB_003710	5.5849	9.64638	1.52342	0.157927	-2.66267	0.00536292	0.0108388	DS499594	1027463	1027835	-	351	-	GO:0005215;GO:0016020;GO:0016021;GO:0016021;GO:0016021;GO:0016021;GO:0022857;GO:0022857;GO:0022857;GO:0055085;GO:0055085;	-	RU	sordNOG05507;sordNOG11225;KOG0254;opiNOG53053;NOG133244	Myo-inositol transporter 1
AFUB_035700	34.0979	46.9614	21.2344	0.452167	-1.14507	0.00538045	0.010872	DS499596	491471	492550	-	1080	-	-	-	SR	eurotNOG03376;NOG137425	thioesterase domain protein
AFUB_097660	18.5176	26.2413	10.7939	0.411331	-1.28163	0.00538906	0.0108872	DS499602	1420488	1420877	+	303	-	-	-	S	opiNOG48163	hypothetical protein
AFUB_097770	10.1555	15.8057	4.50536	0.285047	-1.81073	0.0054092	0.0109256	DS499602	1462239	1462869	+	588	-	GO:0016020;GO:0016021;GO:0016021;GO:0016021;	-	S	opiNOG36723	conserved hypothetical protein
AFUB_033380	5.50656	9.48969	1.52342	0.160534	-2.63905	0.00550508	0.0111011	DS499595	4670972	4671192	+	159	-	-	-	S	eurotNOG11617;opiNOG47598	hypothetical protein
AFUB_100050	20.238	29.3012	11.1747	0.381374	-1.39072	0.00553479	0.0111588	DS499603	507599	507961	+	363	-	-	-	SR	opiNOG68945;sordNOG13082;eurotNOG09712	C2H2 finger domain protein, putative
AFUB_081800	7.30269	13.6749	0.930485	0.0680434	-3.8774	0.0059418	0.0119162	DS499600	564759	565988	-	1230	-	GO:0000981;GO:0000981;GO:0000981;GO:0005634;GO:0005634;GO:0005634;GO:0006355;GO:0006355;GO:0006357;GO:0008270;GO:0008270;GO:0008270;GO:0016020;GO:0016021;GO:0016021;GO:0016021;	-	S	eurotNOG10034;opiNOG32258	C6 finger domain protein, putative
AFUB_047570	12.0235	18.4568	5.59032	0.302887	-1.72315	0.00644846	0.0128696	DS499596	3926238	3931590	+	5004	-	GO:0003824;GO:0003824;GO:0003824;GO:0009116;GO:0009116;GO:0009116;	-	SF	COG0775;sordNOG06897;opiNOG22141;opiNOG01617	Pfs domain protein
AFUB_044250	21.9293	30.2011	13.6575	0.45222	-1.1449	0.00656329	0.0130855	DS499596	2970408	2970689	-	282	-	-	-	-	-	hypothetical protein
AFUB_047270	6.39431	10.6953	2.09329	0.195719	-2.35314	0.00677894	0.0134828	DS499596	3847316	3847935	-	384	-	-	-	-	-	hypothetical protein
AFUB_030390	21.1537	31.9059	10.4015	0.326006	-1.61703	0.00731871	0.0144807	DS499595	3860860	3861883	+	975	-	GO:0004553;GO:0004553;GO:0004553;GO:0005975;GO:0005975;GO:0005975;GO:0008152;GO:0016787;GO:0016798;	-	RG	COG3507;opiNOG26556	endo-arabinase, putative
AFUB_044150	10.3164	18.2755	2.3573	0.128987	-2.9547	0.0074344	0.0146948	DS499596	2935506	2936793	-	1167	-	-	-	S	opiNOG46463;eurotNOG06978	hypothetical protein
AFUB_049390	13.1708	19.3449	6.99679	0.361687	-1.46719	0.00745453	0.0147317	DS499597	172506	173889	+	1332	-	GO:0000981;GO:0000981;GO:0000981;GO:0005634;GO:0005634;GO:0005634;GO:0006355;GO:0006355;GO:0006357;GO:0008270;GO:0008270;GO:0008270;	-	SK	opiNOG18120;opiNOG72532	C6 transcription factor, putative
AFUB_028420	26.1869	37.6198	14.7539	0.392185	-1.35039	0.00809333	0.0159114	DS499595	3258564	3260136	-	1521	-	GO:0005887;GO:0016020;GO:0016021;GO:0016021;GO:0016021;GO:0055085;GO:0055085;GO:0055085;	-	G	opiNOG18086;KOG2504	MFS monocarboxylate transporter, putative
AFUB_094800	16.2998	23.319	9.28056	0.397982	-1.32923	0.00830623	0.0163072	DS499602	547043	549048	-	1767	-	GO:0004497;GO:0004497;GO:0004497;GO:0055114;GO:0071949;GO:0071949;GO:0071949;	K03380	HCR	opiNOG55129;sorNOG07630;COG0654	phenol 2-monooxygenase, putative
AFUB_036210	8.93215	13.9144	3.94994	0.283875	-1.81667	0.00845637	0.0165789	DS499596	612186	613764	+	1452	-	GO:0016020;GO:0016021;GO:0016021;GO:0016021;	-	S	eurotNOG08792	hypothetical protein
AFUB_012560	8.9155	13.9041	3.92687	0.282425	-1.82406	0.00848027	0.0166225	DS499594	3536802	3537995	-	1107	-	-	-	SRL	opiNOG40668;opiNOG46408;fuNOG17169	BRCT domain protein
AFUB_057710	10.3135	16.351	4.27605	0.261516	-1.93503	0.00864106	0.0169075	DS499597	2498322	2498873	+	489	-	-	-	R	opiNOG55385	conserved hypothetical protein
AFUB_092650	16.6131	23.5547	9.67156	0.410601	-1.28419	0.00874711	0.0171014	DS499601	1768096	1768673	-	531	-	-	-	-	-	hypothetical protein
AFUB_051480	14.5457	20.9346	8.15677	0.389632	-1.35982	0.00961395	0.0186559	DS499597	722869	723313	-	285	-	-	-	-	-	hypothetical protein
AFUB_086310	7.28469	14.5694	0	0	-Inf	0.0105016	0.0202039	DS499600	1894657	1895532	+	876	-	GO:0051213;GO:0051213;GO:0051213;GO:0055114;	K17825	SQ	COG5285;opiNOG48528	phytanoyl-CoA dioxygenase family protein
AFUB_101550	7.833	12.3681	3.29792	0.266647	-1.907	0.0105879	0.020354	DS499604	304362	305123	-	762	-	-	-	Q	opiNOG34378	short chain dehydrogenase, putative
AFUB_060180	529.432	851.463	207.401	0.243582	-2.03752	0.0105923	0.0203585	DS499597	3145026	3147012	-	1779	-	GO:0003824;GO:0003824;GO:0003824;GO:0008152;GO:0008152;GO:0016020;GO:0016021;GO:0016021;GO:0016021;	-	I	COG0318;KOG1176;opiNOG57396	adenylate-forming enzyme AfeA
AFUB_071300	5.21767	10.1252	0.310162	0.0306327	-5.02878	0.0109523	0.0209811	DS499598	2332101	2334763	+	2568	-	GO:0008152;GO:0008152;GO:0016740;GO:0016746;GO:0016747;GO:0016747;GO:0016747;GO:0016758;GO:0016758;GO:0016758;	K14458	SI	opiNOG26899;KOG0831;opiNOG08750	Diacylglycerol acyltransferase family
AFUB_085900	8.2149	12.8737	3.55612	0.276232	-1.85605	0.0119296	0.0226819	DS499600	1787747	1788959	-	1005	-	GO:0016020;GO:0016021;GO:0016021;GO:0016021;	-	RGEU	opiNOG17474;NOG15647;NOG42492;KOG1441	integral membrane protein
AFUB_088710	17.7531	24.5768	10.9295	0.444706	-1.16908	0.0123253	0.0233893	DS499601	575479	576612	-	1134	-	-	-	S	eurotNOG07573	streptococcal hemagglutinin protein, putative
AFUB_035660	12.3067	18.0003	6.61309	0.367387	-1.44463	0.0124288	0.023563	DS499596	483324	485050	-	1200	-	GO:0005887;GO:0016020;GO:0016021;GO:0016021;GO:0016021;GO:0055085;GO:0055085;GO:0055085;	-	R	opiNOG51205;KOG0255	MFS drug transporter, putative
AFUB_006280	12.2709	18.0211	6.5208	0.361844	-1.46656	0.0124725	0.0236414	DS499594	1776305	1776545	+	186	-	-	-	R	opiNOG07613	hypothetical protein
AFUB_015060	209.175	310.837	107.513	0.345882	-1.53165	0.0126159	0.023904	DS499594	4268123	4272111	-	3507	-	GO:0000166;GO:0004075;GO:0004075;GO:0005524;GO:0005524;GO:0005524;GO:0005524;GO:0016829;GO:0016829;GO:0016829;GO:0046872;GO:0046872;GO:0046872;	-	CE	opiNOG00040;COG2049	urea amidolyase, putative
AFUB_085350	15.6793	22.9725	8.38609	0.365049	-1.45384	0.0128538	0.0242942	DS499600	1653180	1653925	-	549	-	-	-	S	opiNOG45119;sordNOG14973;sorNOG07946	hypothetical protein
AFUB_003740	4.97764	8.45924	1.49603	0.176852	-2.49938	0.013187	0.0248907	DS499594	1033522	1034593	+	1023	-	GO:0016020;GO:0016021;GO:0016021;GO:0016021;	-	-	-	hypothetical protein
AFUB_079370	3.94302	6.96851	0.917541	0.13167	-2.92501	0.013447	0.0253475	DS499599	2073973	2074356	-	384	-	-	-	S	eurotNOG12337	hypothetical protein
AFUB_080850	18.6462	25.6402	11.6523	0.454455	-1.13779	0.0138049	0.0259577	DS499600	322208	323865	+	1563	-	GO:0003677;GO:0003677;GO:0003677;GO:0005634;GO:0005634;GO:0005634;GO:0006351;GO:0006351;GO:0006351;GO:0008270;GO:0008270;GO:0008270;	-	K	eurotNOG08425	hypothetical protein
AFUB_016710	6.37179	10.3257	2.41789	0.234163	-2.09442	0.0139489	0.0261985	DS499594	4751866	4753372	+	1194	-	GO:0016702;GO:0016702;GO:0016702;GO:0046872;GO:0046872;GO:0046872;GO:0051213;GO:0055114;GO:0055114;	K17842	Q	opiNOG02497;pleNOG02611;sordNOG08263	dioxygenase, putative
AFUB_000050	2.03787	4.07575	0	0	-Inf	0.0143503	0.0268912	DS499594	16046	17088	-	861	-	GO:0006950;GO:0006950;GO:0016020;GO:0016021;GO:0016021;GO:0016021;GO:0016021;	-	S	opiNOG16708;NOG98903	RTM1-like protein, putative
AFUB_092330	21.3661	28.7617	13.9705	0.485732	-1.04177	0.014493	0.0271328	DS499601	1644502	1645126	+	573	-	-	-	R	eurotNOG07087;opiNOG41983	phosphoglycerate mutase family protein, putative
AFUB_087470	9.67874	16.0221	3.33543	0.208178	-2.26411	0.0151877	0.0283529	DS499601	229239	230252	+	492	-	GO:0004601;GO:0016020;GO:0016021;GO:0016021;GO:0016021;	-	S	opiNOG37147	hypothetical protein
AFUB_016450	5.80797	9.50821	2.10773	0.221675	-2.17348	0.0153657	0.0286635	DS499594	4667984	4668930	+	882	-	GO:0046983;GO:0046983;GO:0046983;	-	L	eurotNOG07144	HLH DNA binding domain protein, putative
AFUB_018070	29.6643	42.3977	16.9309	0.399335	-1.32433	0.015459	0.0288212	DS499595	217410	218009	-	600	-	-	-	S	opiNOG29109;opiNOG42593	conserved hypothetical protein
AFUB_096020	18.5122	25.5756	11.4489	0.447649	-1.15956	0.0154879	0.0288643	DS499602	886660	887422	+	399	-	-	K08744	I	opiNOG11596	conserved hypothetical protein
AFUB_044460	15.1717	21.2835	9.05987	0.425676	-1.23217	0.0159276	0.0296278	DS499596	3043699	3044112	+	357	-	-	-	R	eurotNOG06313	conserved hypothetical protein
AFUB_017000	5.33195	8.84325	1.82064	0.205879	-2.28013	0.0164142	0.0304355	DS499594	4841224	4842228	-	1005	-	GO:0005515;	-	ZR	COG0457;opiNOG50035	TPR domain protein
AFUB_045200	16.9961	23.5215	10.4707	0.445157	-1.16762	0.0164748	0.0305308	DS499596	3296835	3297209	-	375	-	-	-	-	-	conserved hypothetical protein
AFUB_047920	12.7081	19.0311	6.38509	0.335509	-1.57558	0.016552	0.0306565	DS499596	4013349	4013959	-	564	-	-	-	S	opiNOG60768	ATP/GTP-binding protein, putative
AFUB_101970	5.27734	8.74847	1.8062	0.206458	-2.27608	0.0166504	0.0308157	DS499604	424155	425262	-	894	-	GO:0003824;GO:0003824;GO:0008152;GO:0008152;GO:0016787;GO:0016787;GO:0016787;	-	QR	opiNOG22190;opiNOG10932;COG0179	fumarylacetoacetate hydrolase family protein
AFUB_061420	7.48306	11.6639	3.30223	0.283116	-1.82054	0.0169278	0.031253	DS499597	3509001	3509938	+	642	-	GO:0000981;GO:0000981;GO:0000981;GO:0005634;GO:0005634;GO:0005634;GO:0006355;GO:0006355;GO:0006357;GO:0008270;GO:0008270;GO:0008270;	-	K	eurotNOG01805	hypothetical protein
AFUB_033570	4.81788	8.09789	1.53786	0.189909	-2.39662	0.0174461	0.032102	DS499595	4710479	4711549	-	954	-	GO:0006950;GO:0006950;GO:0016020;GO:0016021;GO:0016021;GO:0016021;GO:0016021;	-	S	eurotNOG10759;opiNOG18168;opiNOG57209	RTA1 domain protein, putative
AFUB_090740	3.23159	5.86593	0.597251	0.101817	-3.29595	0.0176999	0.0325387	DS499601	1218106	1219490	-	1242	-	GO:0003824;GO:0003824;GO:0004334;GO:0004334;GO:0004334;GO:0004334;GO:0006559;GO:0006572;GO:0009072;GO:0009072;GO:0009072;GO:0016787;GO:0046872;	K01555	QG	opiNOG13753;COG0179	fumarylacetoacetate hydrolase family protein
AFUB_020320	4.76306	8.02577	1.50035	0.186942	-2.41934	0.017725	0.0325727	DS499595	844081	844677	-	597	-	-	-	S	eurotNOG11550	conserved hypothetical protein
AFUB_013290	10.796	15.8488	5.74319	0.362374	-1.46445	0.0181198	0.0332241	DS499594	3755495	3755791	+	183	-	-	-	-	-	hypothetical protein
AFUB_028900	6.15642	9.882	2.43083	0.245986	-2.02335	0.0181325	0.0332413	DS499595	3396807	3397352	-	546	-	-	-	S	eurotNOG07497	conserved hypothetical protein
AFUB_090400	19.0538	27.6411	10.4664	0.378655	-1.40104	0.0181659	0.03329	DS499601	1136133	1137404	-	1068	-	-	-	C	pleNOG06703;COG0667;opiNOG09448	aldo-keto reductase, putative
AFUB_096640	7.06634	11.0628	3.06992	0.2775	-1.84944	0.0186046	0.0340436	DS499602	1099583	1101328	+	1590	-	GO:0016020;GO:0016021;GO:0016021;GO:0016021;GO:0016491;GO:0016491;GO:0016491;GO:0016491;GO:0055114;GO:0055114;GO:0055114;	-	S	opiNOG56453;opiNOG48504	conserved hypothetical protein
AFUB_081180	7.00111	10.9597	3.04253	0.277611	-1.84886	0.018822	0.0344158	DS499600	428432	429825	-	963	-	GO:0016020;GO:0016021;GO:0016021;GO:0016021;	-	S	opiNOG54174	hypothetical protein
AFUB_001270	20.892	27.9462	13.8379	0.495162	-1.01403	0.0194748	0.0355306	DS499594	337023	337382	+	360	-	GO:0016020;GO:0016021;GO:0016021;GO:0016021;	-	-	-	hypothetical protein
AFUB_007540	17.0775	23.2991	10.8559	0.465939	-1.10179	0.0200532	0.0365118	DS499594	2114419	2115232	+	660	-	GO:0005515;	-	R	eurotNOG10473	ankyrin repeat protein
AFUB_044540	9.07881	13.6191	4.53856	0.333251	-1.58532	0.0200722	0.0365397	DS499596	3113666	3114768	+	801	-	-	-	S	onyNOG06695;opiNOG51905	hypothetical protein
AFUB_061960	17.5093	23.8107	11.2079	0.470709	-1.08709	0.0205973	0.0374609	DS499597	3621445	3622398	+	954	-	GO:0016491;GO:0016491;GO:0016491;GO:0055114;GO:0055114;	-	RL	opiNOG17657;COG3145	DNA repair family protein
AFUB_088010	10.2731	15.0686	5.47768	0.363516	-1.45991	0.0206086	0.0374678	DS499601	373276	374795	-	1392	-	-	-	S	opiNOG71042;opiNOG36453;opiNOG75666;euroNOG11289;opiNOG71088	conserved hypothetical protein
AFUB_047370	6.49496	10.2619	2.72805	0.265844	-1.91135	0.0209571	0.0380245	DS499596	3874029	3874923	+	831	-	GO:0006950;GO:0006950;GO:0016020;GO:0016021;GO:0016021;GO:0016021;GO:0016021;	-	S	opiNOG51764;opiNOG56426;opiNOG16708	RTA1 domain protein, putative
AFUB_044770	3.45356	6.29112	0.616009	0.0979172	-3.35229	0.0213231	0.0386176	DS499596	3182698	3183340	+	534	-	GO:0016020;GO:0016021;GO:0016021;GO:0016021;	-	R	opiNOG39171	conserved hypothetical protein
AFUB_078930	2.55846	4.80675	0.310162	0.0645263	-3.95397	0.0215361	0.0389605	DS499599	1951521	1952507	+	717	-	-	-	-	-	hypothetical protein
AFUB_061380	5.13886	8.47583	1.80188	0.212591	-2.23385	0.0216015	0.0390621	DS499597	3499959	3500679	-	615	-	-	-	-	-	hypothetical protein
AFUB_075260	18.1507	24.6448	11.6566	0.472985	-1.08013	0.0218718	0.0394811	DS499599	888582	891834	-	2970	-	GO:0005515;	-	AR	eurotNOG02518;NOG00882;opiNOG08625;KOG0266	NACHT and WD domain protein
AFUB_069380	2.5141	4.71804	0.310162	0.0657395	-3.9271	0.0220663	0.0398031	DS499598	1821834	1822142	+	309	-	-	-	-	-	hypothetical protein
AFUB_087160	4.61836	7.74068	1.49603	0.193269	-2.37132	0.0232615	0.041776	DS499601	161437	162303	+	819	-	-	-	S	eurotNOG08793	conserved hypotheitcal protein
AFUB_017950	4.60131	7.65612	1.54649	0.201995	-2.30761	0.0233713	0.041958	DS499595	189311	190705	+	1293	-	-	-	S	opiNOG25533	conserved hypothetical protein
AFUB_044740	6.81923	10.6334	3.00501	0.2826	-1.82316	0.023835	0.0426974	DS499596	3177517	3177936	+	396	-	-	-	-	-	hypothetical protein
AFUB_027130	17.7007	23.879	11.5224	0.482533	-1.0513	0.0246797	0.0440826	DS499595	2905091	2906964	+	1575	-	GO:0005773;GO:0005774;GO:0005774;GO:0005774;GO:0006865;GO:0006865;GO:0006865;GO:0006914;GO:0006914;GO:0006914;GO:0016020;GO:0016021;GO:0016021;GO:0016021;	-	SG	COG2270;opiNOG07754	autophagy protein (Atg22), putative
AFUB_049700	3.05726	5.49851	0.616009	0.112032	-3.15802	0.0247044	0.0441108	DS499597	234976	236026	+	987	-	GO:0006950;GO:0006950;GO:0016020;GO:0016021;GO:0016021;GO:0016021;GO:0016021;	-	S	opiNOG18168	RTA1 domain protein, putative
AFUB_079140	17.6662	23.8273	11.5051	0.482855	-1.05034	0.0247153	0.0441224	DS499599	2008505	2009448	-	873	-	GO:0016491;GO:0016491;GO:0016491;GO:0055114;	K11811	R	COG0431;opiNOG16992	arsenic resistance protein ArsH
AFUB_080700	3.59939	6.2726	0.926171	0.147653	-2.75971	0.0250868	0.044729	DS499600	278909	279707	-	741	-	-	-	R	opiNOG40598	conserved hypothetical protein
AFUB_068570	3.5717	6.21292	0.930485	0.149766	-2.73922	0.0253377	0.0451357	DS499598	1603185	1604397	+	921	-	-	-	S	opiNOG60162	conserved hypothetical protein
AFUB_101629	2.06468	4.12936	0	0	-Inf	0.025377	0.0451975	DS499604	328349	329066	-	695	-	GO:0003824;GO:0003824;	-	E	opiNOG48589	hypothetical protein
AFUB_017460	5.42727	8.75262	2.10192	0.240147	-2.05801	0.0259675	0.0461245	DS499595	75305	77412	-	2055	-	GO:0004040;GO:0004040;GO:0004040;	-	J	COG0154;opiNOG19316	amidase family protein
AFUB_102860	42.7542	69.8299	15.6785	0.224524	-2.15506	0.0260399	0.0462281	DS499625	91	689	+	537	-	-	-	S	opiNOG36740;eurotNOG12737	hypothetical protein
AFUB_062580	18.5745	24.8763	12.2726	0.493347	-1.01933	0.0267962	0.0473752	DS499597	3785961	3786478	+	444	-	-	-	RL	eurotNOG10919;COG0514	telomere-associated RecQ helicase, putative
AFUB_015180	9.1775	13.5798	4.77519	0.351639	-1.50783	0.0268549	0.0474619	DS499594	4294488	4298301	+	3219	-	-	-	S	eurotNOG08297	conserved hypothetical protein
AFUB_017750	70.7569	95.4285	46.0854	0.482931	-1.05011	0.0274262	0.0483493	DS499595	141727	142970	+	1098	-	GO:0004672;GO:0004672;GO:0004672;GO:0005524;GO:0005524;GO:0005524;GO:0006468;GO:0006468;GO:0016301;GO:0016310;	-	T	NOG124681;opiNOG51076	protein kinase, putative
AFUB_086400	9.68355	15.7316	3.63547	0.231093	-2.11346	0.0274304	0.0483493	DS499600	1922134	1923640	-	1404	-	-	-	S	opiNOG08598	hypothetical protein
AFUB_019460	11.4468	17.224	5.66966	0.329172	-1.60309	0.0275751	0.0485783	DS499595	588450	589532	-	1083	-	-	-	S	opiNOG36541	conserved hypothetical protein
AFUB_101760	11.8846	16.8256	6.94351	0.412675	-1.27692	0.0277298	0.0488336	DS499604	363576	364941	-	1203	-	GO:0016020;GO:0016021;GO:0016021;GO:0016021;	-	S	sordNOG15074;opiNOG46027	integral membrane protein
AFUB_094950	10.7007	15.2918	6.10963	0.399536	-1.3236	0.0284913	0.0501031	DS499602	590114	590706	-	492	-	-	-	FS	sordNOG15250;COG0402;opiNOG45710	hypothetical protein
AFUB_071780	2.34052	4.3752	0.305847	0.0699047	-3.83847	0.0317058	0.0553131	DS499598	2533111	2534301	-	1191	-	GO:0000981;GO:0000981;GO:0000981;GO:0003677;GO:0003677;GO:0003677;GO:0005634;GO:0005634;GO:0005634;GO:0006355;GO:0006355;GO:0006357;GO:0008270;GO:0008270;GO:0008270;GO:0045122;GO:0045122;GO:0045122;	-	S	opiNOG63807	C6 transcription factor (AflR), putative
AFUB_088350	16.5746	22.3509	10.7982	0.483119	-1.04955	0.0317599	0.055371	DS499601	471278	472858	+	1530	-	-	-	SR	opiNOG67833;opiNOG60430	conserved hypothetical protein
AFUB_086230	17.0126	22.9803	11.0449	0.480625	-1.05702	0.0324568	0.0563943	DS499600	1877304	1878323	-	933	-	-	-	S	eurotNOG00352	conserved hypothetical protein
AFUB_049040	3.93427	6.62789	1.24065	0.187186	-2.41746	0.0327731	0.0568938	DS499597	88899	91588	+	2220	-	-	-	S	sorNOG05967;opiNOG18250	conserved hypothetical protein
AFUB_018570	5.29373	8.49849	2.08897	0.245805	-2.02441	0.033166	0.057485	DS499595	342888	344630	+	780	-	GO:0016020;GO:0016021;GO:0016021;GO:0016021;	-	-	-	hypothetical protein
AFUB_048600	5.28452	8.49019	2.07884	0.244852	-2.03002	0.0332288	0.0575636	DS499596	4238508	4239251	-	453	-	-	-	R	eurotNOG12930	hypothetical protein
AFUB_071610	6.89508	11.1039	2.68622	0.241916	-2.04742	0.0335232	0.0580227	DS499598	2461746	2462227	-	423	-	-	-	S	opiNOG59475	conserved hypothetical protein
AFUB_021030	1.66934	3.33868	0	0	-Inf	0.0335902	0.0581183	DS499595	1065666	1067041	+	615	-	GO:0003993;GO:0003993;GO:0003993;GO:0016311;GO:0046872;GO:0046872;GO:0046872;	K01078	G	sorNOG06777;opiNOG03139	acid phosphatase
AFUB_033130	7.00809	10.7241	3.2921	0.306983	-1.70377	0.0344435	0.0594802	DS499595	4614289	4615914	+	1488	-	GO:0016491;GO:0016491;GO:0016491;GO:0016491;GO:0016620;GO:0016620;GO:0055114;GO:0055114;GO:0055114;	-	C	COG1012;opiNOG21786	aldehyde dehydrogenase (AldH12), putative
AFUB_049820	8.14475	12.0294	4.2601	0.354141	-1.4976	0.0348557	0.060091	DS499597	258008	260151	-	1671	-	GO:0016020;GO:0016021;GO:0016021;GO:0016021;GO:0016021;GO:0022857;GO:0022857;GO:0022857;GO:0055085;GO:0055085;	K08176	P	opiNOG71036;KOG0252;eurotNOG08348	phosphate permease
AFUB_011290	15.8504	21.4421	10.2587	0.478437	-1.0636	0.034858	0.060091	DS499594	3184418	3184588	-	171	-	-	-	S	eurotNOG07598	hypothetical protein
AFUB_011890	3.35434	5.84742	0.861268	0.14729	-2.76327	0.0349508	0.0602194	DS499594	3345420	3346144	-	672	-	-	-	-	-	hypothetical protein
AFUB_087390	8.09211	12.6093	3.57488	0.28351	-1.81853	0.0353877	0.0608556	DS499601	214610	215014	+	405	-	-	-	S	eurotNOG07613	hypothetical protein
AFUB_009710	10.8356	15.3496	6.32169	0.411848	-1.27982	0.0361137	0.0620181	DS499594	2727689	2728091	-	381	-	-	-	-	-	hypothetical protein
AFUB_071310	14.1279	19.3921	8.86366	0.457075	-1.1295	0.0365956	0.0627799	DS499598	2335131	2335913	-	732	-	-	-	-	-	conserved hypothetical protein
AFUB_065530	30.9099	57.3419	4.47798	0.0780926	-3.67867	0.0368268	0.0631107	DS499598	726792	727625	-	834	-	-	-	S	eurotNOG12661	conserved hypothetical protein
AFUB_089190	13.0459	17.9365	8.15527	0.454675	-1.13709	0.0387799	0.066091	DS499601	776175	776589	-	310	-	-	K03235	JR	opiNOG12974;COG0488	ABC-type ATPase Hef3-like, putative
AFUB_057490	2.84649	5.38714	0.305847	0.0567736	-4.13864	0.0388995	0.0662605	DS499597	2459244	2460202	+	900	-	GO:0006950;GO:0006950;GO:0016020;GO:0016021;GO:0016021;GO:0016021;GO:0016021;	-	S	eurotNOG00439;opiNOG56992	RTA1 domain protein, putative
AFUB_015760	14.3366	19.6278	9.04543	0.460849	-1.11763	0.0391844	0.0666999	DS499594	4464625	4466553	+	1572	-	-	-	R	opiNOG50740	GPI anchored protein, putative
AFUB_087760	23.1183	33.6856	12.5511	0.372595	-1.42432	0.0403588	0.0684397	DS499601	313022	314986	-	1764	-	GO:0016787;GO:0016787;GO:0016787;	K01046	R	opiNOG06838;opiNOG06676	extracellular lipase, putative
AFUB_062430	34.2077	45.8957	22.5197	0.490671	-1.02717	0.0403882	0.068466	DS499597	3722319	3722806	+	381	-	-	-	S	eurotNOG07207;opiNOG57975	hypothetical protein
AFUB_071910	177.433	313.346	41.5195	0.132503	-2.9159	0.0408072	0.0690578	DS499598	2565180	2567077	-	1689	-	GO:0005215;GO:0016020;GO:0016020;GO:0016020;GO:0016021;GO:0016021;GO:0016021;GO:0016021;GO:0022857;GO:0022857;GO:0022891;GO:0055085;GO:0055085;	-	R	opiNOG06177;KOG0254;opiNOG04964	MFS quinate transporter, putative
AFUB_066420	2.44455	4.88909	0	0	-Inf	0.0409233	0.0692187	DS499598	988920	989635	-	384	-	-	-	-	-	hypothetical protein
AFUB_049400	15.8497	21.1868	10.5126	0.496186	-1.01105	0.0422143	0.0711952	DS499597	174074	175639	-	1518	-	GO:0016787;GO:0016787;GO:0016787;	K09252	S	opiNOG02498	feruloyl esterase, putative
AFUB_039850	9.14505	13.1629	5.12719	0.389517	-1.36024	0.0424383	0.0715486	DS499596	1697342	1698339	+	489	-	GO:0030246;GO:0030246;GO:0030246;	-	R	opiNOG02349	hypothetical protein
AFUB_079020	12.2741	17.0133	7.53495	0.442887	-1.17499	0.0424478	0.0715524	DS499599	1974637	1975162	-	378	-	-	-	-	-	collagen triple helix repeat protein
AFUB_100740	10.6944	15.1407	6.24816	0.412672	-1.27693	0.043072	0.0725465	DS499604	67131	68137	-	948	-	-	-	R	opiNOG06322;COG0491	metallo-beta-lactamase domain protein
AFUB_033330	3.71268	6.25824	1.16712	0.186493	-2.42281	0.0442041	0.0742722	DS499595	4662808	4663970	+	705	-	-	-	R	opiNOG50092	conserved hypothetical protein
AFUB_097400	2.72566	4.83963	0.611694	0.126393	-2.98401	0.0472833	0.0790428	DS499602	1311905	1314060	+	1920	-	-	-	S	opiNOG53537;eurotNOG00003	hypothetical protein
AFUB_078120	2.69582	4.77995	0.611694	0.127971	-2.96611	0.0478416	0.0798939	DS499599	1736155	1738325	+	2115	-	GO:0000981;GO:0000981;GO:0000981;GO:0003677;GO:0003677;GO:0003677;GO:0003677;GO:0005634;GO:0005634;GO:0005634;GO:0005634;GO:0006351;GO:0006351;GO:0006351;GO:0006355;GO:0006355;GO:0006357;GO:0008270;GO:0008270;GO:0008270;GO:0046872;	-	K	opiNOG20925;NOG123532;eurotNOG08412	C6 transcription factor, putative
AFUB_081190	2.68653	4.7758	0.597251	0.125058	-2.99933	0.0480181	0.0800815	DS499600	430712	432535	+	1662	-	GO:0015171;GO:0016020;GO:0016020;GO:0016020;GO:0016021;GO:0016021;GO:0016021;GO:0022857;GO:0022857;GO:0055085;GO:0055085;	-	E	opiNOG49665;COG0531;opiNOG12002	amino acid permease, putative
AFUB_050250	2.64404	4.7139	0.574179	0.121806	-3.03735	0.0488409	0.0812891	DS499597	367126	367359	+	234	-	-	-	-	-	hypothetical protein
AFUB_035680	18.7478	27.2513	10.2442	0.375918	-1.41151	0.0497543	0.0826423	DS499596	490259	491426	+	456	-	-	-	-	-	conserved hypothetical protein

## Sheet: MM OFF vs ON.Up_list
Tet-somA (OFF) vs Tet-somA (ON) Up list (MM)
id	baseMean	baseMeanA	baseMeanB	foldChange	log2FoldChange	pval	padj	Chromosome	Start Site	End Site	Direction	Length	Name	GO	KEGG	eggNOG Class	eggNOG	Description
AFUB_026310	11544.7	1528.94	21560.5	14.1016	3.81779	0	0	DS499595	2665964	2666992	-	909	-	GO:0004846;GO:0004846;GO:0004846;GO:0004846;GO:0005777;GO:0005777;GO:0005777;GO:0006144;GO:0006144;GO:0006144;GO:0006144;GO:0016491;GO:0019628;GO:0019628;GO:0019628;GO:0055114;GO:0055114;GO:0055114;	K00365	Q	COG3648;opiNOG13481	urate oxydase UaZ
AFUB_034970	5841.36	1002.55	10680.2	10.653	3.41319	0	0	DS499596	273353	273949	-	537	-	-	-	L	opiNOG32585	mismatched base pair and cruciform DNA recognition protein, putative
AFUB_061910	16574.9	4039.04	29110.7	7.20733	2.84947	0	0	DS499597	3613531	3613793	-	210	-	-	-	S	opiNOG45933;sordNOG14962	glucose repressible protein Grg1, putative
AFUB_073680	28337.2	8027.13	48647.3	6.06036	2.5994	0	0	DS499599	412301	414728	-	1806	-	GO:0004611;GO:0004611;GO:0004612;GO:0004612;GO:0004612;GO:0005524;GO:0005524;GO:0005524;GO:0006094;GO:0006094;GO:0006094;GO:0016301;GO:0016301;GO:0016301;GO:0016310;GO:0017076;GO:0017076;	K01610	C	opiNOG06179;COG1866	phosphoenolpyruvate carboxykinase AcuF
AFUB_084020	2425.14	111.163	4739.12	42.6323	5.41387	0	0	DS499600	1252078	1253402	+	1083	-	GO:0000166;GO:0006006;GO:0006006;GO:0006006;GO:0016620;GO:0016620;GO:0016620;GO:0050661;GO:0050661;GO:0050661;GO:0051287;GO:0051287;GO:0051287;GO:0055114;GO:0055114;	K00134	G	opiNOG55603;COG0057	glyceraldehyde-3-phosphate dehydrogenase, putative
AFUB_090060	1423.22	111.229	2735.21	24.5908	4.62005	0	0	DS499601	1024896	1025841	-	885	-	-	-	S	opiNOG65094	conserved hypothetical protein
AFUB_081400	4035.87	196.231	7875.51	40.1339	5.32675	0	8e-307	DS499600	482077	483378	+	1302	-	GO:0005344;GO:0005344;GO:0005344;GO:0008941;GO:0008941;GO:0008941;GO:0015671;GO:0016491;GO:0016491;GO:0019825;GO:0019825;GO:0019825;GO:0020037;GO:0020037;GO:0020037;GO:0046872;GO:0046872;GO:0046872;GO:0051409;GO:0051409;GO:0051409;GO:0055114;GO:0055114;GO:0071949;GO:0071949;GO:0071949;	-	C	COG1018;opiNOG05259	flavohemoprotein, putative
AFUB_099290	6888.15	1954.35	11821.9	6.04904	2.59671	3.81926e-287	6.08803e-285	DS499603	328023	329612	+	1479	-	GO:0016787;GO:0016787;GO:0016787;	-	QR	opiNOG23767;COG0412	dienelactone hydrolase
AFUB_087280	13261.1	167.347	26354.8	157.486	7.29908	3.80188e-280	5.78061e-278	DS499601	185759	186831	+	1023	-	-	-	C	COG0667;opiNOG05188	aldo-keto reductase (AKR13), puatative
AFUB_065270	3529.34	946.193	6112.49	6.46009	2.69155	2.35804e-270	3.32922e-268	DS499598	670120	671884	-	1596	-	GO:0004777;GO:0009013;GO:0009013;GO:0009013;GO:0009013;GO:0009450;GO:0009450;GO:0009450;GO:0009450;GO:0016491;GO:0016491;GO:0016491;GO:0016620;GO:0016620;GO:0055114;GO:0055114;GO:0055114;	K00135	C	opiNOG08824;COG1012	succinate-semialdehyde dehydrogenase Uga2, putative
AFUB_070430	3138.42	362.727	5914.12	16.3046	4.02721	7.5293e-270	1.0335e-267	DS499598	2097751	2099545	-	1617	-	GO:0003824;GO:0003824;GO:0004451;GO:0004451;GO:0004451;GO:0016829;GO:0019752;GO:0019752;GO:0019752;GO:0046872;	K01637	C	COG2224;opiNOG07291	isocitrate lyase AcuD
AFUB_042320	2852.02	445.545	5258.5	11.8024	3.56101	1.38258e-250	1.708e-248	DS499596	2375087	2377412	-	1764	-	GO:0005215;GO:0008643;GO:0008643;GO:0008643;GO:0016020;GO:0016020;GO:0016020;GO:0016021;GO:0016021;GO:0016021;GO:0016021;GO:0022857;GO:0022857;GO:0022891;GO:0055085;GO:0055085;	-	R	KOG0254;opiNOG04964	MFS sugar transporter, putative
AFUB_087580	5853.11	622.692	11083.5	17.7994	4.15375	8.98955e-239	1.00959e-236	DS499601	269112	270757	-	1482	-	GO:0016491;GO:0016491;GO:0016491;GO:0016491;GO:0016620;GO:0016620;GO:0055114;GO:0055114;GO:0055114;	K00128	C	COG1012;opiNOG02738	aldehyde dehydrogenase, putative
AFUB_057420	3563.64	1107.21	6020.08	5.43716	2.44285	4.98328e-230	5.13018e-228	DS499597	2448436	2449550	-	864	-	GO:0005737;GO:0005737;GO:0005737;GO:0016787;GO:0018738;GO:0018738;GO:0018738;GO:0018738;GO:0046294;GO:0046294;GO:0046294;GO:0052689;GO:0052689;GO:0052689;	K01070	R	COG0627;opiNOG00374	esterase, putative
AFUB_037280	555.201	55.8846	1054.52	18.8695	4.23799	1.26928e-224	1.2671e-222	DS499596	938055	939399	+	1182	-	GO:0055114;GO:0055114;GO:0055114;	K00002	QC	opiNOG02532;COG1064	oxidoreductase, zinc-binding
AFUB_070500	592.108	69.489	1114.73	16.0418	4.00376	4.30128e-220	4.25095e-218	DS499598	2114061	2116052	-	1803	-	GO:0006751;GO:0036374;	K00681	E	opiNOG11622;COG0405	gamma-glutamyltranspeptidase
AFUB_057870	373.824	14.315	733.334	51.2285	5.67887	8.41378e-219	8.23301e-217	DS499597	2535140	2535994	+	855	-	GO:0003824;GO:0003824;GO:0004332;GO:0005975;GO:0005975;GO:0005975;GO:0006096;GO:0008270;GO:0008270;GO:0008270;GO:0008270;GO:0016829;GO:0016832;GO:0016832;GO:0016832;GO:0046872;	K01624	G	COG0191;opiNOG20383;opiNOG03069	fructose-bisphosphate aldolase, putative
AFUB_010040	4504.58	1521.06	7488.1	4.92296	2.29953	3.52483e-217	3.41528e-215	DS499594	2844100	2847011	-	2802	-	GO:0006270;	-	S	opiNOG04797	conserved hypothetical protein
AFUB_081980	10924.7	3412.78	18436.7	5.40224	2.43356	9.9951e-211	9.40777e-209	DS499600	623138	624873	-	1578	-	GO:0003824;GO:0003986;GO:0006083;GO:0006084;GO:0006084;GO:0008775;GO:0016787;GO:0016787;GO:0016787;GO:0019679;	K01067	C	COG0427;opiNOG03070	acetyl-coA hydrolase Ach1, putative
AFUB_101440	6480.48	247.454	12713.5	51.3773	5.68306	1.02754e-207	9.49081e-206	DS499604	278363	279209	+	795	-	-	-	Q	pleNOG08130;opiNOG21104;eurotNOG04849	oxidoreductase, short chain dehydrogenase/reductase family, putative
AFUB_068250	1690.98	477.489	2904.48	6.08282	2.60474	1.4105e-205	1.29074e-203	DS499598	1490802	1495062	-	4080	-	GO:0004854;GO:0004854;GO:0004854;GO:0004855;GO:0004855;GO:0004855;GO:0005506;GO:0005506;GO:0005506;GO:0009055;GO:0009055;GO:0009055;GO:0016491;GO:0016491;GO:0016614;GO:0016614;GO:0022900;GO:0046872;GO:0046872;GO:0046872;GO:0050660;GO:0050660;GO:0050660;GO:0051536;GO:0051536;GO:0051536;GO:0051537;GO:0051537;GO:0051537;GO:0051537;GO:0055114;GO:0055114;GO:0071949;GO:0071949;	K00106	F	COG4630;opiNOG03442	xanthine dehydrogenase HxA, putative
AFUB_065220	373.095	22.3056	723.885	32.453	5.02028	1.78261e-198	1.55907e-196	DS499598	658651	659247	-	540	-	GO:0008233;GO:0008233;	-	SR	opiNOG57863;COG1881	protease inhibitor (Tfs1), putative
AFUB_095800	2001.29	642.854	3359.72	5.22626	2.38578	1.7894e-188	1.42618e-186	DS499602	821166	821428	+	210	-	-	-	S	eurotNOG07694	conserved hypothetical protein
AFUB_063920	1346.5	377.189	2315.82	6.13968	2.61816	2.63133e-188	2.08043e-186	DS499598	315501	317269	+	1590	-	GO:0003824;GO:0003824;GO:0003824;GO:0008152;GO:0008152;	-	I	COG0318;opiNOG00993	coenzyme A synthetase, putative
AFUB_093370	74307.9	22070.2	126545	5.73376	2.51948	9.11347e-186	7.092e-184	DS499602	143811	145259	-	1257	-	GO:0005737;GO:0005737;GO:0005737;GO:0008863;GO:0008863;GO:0008863;GO:0008863;GO:0016491;GO:0016616;GO:0016616;GO:0016616;GO:0042183;GO:0042183;GO:0042183;GO:0051287;GO:0051287;GO:0051287;GO:0055114;GO:0055114;GO:0055114;	K00122	C	opiNOG04791;COG1052	NAD-dependent formate dehydrogenase AciA/Fdh
AFUB_074280	2787.67	612.668	4962.67	8.1001	3.01794	1.19615e-185	9.23557e-184	DS499599	604411	606622	-	1413	-	-	-	S	NOG96824;eurotNOG05303;opiNOG22785	conserved hypothetical protein
AFUB_050660	1907.51	620.921	3194.1	5.14414	2.36293	3.87966e-182	2.94944e-180	DS499597	473787	475354	-	1281	-	GO:0003824;GO:0003824;GO:0004553;GO:0004553;GO:0004557;GO:0005576;GO:0005576;GO:0005576;GO:0005975;GO:0005975;GO:0005975;GO:0008152;GO:0016787;GO:0016798;GO:0052692;GO:0052692;GO:0052692;	K07407	G	opiNOG15990;KOG2366	alpha-galactosidase
AFUB_021300	347.869	24.436	671.301	27.4718	4.77988	7.35338e-181	5.50556e-179	DS499595	1163505	1164800	+	1296	-	GO:0003824;GO:0003824;GO:0004334;GO:0004334;GO:0004334;GO:0004334;GO:0006559;GO:0006572;GO:0009072;GO:0009072;GO:0009072;GO:0016787;GO:0046872;	K01555	QG	opiNOG00615;COG0179	fumarylacetoacetate hydrolase FahA
AFUB_057860	420.007	46.5355	793.479	17.0511	4.09179	3.78678e-177	2.67319e-175	DS499597	2533459	2534878	+	1308	-	GO:0004616;GO:0004616;GO:0016491;GO:0016491;GO:0050661;GO:0050661;GO:0051287;GO:0051287;GO:0051287;GO:0055114;GO:0055114;	K00020	RI	opiNOG21644;COG2084	oxidoreductase, acting on the CH-OH group of donors, NAD or NADP as acceptor
AFUB_022340	850.858	200.434	1501.28	7.49018	2.905	3.95863e-177	2.77469e-175	DS499595	1461310	1464216	-	2907	-	GO:0000981;GO:0000981;GO:0000981;GO:0003677;GO:0003677;GO:0003677;GO:0003677;GO:0005634;GO:0005634;GO:0005634;GO:0005634;GO:0006351;GO:0006351;GO:0006351;GO:0006355;GO:0006355;GO:0006357;GO:0008270;GO:0008270;GO:0008270;GO:0046872;	-	S	opiNOG04973	C6 transcription factor, putative
AFUB_005860	1198.9	345.703	2052.09	5.93599	2.56949	9.28073e-174	6.23955e-172	DS499594	1652973	1654189	+	1152	-	GO:0008869;GO:0008869;GO:0008869;GO:0009063;GO:0009063;GO:0009063;GO:0034194;GO:0034194;GO:0034194;GO:0046872;GO:0046872;	K01684	SM	opiNOG12042;COG4948	mandelate racemase/muconate lactonizing enzyme family protein
AFUB_019980	2165.11	756.411	3573.81	4.7247	2.24022	5.09207e-173	3.37751e-171	DS499595	742059	743121	+	864	-	GO:0003824;GO:0003824;GO:0005506;GO:0005506;GO:0006725;GO:0006725;GO:0008199;GO:0008199;GO:0008199;GO:0009712;GO:0009712;GO:0009712;GO:0016702;GO:0016702;GO:0018576;GO:0018576;GO:0018576;GO:0051213;GO:0055114;GO:0055114;	K03381	QE	opiNOG14901;COG3485	catechol dioxygenase, putative
AFUB_052770	5432.75	2189.52	8675.97	3.96249	1.98641	7.7433e-173	5.1018e-171	DS499597	1064874	1066486	-	1305	-	GO:0003824;GO:0003824;GO:0006520;GO:0006520;GO:0006520;GO:0016765;GO:0016765;GO:0016765;GO:0019346;GO:0030170;GO:0030170;GO:0030170;	K17069	E	COG2873;opiNOG00778	homocysteine synthase CysD
AFUB_029220	2098.98	734.737	3463.22	4.71356	2.23682	5.42406e-171	3.52671e-169	DS499595	3506150	3507146	+	942	-	-	-	S	opiNOG17539;COG3665	conserved hypothetical protein
AFUB_088630	1206.55	359.501	2053.6	5.71237	2.51409	1.43598e-168	9.15602e-167	DS499601	555397	557188	+	1677	-	GO:0016491;GO:0016491;GO:0016491;GO:0050660;GO:0050660;GO:0050660;GO:0051537;GO:0051537;GO:0051537;GO:0055114;GO:0055114;	-	CR	opiNOG01420;COG0446	AIF-like mitochondrial oxidoreductase (Nfrl), putative
AFUB_101340	1435.3	456.209	2414.39	5.29228	2.40389	2.95339e-168	1.85913e-166	DS499604	237056	238564	+	1461	-	GO:0005215;GO:0016020;GO:0016020;GO:0016020;GO:0016021;GO:0016021;GO:0016021;GO:0016021;GO:0022857;GO:0022857;GO:0022891;GO:0055085;GO:0055085;	-	R	opiNOG00669;KOG0254;sorNOG06829	MFS monosaccharide transporter, putative
AFUB_004480	957.839	256.278	1659.4	6.475	2.69488	4.37697e-168	2.73782e-166	DS499594	1245899	1247578	+	1515	-	GO:0005739;GO:0005739;GO:0005739;GO:0008260;GO:0008260;GO:0008260;GO:0008410;GO:0008410;GO:0016740;GO:0046952;GO:0046952;GO:0046952;	K01027	CI	opiNOG07153;COG2057	coenzyme A transferase, putative
AFUB_037620	2497.3	385.334	4609.27	11.9617	3.58035	1.39229e-163	8.5466e-162	DS499596	1033137	1033613	+	423	-	-	-	S	onyNOG05749;opiNOG38009;eurotNOG07527	LEA domain protein
AFUB_090640	78894.6	32535.3	125254	3.84978	1.94478	6.73813e-163	4.11067e-161	DS499601	1196941	1198392	-	1452	-	GO:0000104;GO:0000104;GO:0000104;GO:0055114;GO:0055114;	K01593	C	COG1053;opiNOG01148	FAD dependent oxidoreductase, putative
AFUB_050210	485.589	78.7167	892.462	11.3376	3.50305	1.39839e-162	8.427e-161	DS499597	358300	360071	-	1548	-	GO:0005887;GO:0016020;GO:0016021;GO:0016021;GO:0016021;GO:0055085;GO:0055085;GO:0055085;	-	G	KOG2533;opiNOG03870	MFS transporter, putative
AFUB_060250	932.351	260.792	1603.91	6.15016	2.62063	2.55076e-158	1.4488e-156	DS499597	3165813	3166713	+	795	-	-	-	S	eurotNOG07595	solid-state culture expressed protein (Aos23), putative
AFUB_069770	2487.42	960.513	4014.32	4.17935	2.06328	1.16481e-156	6.54081e-155	DS499598	1929010	1930952	+	1809	-	GO:0004491;GO:0004491;GO:0004491;GO:0016491;GO:0016491;GO:0016620;GO:0016620;GO:0055114;GO:0055114;	K00140	C	opiNOG02273;KOG2449	methylmalonate-semialdehyde dehydrogenase, putative
AFUB_008720	394.451	52.3091	736.594	14.0816	3.81573	4.61045e-156	2.54553e-154	DS499594	2484542	2485687	-	1146	-	-	-	S	opiNOG74774;opiNOG76162;opiNOG66408	hypothetical protein
AFUB_081170	199.05	1.48244	396.617	267.543	8.06363	1.87011e-152	1.01551e-150	DS499600	425722	426639	+	918	-	GO:0003824;GO:0003824;GO:0003824;GO:0050662;GO:0050662;GO:0050662;	-	MV	opiNOG25612;COG0451	oxidoreductase, putative
AFUB_047050	1435.68	467.667	2403.68	5.13974	2.36169	2.34373e-151	1.26574e-149	DS499596	3791137	3792103	+	876	-	-	-	ZTG	opiNOG01450;COG0235	class II aldolase/adducin domain protein
AFUB_036180	1469.41	514.43	2424.39	4.71276	2.23657	4.77004e-150	2.53453e-148	DS499596	604988	606451	-	1224	-	GO:0008270;GO:0008270;GO:0008270;GO:0016787;GO:0070290;GO:0070290;GO:0070290;	-	R	COG2220;opiNOG09335	Zn-dependent hydrolase/oxidoreductase family protein, putative
AFUB_082620	562.841	123.772	1001.91	8.09484	3.017	2.53905e-146	1.31379e-144	DS499600	812726	814098	+	1215	-	GO:0016491;GO:0016491;GO:0016491;GO:0055114;	-	QRG	opiNOG48608;COG0673	NAD binding Rossmann fold oxidoreductase, putative
AFUB_021290	357.756	47.6958	667.816	14.0016	3.80752	6.16761e-145	3.12587e-143	DS499595	1161487	1163002	-	1350	-	GO:0004411;GO:0004411;GO:0004411;GO:0006559;GO:0006559;GO:0006559;GO:0006570;GO:0006570;GO:0006570;GO:0051213;GO:0055114;GO:0055114;	K00451	QE	opiNOG02447;COG3508	homogentisate 1,2-dioxygenase (HmgA), putative
AFUB_018660	573.531	130.077	1016.98	7.81831	2.96686	1.58183e-144	7.97613e-143	DS499595	371589	372244	+	528	-	GO:0016020;GO:0016020;GO:0016020;GO:0016021;GO:0016021;GO:0016021;	-	S	opiNOG45203	non-classical export protein Nce2, putative
AFUB_068340	12983.4	4731.13	21235.7	4.48851	2.16624	1.06277e-143	5.33164e-142	DS499598	1525356	1526487	-	1062	-	GO:0005975;GO:0005975;GO:0005975;GO:0005975;GO:0016311;GO:0016787;GO:0016791;GO:0016791;GO:0042132;GO:0042132;GO:0042132;GO:0042578;GO:0042578;	K03841	G	opiNOG02683;COG0158	fructose-1,6-bisphosphatase
AFUB_036620	1917.62	758.1	3077.15	4.05903	2.02114	2.05417e-139	1.01507e-137	DS499596	737899	739559	+	1287	-	GO:0000256;GO:0000256;GO:0000256;GO:0004037;GO:0004037;GO:0004037;	K01477	F	COG4266;opiNOG00319	allantoicase Alc, putative
AFUB_042060	1474.13	545.273	2402.98	4.40694	2.13978	2.98397e-139	1.46719e-137	DS499596	2300795	2301331	-	246	-	-	K10253	S	opiNOG26408	conserved hypothetical protein
AFUB_007700	1510.93	566.847	2455.02	4.331	2.1147	4.61105e-138	2.25599e-136	DS499594	2154512	2157248	-	2676	-	GO:0000002;GO:0003676;GO:0003723;GO:0005743;GO:0006397;GO:0016021;GO:0031305;	-	A	opiNOG15211	RNA12 protein, putative
AFUB_002030	2070.04	365.496	3774.58	10.3273	3.36839	4.91892e-136	2.3714e-134	DS499594	567985	569126	-	1080	-	-	-	R	eurotNOG09760;opiNOG10639	oxidoreductase CipA-like, putative
AFUB_039340	1125.32	395.233	1855.4	4.69444	2.23095	2.07209e-133	9.79831e-132	DS499596	1549165	1549883	-	534	-	-	-	S	opiNOG67572;opiNOG37723	conserved hypothetical protein
AFUB_000420	4359.9	1989.39	6730.4	3.38314	1.75836	5.07818e-133	2.38989e-131	DS499594	119755	123647	+	3846	-	GO:0003824;GO:0003824;GO:0016787;GO:0016787;GO:0016787;	K01469	QE	COG0145;opiNOG03896	5-oxo-L-prolinase, putative
AFUB_009680	3843.15	310.695	7375.61	23.7391	4.56919	4.11077e-132	1.91635e-130	DS499594	2718828	2719910	+	966	-	-	K05275	C	opiNOG11157;COG0667	pyridoxal reductase (AKR8), putative
AFUB_101220	604.118	63.9935	1144.24	17.8806	4.16033	4.4202e-131	2.04135e-129	DS499604	209179	209986	+	762	-	-	-	S	opiNOG22099;sordNOG07524;NOG32666	nucleoside-diphosphate-sugar epimerases, putative
AFUB_080930	814.84	58.1503	1571.53	27.0253	4.75624	7.39264e-130	3.38248e-128	DS499600	345338	346551	-	1098	-	-	-	QR	opiNOG58278;opiNOG57528;NOG39216	oxidoreductase, short chain dehydrogenase/reductase family
AFUB_067510	21941.8	10967.1	32916.6	3.0014	1.58564	2.3086e-128	1.04182e-126	DS499598	1290586	1292213	-	1314	-	GO:0003824;GO:0003824;GO:0006520;GO:0006520;GO:0006520;GO:0008483;GO:0008483;GO:0008483;GO:0008483;GO:0009058;GO:0009058;GO:0009058;GO:0016740;GO:0030170;GO:0030170;GO:0030170;	K14455	E	COG1448;opiNOG02146	aspartate aminotransferase, putative
AFUB_074690	347.531	56.735	638.328	11.251	3.49199	9.15361e-128	4.11205e-126	DS499599	727591	729147	-	1557	-	GO:0004616;GO:0004616;GO:0004616;GO:0004616;GO:0006098;GO:0006098;GO:0006098;GO:0006098;GO:0016491;GO:0016491;GO:0016491;GO:0050661;GO:0050661;GO:0055114;GO:0055114;GO:0055114;	K00033	G	COG0362;opiNOG22583	6-phosphogluconate dehydrogenase, decarboxylating
AFUB_057580	12376.1	6126.15	18626	3.04041	1.60427	3.59409e-127	1.60726e-125	DS499597	2471008	2472885	+	1821	-	GO:0006631;GO:0006631;GO:0006631;GO:0050151;GO:0050151;GO:0050151;GO:0071949;GO:0071949;GO:0071949;	K10254	S	opiNOG54237;COG4716	67 kDa myosin-cross-reactive antigen family protein
AFUB_081050	1046.9	374.482	1719.32	4.5912	2.19887	1.31744e-125	5.68571e-124	DS499600	382939	386081	+	2934	-	GO:0005975;GO:0005975;GO:0005975;GO:0016740;GO:0016758;GO:0016758;GO:0016758;GO:0030259;GO:0030259;GO:0030259;	-	CG	COG1819	UDP-glucose,sterol transferase, putative
AFUB_017500	560.743	150.853	970.633	6.43428	2.68578	2.39334e-122	1.00653e-120	DS499595	87224	88010	+	435	-	GO:0016020;GO:0016021;GO:0016021;GO:0016021;	-	-	-	conserved hypothetical protein
AFUB_065670	22190.8	11359.3	33022.2	2.90705	1.53956	1.05665e-121	4.36941e-120	DS499598	768987	769851	-	642	-	GO:0005623;GO:0005623;GO:0005623;GO:0016209;GO:0016209;GO:0016491;GO:0016491;GO:0045454;GO:0045454;GO:0045454;GO:0051920;GO:0051920;GO:0051920;GO:0055114;GO:0055114;GO:0098869;	-	O	COG0450;opiNOG01878	antioxidant protein LsfA
AFUB_046620	420.868	92.0812	749.654	8.14123	3.02525	8.24934e-121	3.36893e-119	DS499596	3674097	3675056	-	960	-	-	-	OR	opiNOG69365;NOG68259	isoflavone reductase family protein
AFUB_066630	605.405	174.127	1036.68	5.95358	2.57376	6.09828e-120	2.48022e-118	DS499598	1042869	1043844	-	927	-	-	-	S	eurotNOG08084	conserved hypothetical protein
AFUB_027780	1199.57	468.706	1930.44	4.11865	2.04217	3.64089e-118	1.4568e-116	DS499595	3087000	3088174	+	900	-	GO:0006810;GO:0016020;GO:0016021;GO:0016021;GO:0016021;	K15102	C	opiNOG00791;KOG0767	mitochondrial phosphate transporter Pic2, putative
AFUB_073670	470.247	116.436	824.058	7.07737	2.82321	8.37342e-118	3.33688e-116	DS499599	407681	408700	-	951	-	GO:0016020;GO:0016021;GO:0016021;GO:0016021;GO:0022857;GO:0022857;GO:0055085;GO:0055085;GO:0055085;	K15104	SC	opiNOG50842;NOG03554;opiNOG02578	mitochondrial dicarboxylate carrier protein, putative
AFUB_031460	419.77	95.4557	744.085	7.79508	2.96256	9.73913e-117	3.78944e-115	DS499595	4152887	4153482	+	483	-	-	-	S	opiNOG45266;opiNOG73995	conserved hypothetical protein
AFUB_068610	8891.96	4514.74	13269.2	2.93908	1.55536	1.09248e-116	4.23409e-115	DS499598	1620914	1621899	+	690	-	GO:0004784;GO:0004784;GO:0004784;GO:0004784;GO:0006801;GO:0006801;GO:0016491;GO:0019430;GO:0046872;GO:0046872;GO:0046872;GO:0046872;GO:0055114;GO:0055114;GO:0055114;	K04564	P	COG0605;opiNOG04772	Mn superoxide dismutase (SodB), putative
AFUB_048080	16337.8	8460.63	24214.9	2.86207	1.51706	1.10945e-116	4.28307e-115	DS499596	4050756	4053194	-	2439	-	GO:0003824;GO:0003824;GO:0005975;GO:0005975;GO:0005975;GO:0016832;GO:0016832;GO:0016832;	K01621	SG	opiNOG06686;COG3957	phosphoketolase, putative
AFUB_094570	3500.07	1674.1	5326.04	3.18144	1.66968	4.46234e-116	1.70935e-114	DS499602	481407	483299	+	1677	-	GO:0016829;GO:0016829;GO:0019629;GO:0019629;GO:0019629;GO:0047547;GO:0047547;GO:0047547;GO:0051537;GO:0051537;GO:0051537;	K01720	SR	COG2079;opiNOG03068	2-methylcitrate dehydratase, putative
AFUB_013440	1048.29	54.6027	2041.98	37.3971	5.22485	7.41421e-115	2.82914e-113	DS499594	3798446	3799362	-	864	-	GO:0016491;GO:0016491;GO:0016491;GO:0055114;	-	QR	opiNOG22579;KOG1209;NOG124786	short-chain oxidoreductase, putative
AFUB_000310	726.742	240.663	1212.82	5.03951	2.33328	1.28731e-114	4.87453e-113	DS499594	91337	92050	+	714	-	GO:0008152;GO:0008152;GO:0016787;GO:0016787;GO:0016787;	-	R	opiNOG17654;sordNOG10820;COG1011	haloalkanoic acid dehalogenase, putative
AFUB_017910	207.995	17.3561	398.634	22.9679	4.52155	4.23777e-113	1.58045e-111	DS499595	177900	180137	+	1383	-	-	-	Q	opiNOG25363;KOG1611	short chain dehydrogenase/reductase
AFUB_098700	3492.17	1693.19	5291.15	3.12496	1.64384	7.24577e-113	2.69211e-111	DS499603	155419	155871	+	336	-	-	-	S	NOG112779;opiNOG39717;euroNOG12101	conserved hypothetical protein
AFUB_062460	4932.46	2469.42	7395.49	2.99483	1.58247	4.6296e-112	1.71365e-110	DS499597	3731948	3734368	+	2421	-	GO:0003824;GO:0003824;GO:0005524;GO:0005524;GO:0005524;GO:0006090;GO:0006090;GO:0006090;GO:0008986;GO:0008986;GO:0008986;GO:0016301;GO:0016301;GO:0016310;GO:0016310;GO:0016772;GO:0016772;	K01007	CRG	COG0574;sordNOG06717;sorNOG07377;opiNOG09356;opiNOG17596	phosphoenolpyruvate synthase, putative
AFUB_099640	818.41	289.895	1346.92	4.64625	2.21607	1.14418e-111	4.18813e-110	DS499603	398749	399218	-	405	-	-	-	SR	opiNOG43719;opiNOG35933	L-PSP endoribonuclease family protein, putative
AFUB_072280	145.01	2.22781	287.791	129.181	7.01326	1.96996e-110	7.05404e-109	DS499599	26638	26946	-	309	-	-	-	-	-	mating alpha-pheromone PpgA
AFUB_090660	272.003	41.1362	502.87	12.2245	3.61171	4.5894e-110	1.63744e-108	DS499601	1202188	1204398	+	2103	-	-	-	S	sordNOG05170;COG4289;opiNOG07829	conserved hypothetical protein
AFUB_094020	1578.88	689.711	2468.04	3.57837	1.8393	1.58945e-109	5.65054e-108	DS499602	342623	344337	-	1656	-	GO:0005215;GO:0008643;GO:0008643;GO:0008643;GO:0016020;GO:0016020;GO:0016020;GO:0016021;GO:0016021;GO:0016021;GO:0016021;GO:0022857;GO:0022857;GO:0022891;GO:0055085;GO:0055085;	-	R	opiNOG10247;eurotNOG00308	sugar transporter
AFUB_054240	8971.63	4686.21	13257	2.82895	1.50027	4.85912e-109	1.71509e-107	DS499597	1546724	1548384	+	1500	-	GO:0003824;GO:0003824;GO:0003867;GO:0003867;GO:0003867;GO:0008483;GO:0008483;GO:0009448;GO:0009448;GO:0009448;GO:0030170;GO:0030170;GO:0030170;	K13524	E	opiNOG06098;COG0160	4-aminobutyrate transaminase GatA
AFUB_062130	300.333	53.5601	547.106	10.2148	3.35259	4.2571e-108	1.48144e-106	DS499597	3659901	3660671	+	708	-	GO:0005506;GO:0005506;GO:0005506;GO:0005506;GO:0016491;GO:0016702;GO:0016702;GO:0016702;GO:0017172;GO:0042412;GO:0046872;GO:0051213;GO:0055114;GO:0055114;GO:0055114;	K00456	E	opiNOG49612;KOG4064;opiNOG07683	cysteine dioxygenase, putative
AFUB_001810	48519.2	26456.8	70581.6	2.66781	1.41566	4.14222e-106	1.42144e-104	DS499594	503087	505975	-	2340	-	GO:0003994;GO:0003994;GO:0003994;GO:0005739;GO:0005739;GO:0005739;GO:0006099;GO:0006099;GO:0006099;GO:0016829;GO:0046872;GO:0046872;GO:0046872;GO:0051536;GO:0051539;GO:0051539;GO:0051539;GO:0051539;	K01681	C	opiNOG03013;COG1048	mitochondrial aconitate hydratase, putative
AFUB_063230	193.491	16.5654	370.416	22.3608	4.4829	2.24584e-105	7.62737e-104	DS499598	113805	114602	+	726	-	-	-	S	opiNOG61677;eurotNOG10621	conserved hypothetical protein
AFUB_040660	6700.41	3525.41	9875.41	2.80121	1.48605	3.56193e-104	1.20145e-102	DS499596	1890130	1891908	-	1212	-	GO:0006810;GO:0016020;GO:0016021;GO:0016021;GO:0016021;	K15102	C	opiNOG00791;KOG0767	mitochondrial phosphate carrier protein, putative
AFUB_094750	9428.88	1858.18	16999.6	9.14849	3.19353	7.98174e-104	2.68311e-102	DS499602	532425	534255	-	1620	-	GO:0003824;GO:0003824;GO:0004474;GO:0004474;GO:0004474;GO:0004474;GO:0006097;GO:0006097;GO:0006097;GO:0006097;GO:0006099;GO:0006099;GO:0006099;GO:0016740;	K01638	C	opiNOG05534;COG2225	malate synthase AcuE
AFUB_031090	5811.83	3053.26	8570.39	2.80697	1.48901	1.09164e-102	3.59624e-101	DS499595	4051307	4052107	-	801	-	-	-	QI	COG1028;opiNOG12282	sorbitol/xylulose reductase Sou1-like, putative
AFUB_062990	2907.1	1451.25	4362.95	3.00634	1.58801	7.49374e-102	2.44424e-100	DS499598	53820	54407	+	456	-	GO:0016020;GO:0016021;GO:0016021;GO:0016021;	-	S	NOG31887;opiNOG30939	conserved hypothetical protein
AFUB_061540	653.314	178.584	1128.04	6.3166	2.65915	2.11819e-101	6.84122e-100	DS499597	3536725	3537510	-	786	-	GO:0048037;GO:0048037;GO:0048037;	K07734	RK	opiNOG25527;COG2808	transcriptional regulator, putative
AFUB_076320	1764.03	823.769	2704.3	3.28283	1.71494	6.1066e-101	1.96585e-99	DS499599	1226128	1227462	-	1005	-	GO:0016491;GO:0016491;GO:0016491;GO:0055114;GO:0055114;	K18107	CR	opiNOG01590;COG0656	aldehyde reductase (AKR1), putative
AFUB_009199	427.708	118.293	737.123	6.23131	2.63954	1.22687e-99	3.89877e-98	DS499594	2597205	2597766	-	562	-	-	-	S	COG3791;opiNOG32813	hypothetical protein
AFUB_010200	2742.1	1373.58	4110.61	2.99262	1.58141	3.27372e-99	1.03039e-97	DS499594	2886813	2888333	+	1458	-	GO:0004047;GO:0004047;GO:0004047;GO:0004047;GO:0005515;GO:0005739;GO:0005739;GO:0005739;GO:0006546;GO:0006546;GO:0006546;GO:0008483;GO:0008483;GO:0008483;GO:0016740;GO:0032259;	K00605	E	opiNOG07025;COG0404	glycine cleavage system T protein
AFUB_040430	11281.3	6180.76	16381.8	2.65044	1.40623	1.29316e-98	4.01897e-97	DS499596	1829624	1831859	-	1506	-	GO:0000287;GO:0000287;GO:0000287;GO:0004450;GO:0004450;GO:0004450;GO:0004450;GO:0006099;GO:0006099;GO:0006099;GO:0006102;GO:0006102;GO:0006102;GO:0016491;GO:0016616;GO:0016616;GO:0046872;GO:0051287;GO:0051287;GO:0051287;GO:0055114;GO:0055114;GO:0055114;	K00031	C	opiNOG00307;COG0538	isocitrate dehydrogenase Idp1, putative
AFUB_087620	219.55	29.2661	409.835	14.0037	3.80774	2.00886e-98	6.2237e-97	DS499601	280322	280708	+	387	-	GO:0003824;GO:0003824;GO:0008270;GO:0008270;GO:0008270;GO:0016787;GO:0016787;GO:0016787;	-	F	opiNOG61225;opiNOG61433	cytidine deaminase, putative
AFUB_101210	4215.47	1495.16	6935.78	4.63881	2.21375	2.29826e-98	7.09804e-97	DS499604	204065	207824	-	3666	-	GO:0000155;GO:0000155;GO:0000155;GO:0000160;GO:0000160;GO:0005622;GO:0005622;GO:0007165;GO:0007165;GO:0016301;GO:0016310;GO:0016310;GO:0016310;GO:0016772;GO:0016772;GO:0023014;	-	T	opiNOG66455;eurotNOG08136	sensor histidine kinase/response regulator, putative
AFUB_060810	1662.79	466.987	2858.6	6.12136	2.61385	2.91301e-97	8.88557e-96	DS499597	3349009	3349509	-	387	-	-	-	S	opiNOG43883	conserved hypothetical protein
AFUB_024850	902.013	365.831	1438.2	3.93131	1.97501	7.53934e-97	2.28562e-95	DS499595	2281050	2281839	-	690	-	GO:0003824;GO:0003824;GO:0008152;GO:0008152;GO:0016787;GO:0016787;GO:0016787;	-	R	opiNOG18836;opiNOG30024;KOG4044	isochorismatase family hydrolase, putative
AFUB_099250	970.789	404.491	1537.09	3.80005	1.92602	2.09422e-96	6.31013e-95	DS499603	312647	314324	-	1632	-	GO:0006147;GO:0006147;GO:0006147;GO:0006147;GO:0008270;GO:0008270;GO:0008270;GO:0008270;GO:0008892;GO:0008892;GO:0008892;GO:0008892;GO:0016787;GO:0016787;GO:0016787;GO:0016810;GO:0016810;GO:0046872;	K01487	F	opiNOG00968;COG0402	chlorohydrolase family protein
AFUB_057590	6633.59	3140.38	10126.8	3.22471	1.68917	5.01085e-96	1.50523e-94	DS499597	2473152	2475194	+	1944	-	GO:0016627;GO:0016627;GO:0016627;GO:0055114;GO:0055114;	-	I	KOG0137;opiNOG05243	acyl-CoA dehydrogenase, putative
AFUB_058270	10744.5	5948.63	15540.3	2.61242	1.38538	2.32144e-95	6.88973e-94	DS499597	2620703	2622073	-	1239	-	GO:0004733;GO:0004733;GO:0004733;GO:0008615;GO:0008615;GO:0008615;GO:0010181;GO:0010181;GO:0010181;GO:0016638;GO:0016638;GO:0042823;GO:0055114;GO:0055114;	K00275	H	opiNOG32659;COG0259	pyridoxamine phosphate oxidase, putative
AFUB_001170	692.074	258.309	1125.84	4.35849	2.12383	5.91178e-95	1.74928e-93	DS499594	312813	313839	+	969	-	GO:0004601;GO:0004601;GO:0004601;GO:0004601;GO:0006979;GO:0006979;GO:0006979;GO:0016491;GO:0020037;GO:0020037;GO:0020037;GO:0020037;GO:0046872;GO:0046872;GO:0046872;GO:0055114;GO:0055114;GO:0055114;GO:0098869;	K00428	CP	opiNOG13945;COG0376	cytochrome c peroxidase, putative
AFUB_026020	890.024	316.754	1463.29	4.61965	2.20778	7.01986e-95	2.07096e-93	DS499595	2588698	2589815	-	942	-	GO:0016491;GO:0016491;GO:0016491;GO:0055114;GO:0055114;	K18097	CR	opiNOG01590;COG0656	glycerol dehydrogenase, putative
AFUB_091920	309.8	70.6413	548.958	7.77106	2.95811	3.43314e-93	1.00384e-91	DS499601	1563750	1564697	-	891	-	-	-	S	opiNOG39913;opiNOG58542;opiNOG46205	conserved hypothetical protein
AFUB_098610	1418.53	666.786	2170.27	3.25482	1.70258	6.23929e-92	1.79775e-90	DS499603	124424	125521	-	1017	-	GO:0003857;GO:0003857;GO:0003857;GO:0006631;GO:0006631;GO:0006631;GO:0016491;GO:0016491;GO:0055114;GO:0055114;GO:0070403;GO:0070403;GO:0070403;	K00074	I	opiNOG05270;COG1250	3-hydroxybutyryl-CoA dehydrogenase, putative
AFUB_053920	12088.3	6806.36	17370.2	2.55206	1.35166	6.95243e-92	1.99741e-90	DS499597	1441856	1443201	+	1017	-	GO:0004001;GO:0004001;GO:0004001;GO:0006166;GO:0006166;GO:0006166;GO:0006167;GO:0016301;GO:0016310;	K00856	FG	COG0524;opiNOG12254	adenosine kinase, putative
AFUB_092020	357.059	95.0797	619.038	6.51072	2.70282	7.87225e-91	2.24212e-89	DS499601	1584578	1585615	-	1038	-	GO:0004364;GO:0004364;GO:0004364;GO:0005515;GO:0016740;	K07393	O	opiNOG02698;sordNOG07212;COG0435	cell wall organization protein/glutathione transferase (Gto3), putative
AFUB_041300	20252.1	11594.1	28910	2.49352	1.31818	2.22709e-90	6.30668e-89	DS499596	2078750	2081000	+	1944	-	GO:0005743;GO:0005743;GO:0005743;GO:0006099;GO:0006099;GO:0006099;GO:0006099;GO:0008177;GO:0008177;GO:0008177;GO:0016020;GO:0016491;GO:0016491;GO:0016491;GO:0016627;GO:0016627;GO:0022900;GO:0022900;GO:0022900;GO:0050660;GO:0050660;GO:0050660;GO:0055114;GO:0055114;GO:0055114;	K00234	C	COG1053;opiNOG02522	succinate dehydrogenase, flavoprotein subunit
AFUB_021280	211.805	32.6079	391.002	11.991	3.58388	1.68624e-89	4.72101e-88	DS499595	1160432	1161202	+	771	-	-	-	S	opiNOG35390;opiNOG40952	conserved hypothetical protein
AFUB_067700	237.882	43.0377	432.727	10.0546	3.32978	2.68443e-89	7.49442e-88	DS499598	1335201	1335571	-	315	-	-	-	S	opiNOG44899	conserved hypothetical protein
AFUB_010240	2371.66	1222.73	3520.59	2.87929	1.52571	2.69829e-89	7.5119e-88	DS499594	2895616	2896312	-	636	-	GO:0000103;GO:0000103;GO:0000103;GO:0000166;GO:0004020;GO:0004020;GO:0004020;GO:0004020;GO:0005524;GO:0005524;GO:0005524;GO:0005524;GO:0016301;GO:0016310;GO:0016740;GO:0070814;GO:0070814;GO:0070814;	K00860	FP	opiNOG06616;COG0529	adenylylsulfate kinase
AFUB_093060	20822.4	11997.5	29647.3	2.47112	1.30517	6.79222e-89	1.88032e-87	DS499602	54665	56105	-	993	-	GO:0003824;GO:0003824;GO:0005975;GO:0005975;GO:0005975;GO:0006099;GO:0006099;GO:0006099;GO:0016491;GO:0016491;GO:0016491;GO:0016616;GO:0016616;GO:0019752;GO:0019752;GO:0030060;GO:0030060;GO:0030060;GO:0055114;GO:0055114;GO:0055114;	K00026	C	COG0039;opiNOG00802	malate dehydrogenase, NAD-dependent
AFUB_061660	5886.27	1990.61	9781.92	4.91403	2.29691	9.04361e-88	2.4622e-86	DS499597	3558771	3563826	+	4782	-	GO:0003712;GO:0003712;GO:0003712;GO:0005515;GO:0008134;GO:0008134;GO:0008134;GO:1903506;	-	SR	opiNOG13266;eurotNOG02198;NOG07469;opiNOG43201	WD domain, G-beta repeat protein
AFUB_025320	303.851	73.1627	534.539	7.30617	2.86911	1.18852e-87	3.22697e-86	DS499595	2395132	2396878	-	1536	-	GO:0016020;GO:0016021;GO:0016021;GO:0016021;GO:0016021;GO:0022857;GO:0022857;GO:0022857;GO:0055085;GO:0055085;	-	RG	COG0477;opiNOG03566	carboxylic acid transport protein
AFUB_061150	11161.5	6418.47	15904.5	2.47793	1.30913	2.70145e-86	7.15775e-85	DS499597	3445443	3446490	+	771	-	GO:0003824;GO:0003824;GO:0004807;GO:0004807;GO:0004807;GO:0004807;GO:0006094;GO:0006094;GO:0006094;GO:0006096;GO:0006096;GO:0006096;GO:0006096;GO:0006098;GO:0006098;GO:0016853;	K01803	G	opiNOG02674;COG0149	triosephosphate isomerase
AFUB_032610	728.464	290.245	1166.68	4.01964	2.00707	4.42004e-85	1.16489e-83	DS499595	4474401	4475625	-	1041	-	GO:0016020;GO:0016021;GO:0016021;GO:0016021;GO:0022857;GO:0022857;GO:0055085;GO:0055085;GO:0055085;	K15100	C	KOG0756;opiNOG02837	succinate:fumarate antiporter (Acr1), putative
AFUB_032210	3732.35	2051.65	5413.04	2.63838	1.39965	5.09658e-85	1.33962e-83	DS499595	4364739	4365257	+	465	-	GO:0003677;GO:0003677;GO:0008824;GO:0008824;GO:0008824;GO:0008824;GO:0009439;GO:0009439;GO:0009439;GO:0009439;GO:0016829;GO:0043565;GO:0043565;	K01725	PE	opiNOG29380;COG1513	cyanate hydratase, putative
AFUB_068140	671.591	269.108	1074.07	3.99123	1.99683	3.37803e-84	8.83204e-83	DS499598	1460123	1464014	+	3729	-	GO:0006869;GO:0008289;GO:0008289;GO:0008289;GO:0016020;GO:0016021;GO:0016021;GO:0016021;GO:0061817;GO:0061817;	-	R	opiNOG10815;COG5038	C2 domain protein
AFUB_017830	1206.88	571.763	1842	3.22162	1.68779	3.53938e-84	9.22947e-83	DS499595	158384	159621	-	1095	-	GO:0016491;GO:0016491;GO:0016491;GO:0016491;GO:0046872;GO:0046872;GO:0046872;GO:0055114;GO:0055114;GO:0055114;	-	QR	opiNOG05392;COG3491	oxidoreductase, 2OG-Fe(II) oxygenase family, putative
AFUB_089310	1784.58	643.091	2926.08	4.55001	2.18587	1.53277e-83	3.96554e-82	DS499601	814611	815447	-	837	-	-	-	S	NOG92987;opiNOG32496	hypothetical protein
AFUB_037840	415.472	135.094	695.849	5.15083	2.36481	3.55004e-82	8.99616e-81	DS499596	1097337	1097924	+	588	-	GO:0006144;GO:0006144;GO:0006144;GO:0033971;GO:0033971;GO:0033971;	K07127	F	opiNOG42880;COG2351	transthyretin domain protein
AFUB_026090	857.852	378.813	1336.89	3.52916	1.81932	1.10724e-81	2.76335e-80	DS499595	2608558	2609823	+	1086	-	GO:0003824;GO:0003824;GO:0003824;GO:0050662;GO:0050662;GO:0050662;	-	MV	opiNOG10530;COG0451	ketoreductase
AFUB_051310	949.427	433.449	1465.4	3.3808	1.75736	2.09634e-81	5.20557e-80	DS499597	667075	671383	+	3261	-	GO:0008746;GO:0008746;GO:0008746;GO:0015992;GO:0015992;GO:0016020;GO:0016021;GO:0016021;GO:0016021;GO:0016491;GO:0016491;GO:0055114;GO:0055114;GO:1902600;GO:1902600;	K00323	CI	opiNOG06049;COG3288	nicotinamide nucleotide transhydrogenase, putative
AFUB_090650	277.865	68.0972	487.632	7.16083	2.84013	4.29913e-81	1.05956e-79	DS499601	1199631	1202049	+	1995	-	GO:0000981;GO:0000981;GO:0000981;GO:0003677;GO:0003677;GO:0003677;GO:0003677;GO:0005634;GO:0005634;GO:0005634;GO:0005634;GO:0006351;GO:0006351;GO:0006351;GO:0006355;GO:0006355;GO:0006357;GO:0008270;GO:0008270;GO:0008270;GO:0046872;	-	S	opiNOG23580	C6 transcription factor, putative
AFUB_047060	660.294	269.981	1050.61	3.89141	1.96029	1.1731e-80	2.86265e-79	DS499596	3792231	3793172	-	942	-	GO:0008168;GO:0008168;GO:0008168;GO:0016740;GO:0032259;GO:0046872;GO:0046872;GO:0046872;	-	SE	opiNOG74597;COG2040	homocysteine S-methyltransferase, putative
AFUB_046110	537.028	203.667	870.389	4.27359	2.09545	1.0404e-79	2.52635e-78	DS499596	3564691	3566327	-	1539	-	GO:0003824;GO:0003824;GO:0006520;GO:0006520;GO:0006520;GO:0016829;GO:0016831;GO:0016831;GO:0016831;GO:0019752;GO:0019752;GO:0030170;GO:0030170;GO:0030170;	K01593	E	opiNOG04254;COG0076	aromatic-L-amino-acid decarboxylase
AFUB_038370	3608.47	2028.68	5188.25	2.55745	1.35471	2.96225e-79	7.15792e-78	DS499596	1271089	1273632	-	2145	-	GO:0003824;GO:0003824;GO:0005975;GO:0005975;GO:0005975;GO:0016832;GO:0016832;GO:0016832;	K01621	SG	COG3957;opiNOG13939	phosphoketolase, putative
AFUB_078260	583.136	230.137	936.134	4.06772	2.02422	5.39765e-79	1.3011e-77	DS499599	1765367	1767026	-	1557	-	GO:0005739;GO:0005739;GO:0005739;GO:0008260;GO:0008260;GO:0008260;GO:0008410;GO:0008410;GO:0016740;GO:0046952;GO:0046952;GO:0046952;	K01027	CI	COG2057;opiNOG02295	succinyl-CoA:3-ketoacid-coenzyme A transferase (ScoT), putative
AFUB_099650	213148	129155	297142	2.30067	1.20205	6.70851e-79	1.61314e-77	DS499603	399481	400722	-	1242	-	GO:0005344;GO:0005344;GO:0005344;GO:0008941;GO:0008941;GO:0015671;GO:0016491;GO:0016491;GO:0016491;GO:0019825;GO:0019825;GO:0020037;GO:0020037;GO:0020037;GO:0046872;GO:0046872;GO:0046872;GO:0051409;GO:0051409;GO:0055114;GO:0055114;GO:0071949;GO:0071949;	K05916	C	COG1018;opiNOG05259	flavohemoprotein
AFUB_038380	5258.42	2276.05	8240.79	3.62065	1.85625	1.92481e-78	4.5949e-77	DS499596	1274119	1275798	+	1410	-	GO:0000166;GO:0000287;GO:0000287;GO:0000287;GO:0005524;GO:0005524;GO:0005524;GO:0005622;GO:0005622;GO:0006082;GO:0006082;GO:0006082;GO:0006085;GO:0006085;GO:0006085;GO:0008776;GO:0008776;GO:0008776;GO:0016301;GO:0016301;GO:0016301;GO:0016310;GO:0016310;GO:0016310;GO:0016740;GO:0016774;GO:0016774;GO:0046872;	K00925	C	COG0282;opiNOG08412	acetate kinase, putative
AFUB_021270	411.137	71.9444	750.33	10.4293	3.38257	2.40052e-78	5.71671e-77	DS499595	1158456	1159832	-	1212	-	GO:0003868;GO:0003868;GO:0003868;GO:0009072;GO:0009072;GO:0009072;GO:0016701;GO:0016701;GO:0046872;GO:0046872;GO:0046872;GO:0051213;GO:0055114;GO:0055114;	K00457	E	opiNOG01656;COG3185	4-hydroxyphenylpyruvate dioxygenase, putative
AFUB_010960	577.467	230.332	924.603	4.01422	2.00512	7.77095e-78	1.83733e-76	DS499594	3112668	3113725	+	846	-	GO:0003824;GO:0003824;GO:0003824;	K02510	GE	COG3836;opiNOG15271	2,4-dihydroxyhept-2-ene-1,7-dioic acid aldolase
AFUB_004100	1041.63	330.477	1752.78	5.3038	2.40703	3.27531e-77	7.6706e-76	DS499594	1143595	1144152	+	558	-	-	-	S	opiNOG32589;NOG56476	conserved hypothetical protein
AFUB_020560	4917.43	2616.58	7218.29	2.75867	1.46397	3.45789e-77	8.07903e-76	DS499595	913919	916231	+	1938	-	GO:0004672;GO:0004672;GO:0004672;GO:0005524;GO:0005524;GO:0005524;GO:0006468;GO:0006468;GO:0016301;GO:0016310;	-	T	KOG0032;opiNOG03572	calcium/calmodulin-dependent protein kinase, putative
AFUB_087420	111.65	4.69124	218.609	46.5994	5.54224	6.64209e-77	1.54093e-75	DS499601	220200	221064	-	810	-	-	-	Q	opiNOG58780;opiNOG17990;KOG1208	short chain dehydrogenase/reductase, putative
AFUB_065590	742.65	326.92	1158.38	3.54331	1.8251	1.79586e-76	4.14684e-75	DS499598	745333	747152	+	1626	-	GO:0016627;GO:0016627;GO:0016627;GO:0050660;GO:0050660;GO:0050660;GO:0055114;GO:0055114;	-	CI	KOG0537;opiNOG00337	acyl-CoA dehydrogenase, putative
AFUB_059440	7988.29	4763.65	11212.9	2.35386	1.23503	3.33809e-75	7.58399e-74	DS499597	2971611	2976421	-	4656	-	GO:0005089;GO:0005089;GO:0005089;GO:0035023;GO:0035023;GO:0035023;	-	T	opiNOG13079	Rho guanyl nucleotide exchange factor, putative
AFUB_048360	269.029	70.9488	467.11	6.58376	2.71891	4.41837e-74	9.87936e-73	DS499596	4125084	4126656	-	1227	-	GO:0003824;GO:0003824;GO:0003973;GO:0010181;GO:0010181;GO:0010181;GO:0016491;GO:0016491;GO:0016491;GO:0052852;GO:0052852;GO:0052852;GO:0052853;GO:0052853;GO:0052853;GO:0052854;GO:0052854;GO:0052854;GO:0055114;GO:0055114;GO:0055114;	K11517	C	COG1304;opiNOG03129	short chain alpha-hydroxy acid oxidase, putative
AFUB_025650	608.99	256.716	961.264	3.74447	1.90476	2.2067e-73	4.87893e-72	DS499595	2483484	2484891	+	1281	-	GO:0009063;GO:0009063;GO:0009063;GO:0016052;GO:0016052;GO:0016052;GO:0050023;GO:0050023;GO:0050023;	K18102	SM	opiNOG03642;COG4948	mandelate racemase/muconate lactonizing enzyme family protein
AFUB_094080	797.188	368.302	1226.07	3.32899	1.73509	1.51555e-72	3.3359e-71	DS499602	357442	358756	+	1161	-	GO:0016491;GO:0016491;GO:0016491;GO:0055114;GO:0055114;	-	RE	opiNOG11026;COG0665	conserved hypothetical protein
AFUB_019110	249.615	63.4929	435.736	6.86276	2.77879	4.91178e-72	1.07396e-70	DS499595	496035	497431	-	1338	-	GO:0016491;GO:0016491;GO:0016491;GO:0055114;GO:0055114;	K00306	RE	opiNOG23475;COG0665	fructosyl amine:oxygen oxidoreductase
AFUB_066210	4719.15	2796.32	6641.98	2.37525	1.24808	1.64012e-71	3.55466e-70	DS499598	929792	930966	-	1101	-	GO:0004601;GO:0004601;GO:0004601;GO:0004601;GO:0006979;GO:0006979;GO:0006979;GO:0016491;GO:0020037;GO:0020037;GO:0020037;GO:0020037;GO:0046872;GO:0046872;GO:0046872;GO:0055114;GO:0055114;GO:0055114;GO:0098869;	K00428	CP	opiNOG04644;COG0376	cytochrome c peroxidase Ccp1, putative
AFUB_055470	547.021	226.052	867.989	3.83977	1.94102	8.34203e-71	1.78838e-69	DS499597	1890130	1890990	-	861	-	-	-	SR	opiNOG64552;opiNOG27451	conserved hypothetical protein
AFUB_025980	878.632	422.028	1335.24	3.16385	1.66168	1.15305e-70	2.46658e-69	DS499595	2576456	2577324	-	810	-	-	-	SMG	opiNOG26631;COG0702	conserved hypothetical protein
AFUB_001150	319.382	101.319	537.445	5.30448	2.40721	6.83789e-70	1.45019e-68	DS499594	309793	311018	+	1107	-	GO:0000287;GO:0000287;GO:0000287;GO:0003862;GO:0003862;GO:0003862;GO:0003862;GO:0005737;GO:0005737;GO:0009082;GO:0009098;GO:0009098;GO:0009098;GO:0009098;GO:0016491;GO:0016616;GO:0016616;GO:0046872;GO:0051287;GO:0051287;GO:0051287;GO:0055114;GO:0055114;GO:0055114;	K00052	E	opiNOG23679;COG0473	3-isopropylmalate dehydrogenase
AFUB_054560	1320.1	694.161	1946.05	2.80345	1.4872	7.64039e-70	1.61692e-68	DS499597	1634702	1636026	+	1083	-	GO:0016491;GO:0016491;GO:0016491;GO:0055114;GO:0055114;	-	R	opiNOG10649;COG0673	NAD binding Rossmann fold oxidoreductase, putative
AFUB_004780	1020.61	510.503	1530.72	2.99846	1.58422	1.35968e-69	2.85908e-68	DS499594	1338784	1340199	+	1416	-	-	-	E	COG2423	proline utilization protein PrnX-like, putative
AFUB_013940	388.015	139.003	637.026	4.58283	2.19624	2.13386e-69	4.47749e-68	DS499594	3919155	3920489	+	1008	-	GO:0016491;GO:0016616;GO:0016616;GO:0016616;GO:0051287;GO:0051287;GO:0051287;GO:0055114;GO:0055114;GO:0055114;	K00058	C	COG1052;opiNOG12721	hydroxyisocaproate dehydrogenase, putative
AFUB_045210	250.952	67.8333	434.072	6.3991	2.67787	1.84188e-68	3.79235e-67	DS499596	3300098	3301098	+	936	-	GO:0003824;GO:0003824;GO:0005506;GO:0005506;GO:0006725;GO:0006725;GO:0008199;GO:0008199;GO:0008199;GO:0009712;GO:0009712;GO:0009712;GO:0016702;GO:0016702;GO:0018576;GO:0018576;GO:0018576;GO:0051213;GO:0055114;GO:0055114;	K03381	QE	opiNOG24399;COG3485	catechol dioxygenase, putative
AFUB_098960	1876.48	1046.54	2706.41	2.58606	1.37075	2.82316e-68	5.80068e-67	DS499603	233724	235110	-	1206	-	GO:0016020;GO:0016021;GO:0016021;GO:0016021;	K17981	S	opiNOG13061	conserved hypothetical protein
AFUB_088380	779.61	370.207	1189.01	3.21176	1.68336	4.74608e-68	9.69122e-67	DS499601	480667	483261	-	2595	-	GO:0000981;GO:0000981;GO:0000981;GO:0003677;GO:0003677;GO:0003677;GO:0003677;GO:0005634;GO:0005634;GO:0005634;GO:0005634;GO:0006351;GO:0006351;GO:0006351;GO:0006355;GO:0006355;GO:0006357;GO:0008270;GO:0008270;GO:0008270;GO:0046872;	-	K	eurotNOG02372	C6 transcription factor, putative
AFUB_054050	2928.94	1601.77	4256.11	2.65712	1.40986	6.4251e-68	1.30926e-66	DS499597	1492205	1493735	+	1407	-	GO:0016491;GO:0016627;GO:0016627;GO:0016627;GO:0050660;GO:0050660;GO:0050660;GO:0050660;GO:0055114;GO:0055114;GO:0055114;	K00249	I	opiNOG77411;NOG00355;opiNOG03673;KOG1469	acyl-CoA dehydrogenase family protein
AFUB_090670	106.266	6.88202	205.651	29.8824	4.90122	2.73966e-67	5.52573e-66	DS499601	1204452	1206134	-	1626	-	GO:0003824;GO:0003824;GO:0016787;GO:0016787;GO:0016787;	-	R	NOG23995;opiNOG07337;sordNOG04082	glucuronyl hydrolase, putative
AFUB_100990	228.231	16.8815	439.581	26.0393	4.70262	6.62539e-67	1.33087e-65	DS499604	140177	141474	+	792	-	-	-	S	opiNOG21209;eurotNOG06704	hypothetical protein
AFUB_061870	121.069	12.0686	230.069	19.0634	4.25273	1.04995e-66	2.10055e-65	DS499597	3607927	3608721	+	795	-	-	-	S	NOG74502;opiNOG27616	conserved hypothetical protein
AFUB_087590	2717.45	519.183	4915.73	9.4682	3.24309	3.95471e-66	7.86406e-65	DS499601	272094	273275	-	1062	-	GO:0008270;GO:0008270;GO:0008270;GO:0016491;GO:0016491;GO:0016491;GO:0046872;GO:0055114;GO:0055114;	K13953	QC	opiNOG02528;COG1064	alcohol dehydrogenase, putative
AFUB_013900	1008.44	483.939	1532.95	3.16765	1.66341	3.96291e-66	7.86454e-65	DS499594	3909791	3910737	-	798	-	GO:0016491;GO:0016491;GO:0016491;GO:0055114;	K00065	Q	KOG0725;opiNOG08951	2-deoxy-D-gluconate 3-dehydrogenase, putative
AFUB_063980	43274.1	27506.5	59041.6	2.14646	1.10196	7.62179e-66	1.50352e-64	DS499598	337256	338580	+	1038	-	GO:0005741;GO:0005741;GO:0005741;GO:0008308;GO:0008308;GO:0008308;GO:0015698;GO:0055085;GO:0055085;GO:0098656;GO:0098656;	K15040	P	KOG3126;opiNOG49256	outer mitochondrial membrane protein porin
AFUB_077360	459.627	185.535	733.72	3.95463	1.98354	1.2001e-65	2.36266e-64	DS499599	1501620	1503321	-	1583	-	GO:0003824;GO:0003824;GO:0003824;GO:0008152;GO:0008152;	-	I	COG0318;opiNOG00993	peroxisomal AMP binding enzyme, putative
AFUB_006480	459.522	185.993	733.051	3.94129	1.97867	1.90609e-65	3.73768e-64	DS499594	1841192	1841665	+	309	-	GO:0005623;GO:0005623;GO:0005623;GO:0009055;GO:0009055;GO:0009055;GO:0015035;GO:0015035;GO:0015035;GO:0022900;GO:0045454;GO:0045454;GO:0045454;GO:0055114;	K03676	O	opiNOG42043;COG0695	glutaredoxin, putative
AFUB_018120	4479.04	2721.63	6236.46	2.29144	1.19626	2.3058e-65	4.51251e-64	DS499595	230693	232182	-	1140	-	GO:0006069;GO:0006069;GO:0006069;GO:0008270;GO:0008270;GO:0008270;GO:0016491;GO:0016491;GO:0016491;GO:0046872;GO:0051903;GO:0051903;GO:0051903;GO:0051903;GO:0055114;GO:0055114;GO:0055114;	K00121	QC	COG1062;opiNOG00571	formaldehyde dehydrogenase
AFUB_073480	3198.7	1913.21	4484.19	2.3438	1.22885	3.024e-64	5.83714e-63	DS499599	364838	366044	+	1050	-	-	-	S	NOG10620;opiNOG01488	cell wall integrity signaling protein Lsp1, putative
AFUB_026330	1141.73	607.578	1675.88	2.75829	1.46377	6.4481e-64	1.23982e-62	DS499595	2670406	2671047	-	642	-	-	-	S	eurotNOG07447;opiNOG44228	conserved hypothetical protein
AFUB_057960	10512.2	6630.59	14393.8	2.17081	1.11823	1.06561e-63	2.03703e-62	DS499597	2551770	2552785	-	900	-	GO:0005739;GO:0005743;GO:0005743;GO:0005743;GO:0006099;GO:0006099;GO:0006099;GO:0006099;GO:0008177;GO:0008177;GO:0008177;GO:0009055;GO:0009055;GO:0009055;GO:0016491;GO:0016491;GO:0022900;GO:0046872;GO:0046872;GO:0046872;GO:0051536;GO:0051536;GO:0051536;GO:0051537;GO:0051537;GO:0051537;GO:0051537;GO:0051538;GO:0051538;GO:0051538;GO:0051539;GO:0051539;GO:0051539;GO:0055114;GO:0055114;	K00235	C	opiNOG04811;COG0479	iron-sulfur protein subunit of succinate dehydrogenase Sdh2, putative
AFUB_047610	205.258	37.1552	373.361	10.0487	3.32893	1.17802e-63	2.24756e-62	DS499596	3938550	3939767	+	1014	-	GO:0016491;GO:0016491;GO:0016491;GO:0055114;GO:0055114;	-	QR	COG3491;opiNOG40235	oxidoreductase, 2OG-Fe(II) oxygenase family, putative
AFUB_041160	324.386	62.4216	586.351	9.3934	3.23165	1.58632e-63	3.01492e-62	DS499596	2021499	2022900	-	1152	-	GO:0016491;GO:0016491;GO:0051213;GO:0051213;GO:0051213;GO:0055114;GO:0055114;	K19245	QI	COG2175;opiNOG04653	alpha-ketoglutarate-dependent taurine dioxygenase
AFUB_099120	3240.23	1951.14	4529.33	2.32138	1.21498	3.05767e-63	5.80019e-62	DS499603	275033	278081	-	2700	-	GO:0016491;GO:0016491;GO:0016491;GO:0055114;	K14729	QI	COG2030;opiNOG03365	peroxisomal multifunctional beta-oxidation protein (MFP), putative
AFUB_040220	677.619	320.964	1034.27	3.2224	1.68813	3.38e-63	6.39933e-62	DS499596	1777068	1778630	+	1359	-	-	-	S	NOG67674;opiNOG08313	conserved hypothetical protein
AFUB_051030	397.799	146.076	649.522	4.44647	2.15266	3.82411e-63	7.22632e-62	DS499597	579898	580226	+	294	-	-	-	S	eurotNOG07658	conserved hypothetical protein
AFUB_009500	1330.68	732.263	1929.1	2.63443	1.39749	1.57956e-62	2.97916e-61	DS499594	2678130	2678786	-	594	-	-	-	S	eurotNOG07234;opiNOG46477	hypothetical protein
AFUB_047760	241.775	55.071	428.479	7.78049	2.95986	1.61491e-62	3.04004e-61	DS499596	3966159	3966878	+	720	-	GO:0016020;GO:0016021;GO:0016021;GO:0016021;	-	S	opiNOG56343	DUF1275 domain protein
AFUB_096160	3760.31	2299.43	5221.18	2.27064	1.1831	3.08632e-62	5.76599e-61	DS499602	924198	925343	+	1146	-	GO:0016740;GO:0016740;GO:0016740;	-	R	fuNOG14801;opiNOG43584	GNAT family acetyltransferase, putative
AFUB_029270	626.766	292.392	961.14	3.28716	1.71684	4.70569e-62	8.75826e-61	DS499595	3516532	3518517	+	1851	-	GO:0000287;GO:0000287;GO:0000287;GO:0003824;GO:0003824;GO:0003824;GO:0030976;GO:0030976;GO:0030976;	-	SE	opiNOG21935;COG0028	thiamine pyrophosphate enzyme, putative
AFUB_035750	1388.16	771.703	2004.62	2.59766	1.37721	8.25023e-62	1.52691e-60	DS499596	504450	505344	+	777	-	-	-	R	NOG31311;opiNOG08635	oxidoreductase, short chain dehydrogenase/reductase family superfamily
AFUB_048860	107.552	9.94805	205.156	20.6228	4.36617	1.47496e-61	2.72468e-60	DS499597	41893	43768	-	1815	-	GO:0005515;	-	S	NOG02753;opiNOG04749;euNOG04608	conserved hypothetical protein
AFUB_068290	2665.81	1598.16	3733.45	2.33609	1.2241	3.39937e-61	6.25623e-60	DS499598	1506850	1507967	+	978	-	-	-	C	COG0667;opiNOG09448	aldo-keto reductase, putative
AFUB_049970	795.951	398.015	1193.89	2.9996	1.58477	3.60749e-61	6.62692e-60	DS499597	307689	308512	-	711	-	-	-	SR	COG0693;opiNOG27320	ThiJ/PfpI family protein
AFUB_051860	1462.88	825.023	2100.75	2.54629	1.3484	1.48458e-60	2.70703e-59	DS499597	830145	831869	+	1548	-	GO:0016491;GO:0016491;GO:0016491;GO:0055114;	-	S	opiNOG23509	HypA-like protein, putative
AFUB_099190	5221.75	3273.34	7170.15	2.19047	1.13124	2.03444e-60	3.68924e-59	DS499603	298314	298806	+	435	-	-	-	R	opiNOG63582	conserved hypothetical protein
AFUB_048820	76.5353	1.53605	151.535	98.6521	6.62428	2.03956e-60	3.69176e-59	DS499597	31892	33643	-	1752	-	GO:0005515;	-	R	eurotNOG09536;opiNOG20366	TPR domain protein
AFUB_074740	505.13	222.583	787.678	3.53881	1.82327	2.04457e-60	3.69406e-59	DS499599	740713	741783	+	1071	-	-	K01750	E	opiNOG06087;COG2423	proline utilization protein PrnX, putative
AFUB_009760	42692.5	27856.9	57528	2.06513	1.04623	1.17496e-59	2.09984e-58	DS499594	2739275	2740690	+	1254	-	GO:0004618;GO:0004618;GO:0004618;GO:0004618;GO:0005524;GO:0005524;GO:0005524;GO:0006096;GO:0006096;GO:0006096;GO:0016301;GO:0016310;GO:0016740;	K00927	G	COG0126;opiNOG01564	phosphoglycerate kinase PgkA, putative
AFUB_096400	10242.6	6600.69	13884.4	2.10348	1.07278	1.08371e-58	1.90236e-57	DS499602	1021357	1022563	-	956	-	GO:0016787;GO:0016787;GO:0016787;GO:0016787;	-	QR	opiNOG14487;COG0412	dienelactone hydrolase family protein
AFUB_057230	5473.65	3466.96	7480.35	2.15761	1.10944	1.75443e-58	3.0743e-57	DS499597	2400847	2401650	-	627	-	GO:0000104;GO:0000104;GO:0000104;GO:0006099;GO:0006099;GO:0006099;GO:0009055;GO:0009055;GO:0009055;GO:0016020;GO:0016020;GO:0016627;GO:0016627;GO:0022900;GO:0045281;GO:0045281;GO:0045281;	K00236	C	opiNOG37682;COG2009;opiNOG35387	succinate dehydrogenase cytochrome b560 subunit
AFUB_034280	121.457	16.8422	226.072	13.4229	3.74663	2.99178e-58	5.23323e-57	DS499596	113597	114868	+	1272	-	GO:0005507;GO:0005507;GO:0005507;GO:0006807;GO:0006807;GO:0006807;GO:0016491;GO:0016491;GO:0050421;GO:0050421;GO:0050421;GO:0055114;GO:0055114;	-	QR	COG2132;opiNOG03877	multicopper oxidase, putative
AFUB_073930	4578.87	2884.33	6273.42	2.175	1.12102	4.59627e-58	8.01145e-57	DS499599	495333	496491	+	957	-	GO:0004462;GO:0004462;GO:0004462;GO:0004462;GO:0016829;GO:0046872;GO:0046872;GO:0046872;GO:0046872;	K01759	GE	opiNOG04573;COG0346	lactoylglutathione lyase
AFUB_058110	387.39	157.722	617.058	3.91231	1.96802	9.48636e-58	1.6448e-56	DS499597	2585300	2586305	+	879	-	GO:0016020;GO:0016021;GO:0016021;GO:0016021;GO:0030246;GO:0030246;GO:0030246;	-	RG	opiNOG02349;COG3537	hypothetical protein
AFUB_064150	1203.47	671.232	1735.7	2.58584	1.37063	1.08165e-57	1.86887e-56	DS499598	377312	378765	+	1230	-	GO:0016787;GO:0016787;GO:0016787;	K17361	I	KOG2763;opiNOG04156	acyl-CoA thioester hydrolase, putative
AFUB_059940	381.746	154.431	609.06	3.94391	1.97962	1.10349e-57	1.90328e-56	DS499597	3100794	3101501	+	564	-	-	-	S	opiNOG33990;NOG50737	conserved hypothetical protein
AFUB_036400	156.111	32.3175	279.904	8.66108	3.11455	1.52218e-57	2.61629e-56	DS499596	667724	668680	+	957	-	GO:0003824;GO:0003824;GO:0003824;GO:0050662;GO:0050662;GO:0050662;	-	MR	opiNOG06831;COG0451	nucleoside-diphosphate-sugar epimerase, putative
AFUB_040360	1319.25	746.913	1891.58	2.53253	1.34058	1.66685e-57	2.85008e-56	DS499596	1813272	1814246	-	975	-	-	-	L	COG5142;opiNOG09640;opiNOG79712	TLD domain containing protein
AFUB_009750	1782.88	1051.38	2514.39	2.39152	1.25793	3.07401e-57	5.24706e-56	DS499594	2737611	2738529	+	666	-	GO:0016020;GO:0016021;GO:0016021;GO:0016021;GO:0016021;	-	S	opiNOG01500;NOG79838	integral membrane protein, Mpv17/PMP22 family, putative
AFUB_007410	2387.66	1105.98	3669.34	3.31772	1.73019	5.85059e-57	9.95204e-56	DS499594	2075815	2076922	-	1059	-	GO:0016301;GO:0016301;GO:0016301;GO:0016310;	-	RG	opiNOG03133;COG3001	fructosamine-3-kinase, putative
AFUB_090680	83.4001	4.36083	162.439	37.2496	5.21915	8.94444e-57	1.51626e-55	DS499601	1206201	1207805	+	1605	-	GO:0005215;GO:0016020;GO:0016020;GO:0016020;GO:0016021;GO:0016021;GO:0016021;GO:0016021;GO:0022857;GO:0022857;GO:0022891;GO:0055085;GO:0055085;	-	R	KOG0254;opiNOG15179;fuNOG03728;opiNOG07828	hexose transporter protein
AFUB_059000	976.128	529.894	1422.36	2.68424	1.42451	2.02334e-56	3.40659e-55	DS499597	2840302	2841505	+	1149	-	GO:0008270;GO:0008270;GO:0008270;GO:0016491;GO:0016491;GO:0016491;GO:0055114;GO:0055114;	K00344	QC	COG0604;opiNOG08973	quinone oxidoreductase, putative
AFUB_021390	181.291	45.3525	317.23	6.99477	2.80628	2.65301e-56	4.45156e-55	DS499595	1181293	1182786	-	1275	-	GO:0016020;GO:0016021;GO:0016021;GO:0016021;GO:0071949;GO:0071949;GO:0071949;	K00480	HCI	COG0654;opiNOG50043	salicylate hydroxylase, putative
AFUB_021310	146.432	15.4009	277.462	18.0159	4.1712	2.66837e-56	4.46975e-55	DS499595	1165011	1165706	-	696	-	GO:0003824;GO:0003824;GO:0005515;GO:0005737;GO:0005737;GO:0005737;GO:0009072;GO:0009072;GO:0009072;GO:0016853;GO:0016853;GO:0016853;	K01800	QOE	NOG56472;opiNOG09837;COG0625	maleylacetoacetate isomerase MaiA
AFUB_011810	2374.78	1448	3301.55	2.28008	1.18908	4.17048e-56	6.97409e-55	DS499594	3324105	3326752	-	2478	-	GO:0016740;GO:0016746;GO:0016746;GO:0016746;	K00624	I	KOG3719;opiNOG01107	carnitine acetyl transferase
AFUB_081690	1996.76	1201.33	2792.19	2.32425	1.21676	4.55105e-56	7.59764e-55	DS499600	540312	541744	+	1374	-	GO:0016491;GO:0016491;GO:0016491;GO:0055114;GO:0055114;	-	R	opiNOG15829	FAD dependent oxidoreductase superfamily
AFUB_078220	26325.8	15872.3	36779.3	2.31721	1.21239	8.92909e-56	1.48563e-54	DS499599	1758717	1759108	-	339	-	-	-	S	eurotNOG07657	conserved hypothetical protein
AFUB_046350	159.788	34.6114	284.965	8.23327	3.04147	1.38885e-54	2.26876e-53	DS499596	3615321	3615836	-	516	-	-	-	S	eurotNOG07318;NOG117566	conserved hypothetical protein
AFUB_051490	422.885	185.06	660.71	3.57025	1.83603	2.05033e-54	3.33828e-53	DS499597	724612	726724	-	2061	-	GO:0016020;GO:0016021;GO:0016021;GO:0016021;	-	S	opiNOG08543;opiNOG52400	LCCL domain protein
AFUB_050220	157.9	35.9454	279.854	7.78552	2.96079	3.06543e-54	4.98283e-53	DS499597	360445	361412	+	906	-	-	-	S	opiNOG06149;COG4336	DUF1445 domain protein
AFUB_056470	458.401	190.414	726.388	3.81479	1.9316	6.57716e-54	1.06736e-52	DS499597	2193139	2194947	+	1737	-	GO:0016874;GO:0016874;GO:0016874;	K01969	IE	COG4799;opiNOG06296	3-methylcrotonyl-CoA carboxylase, beta subunit (MccB), putative
AFUB_025630	15095.6	10050	20141.1	2.00408	1.00294	4.55039e-53	7.28873e-52	DS499595	2476336	2478091	-	1662	-	GO:0004347;GO:0004347;GO:0004347;GO:0004347;GO:0006094;GO:0006094;GO:0006094;GO:0006094;GO:0006096;GO:0006096;GO:0006096;GO:0006096;GO:0016853;	K01810	G	opiNOG02020;COG0166	glucose-6-phosphate isomerase
AFUB_006910	1266.17	734.375	1797.96	2.44829	1.29177	5.35155e-53	8.55815e-52	DS499594	1948249	1949383	+	903	-	GO:0016020;GO:0016021;GO:0016021;GO:0016021;GO:0022857;GO:0022857;GO:0055085;GO:0055085;GO:0055085;	K15109	C	KOG0758;opiNOG00780	mitochondrial carrier protein (Ymc1), putative
AFUB_083870	1899.99	1158.48	2641.49	2.28014	1.18912	6.63041e-53	1.05862e-51	DS499600	1207365	1209102	+	1653	-	-	-	S	NOG02681;opiNOG17284	protein phosphatase type 1 complex subunit Hex2/Reg1, putative
AFUB_055910	1110.62	633.418	1587.82	2.50674	1.32581	1.54511e-52	2.45899e-51	DS499597	2021921	2022772	+	672	-	-	K17759	SG	opiNOG15065;COG0062	AI-BP family protein
AFUB_074900	387.426	144.184	630.668	4.37404	2.12897	1.61596e-52	2.5676e-51	DS499599	786691	787044	+	354	-	GO:0016020;GO:0016021;GO:0016021;GO:0016021;	-	S	NOG117566;opiNOG46522	hypothetical protein
AFUB_020010	388.909	169.411	608.407	3.5913	1.84451	3.8216e-52	6.02374e-51	DS499595	746940	747477	+	342	-	-	-	R	opiNOG08487	conserved hypothetical protein
AFUB_085220	329.007	133.564	524.451	3.92659	1.97328	6.06476e-52	9.46888e-51	DS499600	1601622	1603781	-	2064	-	GO:0003824;GO:0003824;GO:0016787;GO:0016787;GO:0016787;	-	RG	opiNOG14740;COG3387	glycosyl hydrolase, putative
AFUB_066470	179.628	49.2401	310.015	6.29599	2.65443	9.52709e-52	1.48044e-50	DS499598	999423	999812	-	390	-	-	-	S	opiNOG63858	conserved hypothetical protein
AFUB_066340	931.746	519.422	1344.07	2.58763	1.37163	1.5627e-51	2.42071e-50	DS499598	965720	967648	+	1881	-	GO:0004497;GO:0004499;GO:0004499;GO:0004499;GO:0016491;GO:0050660;GO:0050660;GO:0050660;GO:0050661;GO:0050661;GO:0050661;GO:0055114;GO:0055114;GO:0055114;	-	QP	COG2072;opiNOG09388	conserved hypothetical protein
AFUB_043290	3797.87	2450.86	5144.88	2.09922	1.06985	2.35002e-51	3.63463e-50	DS499596	2649337	2650404	+	942	-	GO:0003824;GO:0003824;GO:0004514;GO:0004514;GO:0004514;GO:0004514;GO:0009435;GO:0009435;GO:0009435;GO:0009435;GO:0016740;GO:0016757;GO:0016763;GO:0016763;GO:0019363;GO:0019363;	K00767	FH	opiNOG00922;COG0157	nicotinate-nucleotide pyrophosphorylase
AFUB_014340	331.635	135.908	527.363	3.8803	1.95617	3.6759e-51	5.64992e-50	DS499594	4033770	4034615	+	438	-	-	-	S	eurotNOG07718	conserved hypothetical protein
AFUB_063530	2547.99	1326.52	3769.46	2.84162	1.50671	3.95736e-51	6.07308e-50	DS499598	189917	190714	-	798	-	-	-	-	-	conserved hypothetical protein
AFUB_025220	382.425	168.128	596.721	3.54921	1.8275	1.62635e-50	2.46522e-49	DS499595	2377406	2377963	+	558	-	GO:0003824;GO:0003824;GO:0003824;GO:0008152;GO:0008152;	-	QR	opiNOG74855;opiNOG59812;opiNOG58936;COG1335	isochorismatase family protein
AFUB_038740	150.232	35.7675	264.697	7.40049	2.88762	1.78767e-50	2.70147e-49	DS499596	1371528	1372173	+	555	-	-	-	S	opiNOG65511;eurotNOG07495	conserved serine-rich protein
AFUB_059090	3279.54	2113.56	4445.53	2.10334	1.07268	1.96961e-50	2.97186e-49	DS499597	2859581	2862370	+	2454	-	GO:0004672;GO:0004672;GO:0004674;GO:0004674;GO:0004674;GO:0005524;GO:0005524;GO:0005524;GO:0006468;GO:0006468;GO:0016301;GO:0016310;	K08286	T	KOG0610;opiNOG05398	serine/threonine protein kinase (Nrc-2), putative
AFUB_094700	717.197	383.311	1051.08	2.74211	1.45529	2.47746e-50	3.72109e-49	DS499602	518366	519885	-	1398	-	GO:0005739;GO:0005759;GO:0005759;GO:0005759;GO:0006099;GO:0006099;GO:0006099;GO:0009405;GO:0009405;GO:0009405;GO:0016740;GO:0046912;GO:0046912;GO:0050440;GO:0050440;GO:0050440;	K01647	C	opiNOG00175;COG0372	citrate synthase Cit1, putative
AFUB_082730	1108.82	644.305	1573.34	2.44192	1.28801	6.92041e-50	1.03785e-48	DS499600	837841	838806	+	627	-	GO:0016021;GO:0016021;	K13350	U	opiNOG09223	peroxisomal membrane protein (PmpP24), putative
AFUB_063540	792.786	432.99	1152.58	2.66192	1.41247	8.92271e-50	1.33409e-48	DS499598	190996	193657	-	2400	-	GO:0000981;GO:0000981;GO:0000981;GO:0003677;GO:0003677;GO:0003677;GO:0005634;GO:0005634;GO:0005634;GO:0006351;GO:0006351;GO:0006351;GO:0006355;GO:0006355;GO:0006357;GO:0008270;GO:0008270;GO:0008270;	-	SK	opiNOG03385;eurotNOG00774	fungal specific transcription factor, putative
AFUB_055390	523.413	258.489	788.337	3.04979	1.60871	9.42518e-50	1.40709e-48	DS499597	1869287	1872472	+	3186	-	GO:0007165;GO:0016787;GO:0016787;GO:0016787;GO:0046856;GO:0046856;GO:0046856;	K01099	TU	opiNOG08321;NOG68941;COG5411	phosphatase family protein
AFUB_018760	170.238	46.4407	294.036	6.33143	2.66253	1.91381e-49	2.84424e-48	DS499595	405657	407023	-	1311	-	-	-	S	opiNOG06005	conserved hypothetical protein
AFUB_019570	516.953	236.546	797.36	3.37084	1.75311	2.02867e-49	3.0059e-48	DS499595	623649	624555	+	795	-	GO:0016020;GO:0016021;GO:0016021;GO:0016021;	-	S	opiNOG05542	conserved hypothetical protein
AFUB_037270	224.701	76.1355	373.267	4.90266	2.29357	2.26895e-49	3.35633e-48	DS499596	936075	937082	+	1008	-	GO:0003824;GO:0003824;GO:0008152;GO:0008152;GO:0016829;GO:0016829;GO:0016829;GO:0016829;	K18103	RE	opiNOG04626;COG0329	dihydrodipicolinate synthetase family protein
AFUB_060150	289.838	114.357	465.319	4.06899	2.02467	2.27197e-49	3.35633e-48	DS499597	3135858	3136897	-	906	-	-	-	Q	opiNOG50480;opiNOG25484;KOG0725	short chain dehydrogenase/reductase family
AFUB_099260	1556.17	947.562	2164.78	2.28458	1.19193	2.51174e-49	3.69949e-48	DS499603	317299	318360	-	1062	-	GO:0003824;GO:0003824;GO:0004375;GO:0004375;GO:0004375;GO:0006546;GO:0006546;GO:0006546;GO:0055114;GO:0055114;	K00281	E	COG0403;opiNOG03107	glycine dehydrogenase
AFUB_063840	4007.1	2622.15	5392.05	2.05635	1.04008	3.49214e-49	5.1282e-48	DS499598	297053	298062	-	768	-	GO:0005506;GO:0005506;GO:0005506;GO:0016226;GO:0016226;GO:0016226;GO:0051536;GO:0051536;GO:0051536;	-	C	opiNOG30072;COG0822	iron-sulfur cofactor synthesis protein (Isu1), putative
AFUB_026710	1771.07	1096.44	2445.69	2.23058	1.15742	4.11659e-49	6.03623e-48	DS499595	2789734	2790796	-	885	-	GO:0003824;GO:0003824;GO:0008152;GO:0008152;GO:0016853;GO:0016853;GO:0016853;	K07511	I	KOG1680;NOG00264;opiNOG02435	enoyl-CoA hydratase/isomerase family protein
AFUB_043820	2387.74	1520.86	3254.63	2.14	1.09761	1.74706e-48	2.53915e-47	DS499596	2866991	2868331	-	1272	-	GO:0016491;GO:0016491;GO:0016491;GO:0055114;GO:0055114;	K07512	CK	COG0604;opiNOG08880	mitochondrial enoyl reductase, putative
AFUB_051920	2569.37	1647.73	3491.01	2.11868	1.08317	2.39149e-48	3.46555e-47	DS499597	851807	855511	+	3705	-	GO:0005515;	-	D	COG5279;opiNOG15875	SH3 domain protein (Cyk3), putative
AFUB_016530	562.201	286.557	837.844	2.92383	1.54786	2.56403e-48	3.71015e-47	DS499594	4685706	4686999	-	1059	-	-	-	C	opiNOG11511;COG0667	voltage-gated K+ channel beta subunit (KCNAB), putative
AFUB_088910	4722.33	3128.92	6315.75	2.01851	1.01329	3.36458e-48	4.86142e-47	DS499601	633014	633798	+	507	-	-	-	J	opiNOG41269;opiNOG39445;COG0251	L-PSP endoribonuclease family protein (Hmf1), putative
AFUB_062440	1052.78	616.17	1489.39	2.41717	1.27332	8.11154e-48	1.16352e-46	DS499597	3724009	3724916	-	855	-	GO:0004735;GO:0004735;GO:0004735;GO:0004735;GO:0006561;GO:0006561;GO:0006561;GO:0008652;GO:0016491;GO:0055114;GO:0055114;GO:0055114;GO:0055129;GO:0055129;GO:0055129;	K00286	E	opiNOG07554;COG0345	pyrroline-5-carboxylate reductase
AFUB_056440	527.704	266.668	788.74	2.95776	1.5645	9.14671e-48	1.3101e-46	DS499597	2186854	2189286	-	2271	-	GO:0000166;GO:0004075;GO:0004075;GO:0005524;GO:0005524;GO:0005524;GO:0005524;GO:0016874;GO:0046872;GO:0046872;GO:0046872;	K01968	CI	opiNOG00040;COG4770	3-methylcrotonyl-CoA carboxylase subunit alpha (MccA), putative
AFUB_094510	700.812	283.167	1118.46	3.94981	1.98178	1.08634e-47	1.55373e-46	DS499602	468189	468453	-	210	-	GO:0016020;GO:0016021;GO:0016021;GO:0016021;	-	S	opiNOG47183	conserved hypothetical protein
AFUB_058860	3497.78	2291.2	4704.35	2.05322	1.03789	1.25634e-47	1.79168e-46	DS499597	2794635	2795971	-	1095	-	GO:0003884;GO:0003884;GO:0003884;GO:0016491;GO:0016491;GO:0046416;GO:0046416;GO:0046416;GO:0055114;GO:0055114;GO:0071949;GO:0071949;GO:0071949;	K00273	E	opiNOG02584;COG0665	D-amino acid oxidase
AFUB_091160	15026.8	9525.91	20527.7	2.15493	1.10764	2.75484e-47	3.90059e-46	DS499601	1355578	1358513	-	2640	-	GO:0003824;GO:0003824;GO:0004630;GO:0004630;GO:0004630;GO:0004630;GO:0005622;GO:0005622;GO:0006654;GO:0006654;GO:0006654;GO:0016042;GO:0016042;GO:0016042;GO:0016787;GO:0048017;GO:0048017;GO:0048017;GO:0070290;GO:0070290;GO:0070290;	K01115	I	COG1502;opiNOG01373	phospholipase PldA, putative
AFUB_027010	1728.43	647.02	2809.84	4.34275	2.11861	5.64065e-47	7.92981e-46	DS499595	2868680	2869834	+	1155	-	-	-	C	COG0667;opiNOG08062	aryl-alcohol dehydrogenase (AAD), putative
AFUB_006230	4364.16	2901.98	5826.34	2.00771	1.00555	9.48478e-47	1.32586e-45	DS499594	1767881	1770013	-	2061	-	-	-	S	opiNOG16440;NOG129963	conserved hypothetical protein
AFUB_001710	317.492	135.518	499.467	3.68562	1.88191	1.41246e-46	1.96058e-45	DS499594	475717	478480	-	2199	-	GO:0046872;	-	B	KOG4652;opiNOG35483	meiosis specific protein Hop1, putative
AFUB_026880	566.232	294.002	838.461	2.85189	1.51192	1.48726e-46	2.06046e-45	DS499595	2826900	2827949	+	801	-	GO:0008168;GO:0008168;GO:0008168;GO:0032259;	-	R	eurotNOG10985;opiNOG37671;opiNOG56780	conserved hypothetical protein
AFUB_064140	608.458	224.868	992.047	4.41168	2.14133	1.60939e-46	2.22456e-45	DS499598	374979	376404	-	1266	-	GO:0003824;GO:0003824;GO:0010181;GO:0010181;GO:0010181;GO:0016491;GO:0016491;GO:0016491;GO:0055114;GO:0055114;	K00467	C	COG1304;opiNOG16253	L-lactate dehydrogenase
AFUB_047750	387.318	180.23	594.406	3.29804	1.72161	6.5984e-46	9.00718e-45	DS499596	3963521	3965673	+	1998	-	GO:0005507;GO:0005507;GO:0005507;GO:0008131;GO:0008131;GO:0008131;GO:0009308;GO:0009308;GO:0009308;GO:0009308;GO:0016491;GO:0046872;GO:0048038;GO:0048038;GO:0048038;GO:0055114;GO:0055114;GO:0055114;	K00276	Q	opiNOG00535;COG3733	copper amine oxidase
AFUB_070770	155.552	42.5711	268.533	6.30787	2.65715	7.76673e-46	1.05874e-44	DS499598	2178678	2180029	-	1203	-	GO:0016491;GO:0016491;GO:0016491;GO:0055114;GO:0055114;	-	I	opiNOG17696;opiNOG11439	conserved hypothetical protein
AFUB_037730	1949.27	1243.19	2655.35	2.13592	1.09486	1.43703e-45	1.95085e-44	DS499596	1066928	1069705	+	2043	-	GO:0000166;GO:0003824;GO:0003824;GO:0005524;GO:0005524;GO:0005739;GO:0005739;GO:0006412;GO:0006412;GO:0016874;GO:0016874;GO:0016874;GO:0016884;GO:0016884;GO:0016884;GO:0016884;GO:0030956;GO:0032543;GO:0050567;GO:0070681;	K02434	J	COG0064;opiNOG03035	glutamyl-tRNA(Gln) amidotransferase, B subunit
AFUB_087920	828.457	474.654	1182.26	2.49078	1.3166	2.03531e-45	2.75925e-44	DS499601	353986	354601	-	438	-	-	-	KR	NOG22485;opiNOG38300	RPEL repeat protein
AFUB_014390	1351.06	830.896	1871.22	2.25205	1.17124	2.34205e-45	3.17076e-44	DS499594	4047191	4048665	+	1314	-	GO:0003995;GO:0003995;GO:0003995;GO:0016491;GO:0016627;GO:0016627;GO:0050660;GO:0050660;GO:0050660;GO:0050660;GO:0055114;GO:0055114;GO:0055114;	-	I	opiNOG02446;COG1960	acyl-CoA dehydrogenase, putative
AFUB_056460	373.033	172.695	573.371	3.32013	1.73124	2.47529e-45	3.34198e-44	DS499597	2191109	2192829	-	1389	-	GO:0003995;GO:0003995;GO:0003995;GO:0016491;GO:0016627;GO:0016627;GO:0050660;GO:0050660;GO:0050660;GO:0050660;GO:0055114;GO:0055114;GO:0055114;	K00253	I	opiNOG11195;KOG0141	isovaleryl-CoA dehydrogenase IvdA, putative
AFUB_052560	1381.4	698.557	2064.25	2.95502	1.56317	3.07051e-45	4.13995e-44	DS499597	1008915	1010668	+	1641	-	GO:0017121;GO:0017128;	-	M	KOG0621;opiNOG23879	3-ketosteroid-delta-1-dehydrogenase, putative
AFUB_025690	3514.88	2341.69	4688.08	2.00201	1.00145	6.81223e-45	9.11031e-44	DS499595	2491799	2493100	+	1068	-	GO:0003824;GO:0003824;GO:0018580;GO:0018580;GO:0018580;GO:0051213;GO:0051213;GO:0051213;GO:0055114;GO:0055114;	-	SR	COG2070;opiNOG11524	oxidoreductase, 2-nitropropane dioxygenase family, putative
AFUB_065350	1349.11	835.551	1862.68	2.22928	1.15658	1.37297e-44	1.81891e-43	DS499598	687289	690289	+	2898	-	GO:0003824;GO:0003824;GO:0003824;	-	S	opiNOG18047	raffinose synthase protein Sip1, putative
AFUB_025030	340.787	154.175	527.398	3.42078	1.77433	2.35135e-44	3.10674e-43	DS499595	2328799	2329863	-	1065	-	GO:0000034;GO:0000034;GO:0000034;GO:0000034;GO:0005634;GO:0005634;GO:0005634;GO:0005737;GO:0005737;GO:0005737;GO:0006146;GO:0006146;GO:0006146;GO:0006146;GO:0008270;GO:0008270;GO:0008270;GO:0009117;GO:0009117;GO:0009117;GO:0009168;GO:0009168;GO:0009168;GO:0016787;GO:0019239;GO:0019239;GO:0043103;GO:0043103;GO:0043103;GO:0046872;	K01488	F	opiNOG05884;COG1816	adenosine deaminase
AFUB_051390	694.021	386.368	1001.67	2.59254	1.37436	2.82706e-44	3.73029e-43	DS499597	693138	694128	+	774	-	-	-	Q	opiNOG11355;opiNOG22363;KOG1207;opiNOG06934	oxidoreductase, short-chain dehydrogenase/reductase family
AFUB_004280	1061.75	638.424	1485.07	2.32614	1.21794	3.11817e-44	4.10344e-43	DS499594	1195433	1196656	+	1224	-	-	-	S	eurotNOG07326;opiNOG40151	conserved hypothetical protein
AFUB_013000	1757.39	1121.56	2393.22	2.13384	1.09345	5.1779e-44	6.76894e-43	DS499594	3660757	3663586	-	2589	-	GO:0000981;GO:0000981;GO:0000981;GO:0003677;GO:0003677;GO:0003677;GO:0003677;GO:0005634;GO:0005634;GO:0005634;GO:0005634;GO:0006351;GO:0006351;GO:0006351;GO:0006355;GO:0006355;GO:0006357;GO:0008270;GO:0008270;GO:0008270;GO:0046872;	-	K	opiNOG01953	C6 transcription factor FacB
AFUB_050720	198.164	51.7818	344.547	6.65383	2.73419	6.81168e-44	8.88124e-43	DS499597	494716	496063	-	1140	-	GO:0016491;GO:0016491;GO:0016491;GO:0030151;GO:0030151;GO:0030151;GO:0042128;GO:0042128;GO:0042128;GO:0055114;GO:0055114;	K00387	CR	opiNOG09081;COG2041	sulfite oxidase, putative
AFUB_072600	290.89	124.25	457.529	3.68232	1.88062	8.70756e-44	1.13233e-42	DS499599	110676	113469	-	2601	-	-	-	S	eurotNOG06226	conserved hypothetical protein
AFUB_018430	371.683	175.267	568.099	3.24133	1.69658	1.73449e-43	2.23494e-42	DS499595	316763	318792	+	1974	-	GO:0003951;GO:0003951;GO:0003951;GO:0006741;GO:0006741;GO:0006741;GO:0016301;GO:0016310;GO:0019674;GO:0019674;GO:0019674;	K00858	G	opiNOG08298;COG0061	NAD+ kinase Utr1, putative
AFUB_011030	83.2286	10.7448	155.712	14.4919	3.85717	3.71593e-43	4.76942e-42	DS499594	3124845	3125924	+	1080	-	GO:0004764;GO:0004764;GO:0004764;GO:0055114;GO:0055114;	K09484	E	COG0169;opiNOG19128	quinate 5-dehydrogenase QutB, putative
AFUB_087270	301.735	131.638	471.831	3.58431	1.84169	4.74458e-43	6.05823e-42	DS499601	184310	185485	+	1176	-	GO:0003824;GO:0003824;GO:0008483;GO:0008483;GO:0008483;GO:0009058;GO:0009058;GO:0009058;GO:0016740;GO:0030170;GO:0030170;GO:0030170;	-	E	opiNOG49139;COG0436	aminotransferase, putative
[truncated: 610 more rows]

## Sheet: MM+CFW OFF vs ON.Down_list
Tet-somA (OFF) vs Tet-somA (ON) Down list (MM + CFW)
[truncated: 1,680 more rows]

## Sheet: MM+CFW OFF vs ON.Up_list
Tet-somA (OFF) vs Tet-somA (ON) Up list (MM + CFW)
[truncated: 922 more rows]
