# Supplementary material for: The Transcription Factor SomA Synchronously Regulates Biofilm Formation and Cell Wall Homeostasis in Aspergillus fumigatus
Source: mBio. 2020 Nov 10;11(6):e02329-20. doi: 10.1128/mBio.02329-20 (PMC7667024; doi:10.1128/mBio.02329-20)
Supplement: TABLE S2 [file mBio.02329-20-st002.xlsx]

## Sheet: MM OFF_vs_ON.Down
KEGG Enrichment of Tet-somA (OFF) vs Tet-somA (ON) Downregulated (MM)
PathwayID	Pathway	Level1	Level2	list_number	total_number	Pvalue	FDR	Gene	URL
afm00404	Staurosporine biosynthesis	Metabolism	Biosynthesis of other secondary metabolites	8	10	2.31012e-08	1.8481e-06	AFUB_086350,AFUB_086320,AFUB_086360,AFUB_066590,AFUB_086340,AFUB_086310,AFUB_000800,AFUB_086330	http://www.kegg.jp/kegg-bin/show_pathway?map00404/K17827%09%23FFFFFF,red/K18280%09%23FFFFFF,red/K17475%09%23FFFFFF,red/K18281%09%23FFFFFF,red/K17826%09%23FFFFFF,red/K14132%09%23FFFFFF,red/K17825%09%23FFFFFF,red/
afm00520	Amino sugar and nucleotide sugar metabolism	Metabolism	Carbohydrate metabolism	17	79	2.5523e-05	0.00102092	AFUB_092800,AFUB_041940,AFUB_085660,AFUB_071250,AFUB_083460,AFUB_096570,AFUB_054400,AFUB_052270,AFUB_034250,AFUB_041210,AFUB_083490,AFUB_085650,AFUB_030820,AFUB_037900,AFUB_089570,AFUB_101780,AFUB_016410	http://www.kegg.jp/kegg-bin/show_pathway?map00520/K01784%09%23FFFFFF,red/K01443%09%23FFFFFF,red/K01233%09%23FFFFFF,red/K00844%09%23FFFFFF,red/K00012%09%23FFFFFF,red/K01209%09%23FFFFFF,red/K02564%09%23FFFFFF,red/K01183%09%23FFFFFF,red/
afm00564	Glycerophospholipid metabolism	Metabolism	Lipid metabolism	9	51	0.00862093	0.229892	AFUB_032200,AFUB_059160,AFUB_100130,AFUB_097260,AFUB_078250,AFUB_034540,AFUB_096020,AFUB_008170,AFUB_065820	http://www.kegg.jp/kegg-bin/show_pathway?map00564/K01126%09%23FFFFFF,red/K14676%09%23FFFFFF,red/K01613%09%23FFFFFF,red/K13333%09%23FFFFFF,red/K08744%09%23FFFFFF,red/K00111%09%23FFFFFF,red/K01115%09%23FFFFFF,red/K18696%09%23FFFFFF,red/
afm02010	ABC transporters	Environmental Information Processing	Membrane transport	3	11	0.0380398	0.552687	AFUB_094820,AFUB_071280,AFUB_053630	http://www.kegg.jp/kegg-bin/show_pathway?map02010/K05658%09%23FFFFFF,red/
afm00740	Riboflavin metabolism	Metabolism	Metabolism of cofactors and vitamins	4	20	0.0486616	0.552687	AFUB_083510,AFUB_087370,AFUB_049840,AFUB_021030	http://www.kegg.jp/kegg-bin/show_pathway?map00740/K01078%09%23FFFFFF,red/
afm00730	Thiamine metabolism	Metabolism	Metabolism of cofactors and vitamins	4	21	0.0568818	0.552687	AFUB_083510,AFUB_087370,AFUB_049840,AFUB_021030	http://www.kegg.jp/kegg-bin/show_pathway?map00730/K01078%09%23FFFFFF,red/
afm00052	Galactose metabolism	Metabolism	Carbohydrate metabolism	6	40	0.060305	0.552687	AFUB_071250,AFUB_041210,AFUB_015590,AFUB_043280,AFUB_089570,AFUB_072590	http://www.kegg.jp/kegg-bin/show_pathway?map00052/K01784%09%23FFFFFF,red/K01190%09%23FFFFFF,red/K01785%09%23FFFFFF,red/K01187%09%23FFFFFF,red/K00844%09%23FFFFFF,red/
afm00403	Indole diterpene alkaloid biosynthesis	Metabolism	Biosynthesis of other secondary metabolites	2	6	0.0621772	0.552687	AFUB_000790,AFUB_000780	http://www.kegg.jp/kegg-bin/show_pathway?map00403/K18386%09%23FFFFFF,red/K18387%09%23FFFFFF,red/
afm00053	Ascorbate and aldarate metabolism	Metabolism	Carbohydrate metabolism	2	6	0.0621772	0.552687	AFUB_085660,AFUB_016410	http://www.kegg.jp/kegg-bin/show_pathway?map00053/K00012%09%23FFFFFF,red/
afm00480	Glutathione metabolism	Metabolism	Metabolism of other amino acids	5	34	0.0889852	0.711882	AFUB_081240,AFUB_094890,AFUB_071260,AFUB_040620,AFUB_096710	http://www.kegg.jp/kegg-bin/show_pathway?map00480/K01581%09%23FFFFFF,red/K00036%09%23FFFFFF,red/K00799%09%23FFFFFF,red/
afm00040	Pentose and glucuronate interconversions	Metabolism	Carbohydrate metabolism	5	37	0.117724	0.828528	AFUB_085660,AFUB_009190,AFUB_016410,AFUB_046910,AFUB_017840	http://www.kegg.jp/kegg-bin/show_pathway?map00040/K00002%09%23FFFFFF,red/K00012%09%23FFFFFF,red/K01728%09%23FFFFFF,red/K00008%09%23FFFFFF,red/
afm00500	Starch and sucrose metabolism	Metabolism	Carbohydrate metabolism	9	82	0.124279	0.828528	AFUB_084510,AFUB_017790,AFUB_067260,AFUB_004010,AFUB_025390,AFUB_073450,AFUB_015590,AFUB_029100,AFUB_089570	http://www.kegg.jp/kegg-bin/show_pathway?map00500/K01176%09%23FFFFFF,red/K01179%09%23FFFFFF,red/K01178%09%23FFFFFF,red/K01187%09%23FFFFFF,red/K00844%09%23FFFFFF,red/K05349%09%23FFFFFF,red/K01210%09%23FFFFFF,red/
afm00051	Fructose and mannose metabolism	Metabolism	Carbohydrate metabolism	5	40	0.150276	0.873334	AFUB_007580,AFUB_089570,AFUB_071700,AFUB_046910,AFUB_080770	http://www.kegg.jp/kegg-bin/show_pathway?map00051/K00045%09%23FFFFFF,red/K19355%09%23FFFFFF,red/K00844%09%23FFFFFF,red/K00008%09%23FFFFFF,red/K00900%09%23FFFFFF,red/
afm00563	Glycosylphosphatidylinositol (GPI)-anchor biosynthesis	Metabolism	Glycan biosynthesis and metabolism	3	21	0.183267	0.873334	AFUB_050340,AFUB_068310,AFUB_065300	http://www.kegg.jp/kegg-bin/show_pathway?map00563/K05293%09%23FFFFFF,red/K03861%09%23FFFFFF,red/K07542%09%23FFFFFF,red/
afm00910	Nitrogen metabolism	Metabolism	Energy metabolism	3	21	0.183267	0.873334	AFUB_007730,AFUB_031050,AFUB_012320	http://www.kegg.jp/kegg-bin/show_pathway?map00910/K02575%09%23FFFFFF,red/K00264%09%23FFFFFF,red/K01915%09%23FFFFFF,red/
afm00791	Atrazine degradation	Metabolism	Xenobiotics biodegradation and metabolism	1	3	0.198138	0.873334	AFUB_091820	http://www.kegg.jp/kegg-bin/show_pathway?map00791/K06035%09%23FFFFFF,red/
afm00906	Carotenoid biosynthesis	Metabolism	Metabolism of terpenoids and polyketides	1	3	0.198138	0.873334	AFUB_016710	http://www.kegg.jp/kegg-bin/show_pathway?map00906/K17842%09%23FFFFFF,red/
afm00561	Glycerolipid metabolism	Metabolism	Lipid metabolism	5	44	0.198754	0.873334	AFUB_071300,AFUB_035320,AFUB_052280,AFUB_087760,AFUB_009190	http://www.kegg.jp/kegg-bin/show_pathway?map00561/K00002%09%23FFFFFF,red/K14458%09%23FFFFFF,red/K01046%09%23FFFFFF,red/
afm00062	Fatty acid elongation	Metabolism	Lipid metabolism	2	12	0.207417	0.873334	AFUB_027290,AFUB_044910	http://www.kegg.jp/kegg-bin/show_pathway?map00062/K07512%09%23FFFFFF,red/K10251%09%23FFFFFF,red/
afm01040	Biosynthesis of unsaturated fatty acids	Metabolism	Lipid metabolism	2	14	0.261431	0.998678	AFUB_095250,AFUB_027290	http://www.kegg.jp/kegg-bin/show_pathway?map01040/K10256%09%23FFFFFF,red/K10251%09%23FFFFFF,red/
afm00909	Sesquiterpenoid and triterpenoid biosynthesis	Metabolism	Metabolism of terpenoids and polyketides	1	5	0.307974	0.998678	AFUB_071550	http://www.kegg.jp/kegg-bin/show_pathway?map00909/K06045%09%23FFFFFF,red/
afm00591	Linoleic acid metabolism	Metabolism	Lipid metabolism	1	5	0.307974	0.998678	AFUB_037060	http://www.kegg.jp/kegg-bin/show_pathway?map00591/K17862%09%23FFFFFF,red/
afm00440	Phosphonate and phosphinate metabolism	Metabolism	Metabolism of other amino acids	1	5	0.307974	0.998678	AFUB_033210	http://www.kegg.jp/kegg-bin/show_pathway?map00440/K03823%09%23FFFFFF,red/
afm00260	Glycine, serine and threonine metabolism	Metabolism	Amino acid metabolism	6	66	0.325726	0.998678	AFUB_032290,AFUB_094850,AFUB_083480,AFUB_006530,AFUB_080410,AFUB_049100	http://www.kegg.jp/kegg-bin/show_pathway?map00260/K06001%09%23FFFFFF,red/K00130%09%23FFFFFF,red/K00108%09%23FFFFFF,red/K00301%09%23FFFFFF,red/K17989%09%23FFFFFF,red/K00306%09%23FFFFFF,red/
afm00020	Citrate cycle (TCA cycle)	Metabolism	Carbohydrate metabolism	3	30	0.359255	0.998678	AFUB_076700,AFUB_076690,AFUB_030970	http://www.kegg.jp/kegg-bin/show_pathway?map00020/K01648%09%23FFFFFF,red/K01647%09%23FFFFFF,red/
afm04113	Meiosis - yeast	Cellular Processes	Cell growth and death	5	56	0.365427	0.998678	AFUB_023730,AFUB_023920,AFUB_025730,AFUB_028770,AFUB_027270	http://www.kegg.jp/kegg-bin/show_pathway?map04113/K03114%09%23FFFFFF,red/K12765%09%23FFFFFF,red/K12763%09%23FFFFFF,red/K12769%09%23FFFFFF,red/K08139%09%23FFFFFF,red/
afm00290	Valine, leucine and isoleucine biosynthesis	Metabolism	Amino acid metabolism	2	18	0.368748	0.998678	AFUB_006530,AFUB_034740	http://www.kegg.jp/kegg-bin/show_pathway?map00290/K00053%09%23FFFFFF,red/K17989%09%23FFFFFF,red/
afm03410	Base excision repair	Genetic Information Processing	Replication and repair	2	20	0.420255	0.998678	AFUB_054870,AFUB_090900	http://www.kegg.jp/kegg-bin/show_pathway?map03410/K10798%09%23FFFFFF,red/K03660%09%23FFFFFF,red/
afm00250	Alanine, aspartate and glutamate metabolism	Metabolism	Amino acid metabolism	3	36	0.47572	0.998678	AFUB_007730,AFUB_031050,AFUB_001260	http://www.kegg.jp/kegg-bin/show_pathway?map00250/K00264%09%23FFFFFF,red/K01580%09%23FFFFFF,red/K01915%09%23FFFFFF,red/
afm03430	Mismatch repair	Genetic Information Processing	Replication and repair	2	23	0.493231	0.998678	AFUB_020980,AFUB_062490	http://www.kegg.jp/kegg-bin/show_pathway?map03430/K10756%09%23FFFFFF,red/K03657%09%23FFFFFF,red/
afm00630	Glyoxylate and dicarboxylate metabolism	Metabolism	Carbohydrate metabolism	3	37	0.494245	0.998678	AFUB_031050,AFUB_033720,AFUB_030970	http://www.kegg.jp/kegg-bin/show_pathway?map00630/K01647%09%23FFFFFF,red/K01915%09%23FFFFFF,red/K03781%09%23FFFFFF,red/
afm00920	Sulfur metabolism	Metabolism	Energy metabolism	2	25	0.538558	0.998678	AFUB_062360,AFUB_092530	http://www.kegg.jp/kegg-bin/show_pathway?map00920/K00988%09%23FFFFFF,red/
afm00010	Glycolysis / Gluconeogenesis	Metabolism	Carbohydrate metabolism	4	54	0.540201	0.998678	AFUB_049500,AFUB_043280,AFUB_089570,AFUB_009190	http://www.kegg.jp/kegg-bin/show_pathway?map00010/K00002%09%23FFFFFF,red/K00134%09%23FFFFFF,red/K01785%09%23FFFFFF,red/K00844%09%23FFFFFF,red/
afm04933	AGE-RAGE signaling pathway in diabetic complications	Human Diseases	Endocrine and metabolic diseases	1	11	0.555386	0.998678	AFUB_012740	http://www.kegg.jp/kegg-bin/show_pathway?map04933/K05857%09%23FFFFFF,red/
afm00072	Synthesis and degradation of ketone bodies	Metabolism	Lipid metabolism	1	11	0.555386	0.998678	AFUB_038500	http://www.kegg.jp/kegg-bin/show_pathway?map00072/K01641%09%23FFFFFF,red/
afm00562	Inositol phosphate metabolism	Metabolism	Carbohydrate metabolism	2	27	0.581019	0.998678	AFUB_048140,AFUB_012740	http://www.kegg.jp/kegg-bin/show_pathway?map00562/K05857%09%23FFFFFF,red/K01083%09%23FFFFFF,red/
afm00410	beta-Alanine metabolism	Metabolism	Metabolism of other amino acids	2	27	0.581019	0.998678	AFUB_094780,AFUB_001260	http://www.kegg.jp/kegg-bin/show_pathway?map00410/K01580%09%23FFFFFF,red/K13366%09%23FFFFFF,red/
afm00030	Pentose phosphate pathway	Metabolism	Carbohydrate metabolism	2	27	0.581019	0.998678	AFUB_071890,AFUB_040620	http://www.kegg.jp/kegg-bin/show_pathway?map00030/K00852%09%23FFFFFF,red/K00036%09%23FFFFFF,red/
afm00330	Arginine and proline metabolism	Metabolism	Amino acid metabolism	3	42	0.581556	0.998678	AFUB_060890,AFUB_081240,AFUB_094780	http://www.kegg.jp/kegg-bin/show_pathway?map00330/K01581%09%23FFFFFF,red/K01480%09%23FFFFFF,red/K13366%09%23FFFFFF,red/
afm00650	Butanoate metabolism	Metabolism	Carbohydrate metabolism	2	28	0.601151	0.998678	AFUB_038500,AFUB_001260	http://www.kegg.jp/kegg-bin/show_pathway?map00650/K01641%09%23FFFFFF,red/K01580%09%23FFFFFF,red/
afm00511	Other glycan degradation	Metabolism	Glycan biosynthesis and metabolism	1	13	0.61641	0.998678	AFUB_072590	http://www.kegg.jp/kegg-bin/show_pathway?map00511/K01190%09%23FFFFFF,red/
afm00430	Taurine and hypotaurine metabolism	Metabolism	Metabolism of other amino acids	1	13	0.61641	0.998678	AFUB_001260	http://www.kegg.jp/kegg-bin/show_pathway?map00430/K01580%09%23FFFFFF,red/
afm00100	Steroid biosynthesis	Metabolism	Lipid metabolism	2	29	0.620547	0.998678	AFUB_099400,AFUB_006090	http://www.kegg.jp/kegg-bin/show_pathway?map00100/K00559%09%23FFFFFF,red/K00222%09%23FFFFFF,red/
afm00130	Ubiquinone and other terpenoid-quinone biosynthesis	Metabolism	Metabolism of cofactors and vitamins	1	14	0.643716	0.998678	AFUB_003200	http://www.kegg.jp/kegg-bin/show_pathway?map00130/K03809%09%23FFFFFF,red/
afm00565	Ether lipid metabolism	Metabolism	Lipid metabolism	1	14	0.643716	0.998678	AFUB_032200	http://www.kegg.jp/kegg-bin/show_pathway?map00565/K01115%09%23FFFFFF,red/
afm00640	Propanoate metabolism	Metabolism	Carbohydrate metabolism	2	33	0.690878	0.998678	AFUB_100300,AFUB_086070	http://www.kegg.jp/kegg-bin/show_pathway?map00640/K03417%09%23FFFFFF,red/K01908%09%23FFFFFF,red/
afm03030	DNA replication	Genetic Information Processing	Replication and repair	2	33	0.690878	0.998678	AFUB_009440,AFUB_062490	http://www.kegg.jp/kegg-bin/show_pathway?map03030/K03469%09%23FFFFFF,red/K10756%09%23FFFFFF,red/
afm04070	Phosphatidylinositol signaling system	Environmental Information Processing	Signal transduction	1	16	0.692654	0.998678	AFUB_012740	http://www.kegg.jp/kegg-bin/show_pathway?map04070/K05857%09%23FFFFFF,red/
afm00600	Sphingolipid metabolism	Metabolism	Lipid metabolism	2	35	0.721837	0.998678	AFUB_084060,AFUB_072590	http://www.kegg.jp/kegg-bin/show_pathway?map00600/K01190%09%23FFFFFF,red/K01130%09%23FFFFFF,red/
afm00340	Histidine metabolism	Metabolism	Amino acid metabolism	1	18	0.734891	0.998678	AFUB_094840	http://www.kegg.jp/kegg-bin/show_pathway?map00340/K20246%09%23FFFFFF,red/
afm03440	Homologous recombination	Genetic Information Processing	Replication and repair	1	19	0.753787	0.998678	AFUB_019760	http://www.kegg.jp/kegg-bin/show_pathway?map03440/K03165%09%23FFFFFF,red/
afm03060	Protein export	Genetic Information Processing	Folding, sorting and degradation	1	19	0.753787	0.998678	AFUB_021670	http://www.kegg.jp/kegg-bin/show_pathway?map03060/K09490%09%23FFFFFF,red/
afm00230	Purine metabolism	Metabolism	Nucleotide metabolism	3	56	0.770725	0.998678	AFUB_062360,AFUB_076270,AFUB_092530	http://www.kegg.jp/kegg-bin/show_pathway?map00230/K00988%09%23FFFFFF,red/K01487%09%23FFFFFF,red/
afm00770	Pantothenate and CoA biosynthesis	Metabolism	Metabolism of cofactors and vitamins	1	21	0.787649	0.998678	AFUB_034740	http://www.kegg.jp/kegg-bin/show_pathway?map00770/K00053%09%23FFFFFF,red/
afm00220	Arginine biosynthesis	Metabolism	Amino acid metabolism	1	21	0.787649	0.998678	AFUB_031050	http://www.kegg.jp/kegg-bin/show_pathway?map00220/K01915%09%23FFFFFF,red/
afm03420	Nucleotide excision repair	Genetic Information Processing	Replication and repair	2	41	0.799401	0.998678	AFUB_020980,AFUB_062490	http://www.kegg.jp/kegg-bin/show_pathway?map03420/K10756%09%23FFFFFF,red/K03657%09%23FFFFFF,red/
afm00790	Folate biosynthesis	Metabolism	Metabolism of cofactors and vitamins	1	22	0.802797	0.998678	AFUB_074670	http://www.kegg.jp/kegg-bin/show_pathway?map00790/K01113%09%23FFFFFF,red/
afm00900	Terpenoid backbone biosynthesis	Metabolism	Metabolism of terpenoids and polyketides	1	23	0.816868	0.998678	AFUB_038500	http://www.kegg.jp/kegg-bin/show_pathway?map00900/K01641%09%23FFFFFF,red/
afm04011	MAPK signaling pathway - yeast	Environmental Information Processing	Signal transduction	3	64	0.843346	0.998678	AFUB_023730,AFUB_067390,AFUB_033720	http://www.kegg.jp/kegg-bin/show_pathway?map04011/K03114%09%23FFFFFF,red/K11232%09%23FFFFFF,red/K03781%09%23FFFFFF,red/
afm00350	Tyrosine metabolism	Metabolism	Amino acid metabolism	2	46	0.848773	0.998678	AFUB_047340,AFUB_090740	http://www.kegg.jp/kegg-bin/show_pathway?map00350/K01555%09%23FFFFFF,red/K00505%09%23FFFFFF,red/
afm00400	Phenylalanine, tyrosine and tryptophan biosynthesis	Metabolism	Amino acid metabolism	1	28	0.87356	0.998678	AFUB_080410	http://www.kegg.jp/kegg-bin/show_pathway?map00400/K06001%09%23FFFFFF,red/
afm00510	N-Glycan biosynthesis	Metabolism	Glycan biosynthesis and metabolism	1	29	0.882596	0.998678	AFUB_014090	http://www.kegg.jp/kegg-bin/show_pathway?map00510/K01230%09%23FFFFFF,red/
afm00513	Various types of N-glycan biosynthesis	Metabolism	Glycan biosynthesis and metabolism	1	29	0.882596	0.998678	AFUB_014090	http://www.kegg.jp/kegg-bin/show_pathway?map00513/K01230%09%23FFFFFF,red/
afm00460	Cyanoamino acid metabolism	Metabolism	Metabolism of other amino acids	1	29	0.882596	0.998678	AFUB_084510	http://www.kegg.jp/kegg-bin/show_pathway?map00460/K05349%09%23FFFFFF,red/
afm00310	Lysine degradation	Metabolism	Amino acid metabolism	1	30	0.890989	0.998678	AFUB_094850	http://www.kegg.jp/kegg-bin/show_pathway?map00310/K00306%09%23FFFFFF,red/
afm04141	Protein processing in endoplasmic reticulum	Genetic Information Processing	Folding, sorting and degradation	3	74	0.905507	0.998678	AFUB_054380,AFUB_021670,AFUB_014090	http://www.kegg.jp/kegg-bin/show_pathway?map04141/K01230%09%23FFFFFF,red/K09490%09%23FFFFFF,red/K13993%09%23FFFFFF,red/
afm00360	Phenylalanine metabolism	Metabolism	Amino acid metabolism	1	34	0.91899	0.998678	AFUB_050240	http://www.kegg.jp/kegg-bin/show_pathway?map00360/K10437%09%23FFFFFF,red/
afm04145	Phagosome	Cellular Processes	Transport and catabolism	1	35	0.924788	0.998678	AFUB_086810	http://www.kegg.jp/kegg-bin/show_pathway?map04145/K07375%09%23FFFFFF,red/
afm04120	Ubiquitin mediated proteolysis	Genetic Information Processing	Folding, sorting and degradation	2	58	0.925455	0.998678	AFUB_029730,AFUB_070850	http://www.kegg.jp/kegg-bin/show_pathway?map04120/K10582%09%23FFFFFF,red/K10259%09%23FFFFFF,red/
afm00380	Tryptophan metabolism	Metabolism	Amino acid metabolism	1	39	0.94413	0.998678	AFUB_033720	http://www.kegg.jp/kegg-bin/show_pathway?map00380/K03781%09%23FFFFFF,red/
afm04146	Peroxisome	Cellular Processes	Transport and catabolism	2	63	0.945033	0.998678	AFUB_094850,AFUB_033720	http://www.kegg.jp/kegg-bin/show_pathway?map04146/K00306%09%23FFFFFF,red/K03781%09%23FFFFFF,red/
afm00280	Valine, leucine and isoleucine degradation	Metabolism	Amino acid metabolism	1	42	0.955306	0.998678	AFUB_038500	http://www.kegg.jp/kegg-bin/show_pathway?map00280/K01641%09%23FFFFFF,red/
afm00620	Pyruvate metabolism	Metabolism	Carbohydrate metabolism	1	43	0.958512	0.998678	AFUB_097940	http://www.kegg.jp/kegg-bin/show_pathway?map00620/K00102%09%23FFFFFF,red/
afm03008	Ribosome biogenesis in eukaryotes	Genetic Information Processing	Translation	2	70	0.964405	0.998678	AFUB_066040,AFUB_019630	http://www.kegg.jp/kegg-bin/show_pathway?map03008/K14537%09%23FFFFFF,red/K14758%09%23FFFFFF,red/
afm00270	Cysteine and methionine metabolism	Metabolism	Amino acid metabolism	1	49	0.973467	0.998678	AFUB_006530	http://www.kegg.jp/kegg-bin/show_pathway?map00270/K17989%09%23FFFFFF,red/
afm00190	Oxidative phosphorylation	Metabolism	Energy metabolism	2	75	0.974034	0.998678	AFUB_049200,AFUB_041460	http://www.kegg.jp/kegg-bin/show_pathway?map00190/K01541%09%23FFFFFF,red/K01535%09%23FFFFFF,red/
afm04111	Cell cycle - yeast	Cellular Processes	Cell growth and death	2	76	0.975632	0.998678	AFUB_023730,AFUB_029730	http://www.kegg.jp/kegg-bin/show_pathway?map04111/K03114%09%23FFFFFF,red/K10259%09%23FFFFFF,red/
afm04138	Autophagy - yeast	Cellular Processes	Transport and catabolism	1	59	0.987425	0.998678	AFUB_029720	http://www.kegg.jp/kegg-bin/show_pathway?map04138/K08329%09%23FFFFFF,red/
afm04144	Endocytosis	Cellular Processes	Transport and catabolism	1	70	0.994482	0.998678	AFUB_032200	http://www.kegg.jp/kegg-bin/show_pathway?map04144/K01115%09%23FFFFFF,red/
afm03040	Spliceosome	Genetic Information Processing	Transcription	1	89	0.998678	0.998678	AFUB_066260	http://www.kegg.jp/kegg-bin/show_pathway?map03040/K12828%09%23FFFFFF,red/

## Sheet: MM OFF_vs_ON.Up
KEGG Enrichment of Tet-somA (OFF) vs Tet-somA (ON) Upregulated (MM)
PathwayID	Pathway	Level1	Level2	list_number	total_number	Pvalue	FDR	Gene	URL
afm00350	Tyrosine metabolism	Metabolism	Amino acid metabolism	20	46	6.80521e-12	5.17196e-10	AFUB_065270,AFUB_021310,AFUB_011000,AFUB_004510,AFUB_095850,AFUB_021270,AFUB_054910,AFUB_067510,AFUB_054550,AFUB_046110,AFUB_048340,AFUB_021300,AFUB_047750,AFUB_021290,AFUB_018120,AFUB_012930,AFUB_010960,AFUB_090640,AFUB_016800,AFUB_087590	http://www.kegg.jp/kegg-bin/show_pathway?map00350/K00457%09%23FFFFFF,red/K01555%09%23FFFFFF,red/K01800%09%23FFFFFF,red/K14455%09%23FFFFFF,red/K01593%09%23FFFFFF,red/K00135%09%23FFFFFF,red/K00545%09%23FFFFFF,red/K00121%09%23FFFFFF,red/K13953%09%23FFFFFF,red/K00276%09%23FFFFFF,red/K14454%09%23FFFFFF,red/K00505%09%23FFFFFF,red/K00451%09%23FFFFFF,red/K02510%09%23FFFFFF,red/K00274%09%23FFFFFF,red/
afm00280	Valine, leucine and isoleucine degradation	Metabolism	Amino acid metabolism	18	42	1.08077e-10	4.10691e-09	AFUB_074790,AFUB_004480,AFUB_077050,AFUB_026710,AFUB_056440,AFUB_069000,AFUB_078260,AFUB_056460,AFUB_039700,AFUB_069770,AFUB_054240,AFUB_077440,AFUB_056470,AFUB_054050,AFUB_057860,AFUB_087580,AFUB_068010,AFUB_046950	http://www.kegg.jp/kegg-bin/show_pathway?map00280/K00166%09%23FFFFFF,red/K13524%09%23FFFFFF,red/K00249%09%23FFFFFF,red/K00167%09%23FFFFFF,red/K07511%09%23FFFFFF,red/K01968%09%23FFFFFF,red/K01969%09%23FFFFFF,red/K00020%09%23FFFFFF,red/K00253%09%23FFFFFF,red/K07513%09%23FFFFFF,red/K09699%09%23FFFFFF,red/K00128%09%23FFFFFF,red/K01027%09%23FFFFFF,red/K00140%09%23FFFFFF,red/
afm00360	Phenylalanine metabolism	Metabolism	Amino acid metabolism	14	34	2.60278e-08	6.59372e-07	AFUB_011000,AFUB_004510,AFUB_095850,AFUB_021270,AFUB_054910,AFUB_067510,AFUB_098610,AFUB_046110,AFUB_056690,AFUB_048340,AFUB_047750,AFUB_012930,AFUB_014420,AFUB_090640	http://www.kegg.jp/kegg-bin/show_pathway?map00360/K00457%09%23FFFFFF,red/K14455%09%23FFFFFF,red/K01593%09%23FFFFFF,red/K00074%09%23FFFFFF,red/K00276%09%23FFFFFF,red/K01426%09%23FFFFFF,red/K14454%09%23FFFFFF,red/K00274%09%23FFFFFF,red/
afm00010	Glycolysis / Gluconeogenesis	Metabolism	Carbohydrate metabolism	15	54	3.15917e-06	5.87978e-05	AFUB_037280,AFUB_057870,AFUB_074460,AFUB_025630,AFUB_073680,AFUB_068340,AFUB_035960,AFUB_084020,AFUB_077440,AFUB_018120,AFUB_091300,AFUB_087590,AFUB_087580,AFUB_061150,AFUB_009760	http://www.kegg.jp/kegg-bin/show_pathway?map00010/K01810%09%23FFFFFF,red/K00627%09%23FFFFFF,red/K03841%09%23FFFFFF,red/K15634%09%23FFFFFF,red/K01610%09%23FFFFFF,red/K00121%09%23FFFFFF,red/K00927%09%23FFFFFF,red/K13953%09%23FFFFFF,red/K00002%09%23FFFFFF,red/K00134%09%23FFFFFF,red/K01785%09%23FFFFFF,red/K00128%09%23FFFFFF,red/K01624%09%23FFFFFF,red/K01803%09%23FFFFFF,red/
afm00330	Arginine and proline metabolism	Metabolism	Amino acid metabolism	13	42	3.86828e-06	5.87978e-05	AFUB_004510,AFUB_058860,AFUB_095850,AFUB_067510,AFUB_056690,AFUB_074740,AFUB_048340,AFUB_062440,AFUB_077440,AFUB_014420,AFUB_097030,AFUB_087580,AFUB_097020	http://www.kegg.jp/kegg-bin/show_pathway?map00330/K14455%09%23FFFFFF,red/K01750%09%23FFFFFF,red/K00286%09%23FFFFFF,red/K01426%09%23FFFFFF,red/K14454%09%23FFFFFF,red/K09123%09%23FFFFFF,red/K00128%09%23FFFFFF,red/K00273%09%23FFFFFF,red/K00274%09%23FFFFFF,red/
afm00410	beta-Alanine metabolism	Metabolism	Metabolism of other amino acids	10	27	8.65244e-06	0.000109598	AFUB_026710,AFUB_054910,AFUB_047750,AFUB_069770,AFUB_077440,AFUB_054240,AFUB_012930,AFUB_054050,AFUB_081480,AFUB_087580	http://www.kegg.jp/kegg-bin/show_pathway?map00410/K00276%09%23FFFFFF,red/K13524%09%23FFFFFF,red/K01580%09%23FFFFFF,red/K00128%09%23FFFFFF,red/K00249%09%23FFFFFF,red/K07511%09%23FFFFFF,red/K00140%09%23FFFFFF,red/
afm00620	Pyruvate metabolism	Metabolism	Carbohydrate metabolism	12	43	2.98509e-05	0.000284099	AFUB_038380,AFUB_073930,AFUB_073680,AFUB_077440,AFUB_064100,AFUB_062460,AFUB_064140,AFUB_091300,AFUB_094750,AFUB_093060,AFUB_087580,AFUB_081980	http://www.kegg.jp/kegg-bin/show_pathway?map00620/K01007%09%23FFFFFF,red/K00627%09%23FFFFFF,red/K00101%09%23FFFFFF,red/K00467%09%23FFFFFF,red/K01610%09%23FFFFFF,red/K00128%09%23FFFFFF,red/K00925%09%23FFFFFF,red/K01638%09%23FFFFFF,red/K01067%09%23FFFFFF,red/K01759%09%23FFFFFF,red/K00026%09%23FFFFFF,red/
afm00040	Pentose and glucuronate interconversions	Metabolism	Carbohydrate metabolism	11	37	3.36433e-05	0.000284099	AFUB_084610,AFUB_010450,AFUB_037280,AFUB_025650,AFUB_057400,AFUB_015610,AFUB_013900,AFUB_013930,AFUB_037270,AFUB_037260,AFUB_076320	http://www.kegg.jp/kegg-bin/show_pathway?map00040/K18107%09%23FFFFFF,red/K18102%09%23FFFFFF,red/K00008%09%23FFFFFF,red/K18106%09%23FFFFFF,red/K18103%09%23FFFFFF,red/K00854%09%23FFFFFF,red/K00002%09%23FFFFFF,red/K00065%09%23FFFFFF,red/
afm00630	Glyoxylate and dicarboxylate metabolism	Metabolism	Carbohydrate metabolism	11	37	3.36433e-05	0.000284099	AFUB_094700,AFUB_070430,AFUB_048360,AFUB_047620,AFUB_099260,AFUB_095430,AFUB_094750,AFUB_093370,AFUB_093060,AFUB_010200,AFUB_001810	http://www.kegg.jp/kegg-bin/show_pathway?map00630/K01681%09%23FFFFFF,red/K01637%09%23FFFFFF,red/K11517%09%23FFFFFF,red/K04835%09%23FFFFFF,red/K00605%09%23FFFFFF,red/K00281%09%23FFFFFF,red/K01647%09%23FFFFFF,red/K01638%09%23FFFFFF,red/K00122%09%23FFFFFF,red/K00026%09%23FFFFFF,red/
afm00260	Glycine, serine and threonine metabolism	Metabolism	Amino acid metabolism	15	66	4.45215e-05	0.000338363	AFUB_013940,AFUB_076090,AFUB_019110,AFUB_058860,AFUB_074460,AFUB_054910,AFUB_048340,AFUB_047750,AFUB_030580,AFUB_099260,AFUB_012930,AFUB_099300,AFUB_010200,AFUB_092120,AFUB_041040	http://www.kegg.jp/kegg-bin/show_pathway?map00260/K00108%09%23FFFFFF,red/K00306%09%23FFFFFF,red/K00058%09%23FFFFFF,red/K15634%09%23FFFFFF,red/K00605%09%23FFFFFF,red/K00276%09%23FFFFFF,red/K00281%09%23FFFFFF,red/K01620%09%23FFFFFF,red/K20498%09%23FFFFFF,red/K00273%09%23FFFFFF,red/K00274%09%23FFFFFF,red/
afm00380	Tryptophan metabolism	Metabolism	Amino acid metabolism	11	39	5.7928e-05	0.000382281	AFUB_026710,AFUB_046110,AFUB_056690,AFUB_048340,AFUB_066950,AFUB_001300,AFUB_077440,AFUB_014420,AFUB_090640,AFUB_066940,AFUB_087580	http://www.kegg.jp/kegg-bin/show_pathway?map00380/K01593%09%23FFFFFF,red/K07511%09%23FFFFFF,red/K01501%09%23FFFFFF,red/K01426%09%23FFFFFF,red/K00463%09%23FFFFFF,red/K00128%09%23FFFFFF,red/K00274%09%23FFFFFF,red/K01556%09%23FFFFFF,red/
afm00640	Propanoate metabolism	Metabolism	Carbohydrate metabolism	10	33	6.444e-05	0.000382281	AFUB_038380,AFUB_074790,AFUB_026710,AFUB_069000,AFUB_094570,AFUB_069770,AFUB_054240,AFUB_054050,AFUB_048750,AFUB_046950	http://www.kegg.jp/kegg-bin/show_pathway?map00640/K00166%09%23FFFFFF,red/K13524%09%23FFFFFF,red/K00249%09%23FFFFFF,red/K00167%09%23FFFFFF,red/K07511%09%23FFFFFF,red/K01720%09%23FFFFFF,red/K09699%09%23FFFFFF,red/K00925%09%23FFFFFF,red/K00140%09%23FFFFFF,red/K18369%09%23FFFFFF,red/
afm00680	Methane metabolism	Metabolism	Energy metabolism	9	27	6.53902e-05	0.000382281	AFUB_013940,AFUB_038380,AFUB_057870,AFUB_074460,AFUB_057420,AFUB_068340,AFUB_018120,AFUB_062460,AFUB_093370	http://www.kegg.jp/kegg-bin/show_pathway?map00680/K01007%09%23FFFFFF,red/K00058%09%23FFFFFF,red/K03841%09%23FFFFFF,red/K01070%09%23FFFFFF,red/K15634%09%23FFFFFF,red/K00121%09%23FFFFFF,red/K00925%09%23FFFFFF,red/K01624%09%23FFFFFF,red/K00122%09%23FFFFFF,red/
afm00430	Taurine and hypotaurine metabolism	Metabolism	Metabolism of other amino acids	6	13	0.000143966	0.000781529	AFUB_038380,AFUB_070500,AFUB_062130,AFUB_023080,AFUB_005910,AFUB_081480	http://www.kegg.jp/kegg-bin/show_pathway?map00430/K00681%09%23FFFFFF,red/K01580%09%23FFFFFF,red/K00925%09%23FFFFFF,red/K15371%09%23FFFFFF,red/K00456%09%23FFFFFF,red/
afm00020	Citrate cycle (TCA cycle)	Metabolism	Carbohydrate metabolism	9	30	0.000164748	0.000834726	AFUB_094700,AFUB_041300,AFUB_040430,AFUB_057230,AFUB_073680,AFUB_091300,AFUB_057960,AFUB_093060,AFUB_001810	http://www.kegg.jp/kegg-bin/show_pathway?map00020/K01681%09%23FFFFFF,red/K00236%09%23FFFFFF,red/K00627%09%23FFFFFF,red/K01610%09%23FFFFFF,red/K00031%09%23FFFFFF,red/K00234%09%23FFFFFF,red/K01647%09%23FFFFFF,red/K00235%09%23FFFFFF,red/K00026%09%23FFFFFF,red/
afm00071	Fatty acid degradation	Metabolism	Lipid metabolism	8	26	0.000316212	0.00150201	AFUB_026710,AFUB_077440,AFUB_018120,AFUB_016580,AFUB_054050,AFUB_087590,AFUB_087580,AFUB_068010	http://www.kegg.jp/kegg-bin/show_pathway?map00071/K13953%09%23FFFFFF,red/K07513%09%23FFFFFF,red/K01897%09%23FFFFFF,red/K00128%09%23FFFFFF,red/K00249%09%23FFFFFF,red/K07511%09%23FFFFFF,red/K00121%09%23FFFFFF,red/
afm04146	Peroxisome	Cellular Processes	Transport and catabolism	13	63	0.000402526	0.00179953	AFUB_076090,AFUB_082730,AFUB_019110,AFUB_068610,AFUB_058860,AFUB_040430,AFUB_048360,AFUB_011810,AFUB_016580,AFUB_009580,AFUB_052830,AFUB_068250,AFUB_068010	http://www.kegg.jp/kegg-bin/show_pathway?map04146/K00624%09%23FFFFFF,red/K11517%09%23FFFFFF,red/K04564%09%23FFFFFF,red/K01897%09%23FFFFFF,red/K00306%09%23FFFFFF,red/K00031%09%23FFFFFF,red/K07513%09%23FFFFFF,red/K00477%09%23FFFFFF,red/K13350%09%23FFFFFF,red/K00106%09%23FFFFFF,red/K00273%09%23FFFFFF,red/K13354%09%23FFFFFF,red/
afm00400	Phenylalanine, tyrosine and tryptophan biosynthesis	Metabolism	Amino acid metabolism	8	28	0.000554395	0.00221758	AFUB_011030,AFUB_004510,AFUB_095850,AFUB_067510,AFUB_034430,AFUB_034440,AFUB_011050,AFUB_034390	http://www.kegg.jp/kegg-bin/show_pathway?map00400/K09484%09%23FFFFFF,red/K14455%09%23FFFFFF,red/K14454%09%23FFFFFF,red/K13830%09%23FFFFFF,red/K03786%09%23FFFFFF,red/
afm00650	Butanoate metabolism	Metabolism	Carbohydrate metabolism	8	28	0.000554395	0.00221758	AFUB_065270,AFUB_004480,AFUB_026710,AFUB_098610,AFUB_078260,AFUB_054240,AFUB_056830,AFUB_081480	http://www.kegg.jp/kegg-bin/show_pathway?map00650/K13524%09%23FFFFFF,red/K01580%09%23FFFFFF,red/K00074%09%23FFFFFF,red/K00135%09%23FFFFFF,red/K07511%09%23FFFFFF,red/K01027%09%23FFFFFF,red/K00019%09%23FFFFFF,red/
afm00030	Pentose phosphate pathway	Metabolism	Carbohydrate metabolism	7	27	0.00230506	0.00875921	AFUB_057870,AFUB_025630,AFUB_038370,AFUB_092050,AFUB_074690,AFUB_068340,AFUB_048080	http://www.kegg.jp/kegg-bin/show_pathway?map00030/K01619%09%23FFFFFF,red/K01810%09%23FFFFFF,red/K01621%09%23FFFFFF,red/K00033%09%23FFFFFF,red/K03841%09%23FFFFFF,red/K01624%09%23FFFFFF,red/
afm00232	Caffeine metabolism	Metabolism	Biosynthesis of other secondary metabolites	2	2	0.00512734	0.0185561	AFUB_026310,AFUB_068250	http://www.kegg.jp/kegg-bin/show_pathway?map00232/K00365%09%23FFFFFF,red/K00106%09%23FFFFFF,red/
afm00051	Fructose and mannose metabolism	Metabolism	Carbohydrate metabolism	8	40	0.00645524	0.0222999	AFUB_084610,AFUB_057870,AFUB_015610,AFUB_013930,AFUB_068340,AFUB_010450,AFUB_089900,AFUB_061150	http://www.kegg.jp/kegg-bin/show_pathway?map00051/K18337%09%23FFFFFF,red/K00008%09%23FFFFFF,red/K03841%09%23FFFFFF,red/K01624%09%23FFFFFF,red/K01803%09%23FFFFFF,red/
afm00340	Histidine metabolism	Metabolism	Amino acid metabolism	5	18	0.00721311	0.0238346	AFUB_053720,AFUB_048340,AFUB_017040,AFUB_077440,AFUB_087580	http://www.kegg.jp/kegg-bin/show_pathway?map00340/K00013%09%23FFFFFF,red/K00128%09%23FFFFFF,red/K01814%09%23FFFFFF,red/K00274%09%23FFFFFF,red/
afm00561	Glycerolipid metabolism	Metabolism	Lipid metabolism	8	44	0.0115937	0.0367135	AFUB_037280,AFUB_085470,AFUB_026020,AFUB_050660,AFUB_077440,AFUB_065540,AFUB_087580,AFUB_009990	http://www.kegg.jp/kegg-bin/show_pathway?map00561/K00002%09%23FFFFFF,red/K18097%09%23FFFFFF,red/K00128%09%23FFFFFF,red/K07407%09%23FFFFFF,red/K06116%09%23FFFFFF,red/K14674%09%23FFFFFF,red/
afm00250	Alanine, aspartate and glutamate metabolism	Metabolism	Amino acid metabolism	7	36	0.0124334	0.0377974	AFUB_065270,AFUB_004510,AFUB_095850,AFUB_067510,AFUB_023080,AFUB_054240,AFUB_081480	http://www.kegg.jp/kegg-bin/show_pathway?map00250/K14455%09%23FFFFFF,red/K13524%09%23FFFFFF,red/K14454%09%23FFFFFF,red/K01580%09%23FFFFFF,red/K00135%09%23FFFFFF,red/K15371%09%23FFFFFF,red/
afm00061	Fatty acid biosynthesis	Metabolism	Lipid metabolism	4	14	0.0145895	0.0426462	AFUB_049510,AFUB_013920,AFUB_079910,AFUB_016580	http://www.kegg.jp/kegg-bin/show_pathway?map00061/K00059%09%23FFFFFF,red/K01897%09%23FFFFFF,red/
afm00310	Lysine degradation	Metabolism	Amino acid metabolism	6	30	0.0176844	0.0497782	AFUB_065270,AFUB_076090,AFUB_019110,AFUB_026710,AFUB_077440,AFUB_087580	http://www.kegg.jp/kegg-bin/show_pathway?map00310/K00128%09%23FFFFFF,red/K00306%09%23FFFFFF,red/K00135%09%23FFFFFF,red/K07511%09%23FFFFFF,red/
afm00270	Cysteine and methionine metabolism	Metabolism	Amino acid metabolism	8	49	0.0216341	0.0569684	AFUB_052770,AFUB_004510,AFUB_051940,AFUB_095850,AFUB_067510,AFUB_062130,AFUB_005910,AFUB_093060	http://www.kegg.jp/kegg-bin/show_pathway?map00270/K14455%09%23FFFFFF,red/K14454%09%23FFFFFF,red/K01505%09%23FFFFFF,red/K17069%09%23FFFFFF,red/K00456%09%23FFFFFF,red/K00026%09%23FFFFFF,red/
afm00052	Galactose metabolism	Metabolism	Carbohydrate metabolism	7	40	0.0217379	0.0569684	AFUB_093290,AFUB_085470,AFUB_005860,AFUB_080730,AFUB_050660,AFUB_035960,AFUB_092400	http://www.kegg.jp/kegg-bin/show_pathway?map00052/K01182%09%23FFFFFF,red/K01193%09%23FFFFFF,red/K04618%09%23FFFFFF,red/K01684%09%23FFFFFF,red/K01785%09%23FFFFFF,red/K07407%09%23FFFFFF,red/
afm00311	Penicillin and cephalosporin biosynthesis	Metabolism	Biosynthesis of other secondary metabolites	2	4	0.0279196	0.0707296	AFUB_036560,AFUB_058860	http://www.kegg.jp/kegg-bin/show_pathway?map00311/K19200%09%23FFFFFF,red/K00273%09%23FFFFFF,red/
afm00480	Glutathione metabolism	Metabolism	Metabolism of other amino acids	6	34	0.0315168	0.0772669	AFUB_070500,AFUB_040430,AFUB_084080,AFUB_074690,AFUB_101920,AFUB_000420	http://www.kegg.jp/kegg-bin/show_pathway?map00480/K00681%09%23FFFFFF,red/K00031%09%23FFFFFF,red/K00799%09%23FFFFFF,red/K00033%09%23FFFFFF,red/K01469%09%23FFFFFF,red/
afm00072	Synthesis and degradation of ketone bodies	Metabolism	Lipid metabolism	3	11	0.039128	0.0929289	AFUB_004480,AFUB_078260,AFUB_056830	http://www.kegg.jp/kegg-bin/show_pathway?map00072/K01027%09%23FFFFFF,red/K00019%09%23FFFFFF,red/
afm00230	Purine metabolism	Metabolism	Nucleotide metabolism	8	56	0.0442755	0.0936266	AFUB_026310,AFUB_010240,AFUB_025030,AFUB_053920,AFUB_099250,AFUB_037840,AFUB_068250,AFUB_036620	http://www.kegg.jp/kegg-bin/show_pathway?map00230/K01487%09%23FFFFFF,red/K00860%09%23FFFFFF,red/K07127%09%23FFFFFF,red/K00856%09%23FFFFFF,red/K01488%09%23FFFFFF,red/K00365%09%23FFFFFF,red/K00106%09%23FFFFFF,red/K01477%09%23FFFFFF,red/
afm00591	Linoleic acid metabolism	Metabolism	Lipid metabolism	2	5	0.0443494	0.0936266	AFUB_100690,AFUB_065540	http://www.kegg.jp/kegg-bin/show_pathway?map00591/K17862%09%23FFFFFF,red/K14674%09%23FFFFFF,red/
afm00592	alpha-Linolenic acid metabolism	Metabolism	Lipid metabolism	2	5	0.0443494	0.0936266	AFUB_065540,AFUB_068010	http://www.kegg.jp/kegg-bin/show_pathway?map00592/K07513%09%23FFFFFF,red/K14674%09%23FFFFFF,red/
afm00660	C5-Branched dibasic acid metabolism	Metabolism	Carbohydrate metabolism	2	5	0.0443494	0.0936266	AFUB_047620,AFUB_001150	http://www.kegg.jp/kegg-bin/show_pathway?map00660/K04835%09%23FFFFFF,red/K00052%09%23FFFFFF,red/
afm00780	Biotin metabolism	Metabolism	Metabolism of cofactors and vitamins	3	12	0.0494751	0.101625	AFUB_049510,AFUB_013920,AFUB_079910	http://www.kegg.jp/kegg-bin/show_pathway?map00780/K00059%09%23FFFFFF,red/
afm00760	Nicotinate and nicotinamide metabolism	Metabolism	Metabolism of cofactors and vitamins	4	21	0.0588098	0.111739	AFUB_065270,AFUB_051310,AFUB_043290,AFUB_018430	http://www.kegg.jp/kegg-bin/show_pathway?map00760/K00135%09%23FFFFFF,red/K00323%09%23FFFFFF,red/K00858%09%23FFFFFF,red/K00767%09%23FFFFFF,red/
afm00220	Arginine biosynthesis	Metabolism	Amino acid metabolism	4	21	0.0588098	0.111739	AFUB_004510,AFUB_095850,AFUB_067510,AFUB_023080	http://www.kegg.jp/kegg-bin/show_pathway?map00220/K14455%09%23FFFFFF,red/K14454%09%23FFFFFF,red/K15371%09%23FFFFFF,red/
afm00910	Nitrogen metabolism	Metabolism	Energy metabolism	4	21	0.0588098	0.111739	AFUB_001300,AFUB_023080,AFUB_058010,AFUB_032210	http://www.kegg.jp/kegg-bin/show_pathway?map00910/K01725%09%23FFFFFF,red/K15371%09%23FFFFFF,red/K01501%09%23FFFFFF,red/K10534%09%23FFFFFF,red/
afm00053	Ascorbate and aldarate metabolism	Metabolism	Carbohydrate metabolism	2	6	0.0634225	0.117564	AFUB_077440,AFUB_087580	http://www.kegg.jp/kegg-bin/show_pathway?map00053/K00128%09%23FFFFFF,red/
afm00500	Starch and sucrose metabolism	Metabolism	Carbohydrate metabolism	10	82	0.0664041	0.12016	AFUB_093290,AFUB_073010,AFUB_025630,AFUB_041700,AFUB_001500,AFUB_080730,AFUB_077620,AFUB_078000,AFUB_077960,AFUB_002520	http://www.kegg.jp/kegg-bin/show_pathway?map00500/K01179%09%23FFFFFF,red/K01810%09%23FFFFFF,red/K01182%09%23FFFFFF,red/K01210%09%23FFFFFF,red/K05349%09%23FFFFFF,red/K01226%09%23FFFFFF,red/K01193%09%23FFFFFF,red/K01196%09%23FFFFFF,red/K01225%09%23FFFFFF,red/
afm00790	Folate biosynthesis	Metabolism	Metabolism of cofactors and vitamins	4	22	0.0679876	0.120164	AFUB_015720,AFUB_052370,AFUB_066090,AFUB_041470	http://www.kegg.jp/kegg-bin/show_pathway?map00790/K03639%09%23FFFFFF,red/K01113%09%23FFFFFF,red/K15631%09%23FFFFFF,red/K06897%09%23FFFFFF,red/
afm00750	Vitamin B6 metabolism	Metabolism	Metabolism of cofactors and vitamins	2	7	0.0846779	0.146262	AFUB_009680,AFUB_058270	http://www.kegg.jp/kegg-bin/show_pathway?map00750/K05275%09%23FFFFFF,red/K00275%09%23FFFFFF,red/
afm00562	Inositol phosphate metabolism	Metabolism	Carbohydrate metabolism	4	27	0.12382	0.209118	AFUB_061150,AFUB_055390,AFUB_069770,AFUB_011040	http://www.kegg.jp/kegg-bin/show_pathway?map00562/K01099%09%23FFFFFF,red/K01092%09%23FFFFFF,red/K01803%09%23FFFFFF,red/K00140%09%23FFFFFF,red/
afm00603	Glycosphingolipid biosynthesis - globo and isoglobo series	Metabolism	Glycan biosynthesis and metabolism	2	9	0.132148	0.216868	AFUB_085470,AFUB_050660	http://www.kegg.jp/kegg-bin/show_pathway?map00603/K07407%09%23FFFFFF,red/
afm00290	Valine, leucine and isoleucine biosynthesis	Metabolism	Amino acid metabolism	3	18	0.134115	0.216868	AFUB_031970,AFUB_007680,AFUB_001150	http://www.kegg.jp/kegg-bin/show_pathway?map00290/K00052%09%23FFFFFF,red/K01687%09%23FFFFFF,red/
afm00460	Cyanoamino acid metabolism	Metabolism	Metabolism of other amino acids	4	29	0.150269	0.237925	AFUB_070500,AFUB_001300,AFUB_078000,AFUB_033190	http://www.kegg.jp/kegg-bin/show_pathway?map00460/K00681%09%23FFFFFF,red/K10675%09%23FFFFFF,red/K01501%09%23FFFFFF,red/K05349%09%23FFFFFF,red/
afm00770	Pantothenate and CoA biosynthesis	Metabolism	Metabolism of cofactors and vitamins	3	21	0.187468	0.290766	AFUB_031970,AFUB_007680,AFUB_035650	http://www.kegg.jp/kegg-bin/show_pathway?map00770/K00077%09%23FFFFFF,red/K01687%09%23FFFFFF,red/
afm00472	D-Arginine and D-ornithine metabolism	Metabolism	Metabolism of other amino acids	1	3	0.200163	0.304248	AFUB_058860	http://www.kegg.jp/kegg-bin/show_pathway?map00472/K00273%09%23FFFFFF,red/
afm00062	Fatty acid elongation	Metabolism	Lipid metabolism	2	12	0.210937	0.314337	AFUB_026710,AFUB_043820	http://www.kegg.jp/kegg-bin/show_pathway?map00062/K07512%09%23FFFFFF,red/K07511%09%23FFFFFF,red/
afm00261	Monobactam biosynthesis	Metabolism	Biosynthesis of other secondary metabolites	1	4	0.257578	0.360482	AFUB_097390	http://www.kegg.jp/kegg-bin/show_pathway?map00261/K01714%09%23FFFFFF,red/
afm00590	Arachidonic acid metabolism	Metabolism	Lipid metabolism	1	4	0.257578	0.360482	AFUB_065540	http://www.kegg.jp/kegg-bin/show_pathway?map00590/K14674%09%23FFFFFF,red/
afm00920	Sulfur metabolism	Metabolism	Energy metabolism	3	25	0.265059	0.360482	AFUB_052770,AFUB_010240,AFUB_050720	http://www.kegg.jp/kegg-bin/show_pathway?map00920/K00387%09%23FFFFFF,red/K00860%09%23FFFFFF,red/K17069%09%23FFFFFF,red/
afm00130	Ubiquinone and other terpenoid-quinone biosynthesis	Metabolism	Metabolism of cofactors and vitamins	2	14	0.265618	0.360482	AFUB_011000,AFUB_021270	http://www.kegg.jp/kegg-bin/show_pathway?map00130/K00457%09%23FFFFFF,red/
afm00565	Ether lipid metabolism	Metabolism	Lipid metabolism	2	14	0.265618	0.360482	AFUB_091160,AFUB_065540	http://www.kegg.jp/kegg-bin/show_pathway?map00565/K01115%09%23FFFFFF,red/K14674%09%23FFFFFF,red/
afm04070	Phosphatidylinositol signaling system	Environmental Information Processing	Signal transduction	2	16	0.320317	0.427089	AFUB_011040,AFUB_055390	http://www.kegg.jp/kegg-bin/show_pathway?map04070/K01092%09%23FFFFFF,red/K01099%09%23FFFFFF,red/
afm03450	Non-homologous end-joining	Genetic Information Processing	Replication and repair	1	9	0.488592	0.640224	AFUB_050960	http://www.kegg.jp/kegg-bin/show_pathway?map03450/K10777%09%23FFFFFF,red/
afm00564	Glycerophospholipid metabolism	Metabolism	Lipid metabolism	4	51	0.503069	0.648021	AFUB_088310,AFUB_024230,AFUB_091160,AFUB_065540	http://www.kegg.jp/kegg-bin/show_pathway?map00564/K00006%09%23FFFFFF,red/K01115%09%23FFFFFF,red/K01613%09%23FFFFFF,red/K14674%09%23FFFFFF,red/
afm04122	Sulfur relay system	Genetic Information Processing	Folding, sorting and degradation	1	11	0.559493	0.708692	AFUB_015720	http://www.kegg.jp/kegg-bin/show_pathway?map04122/K03639%09%23FFFFFF,red/
afm00300	Lysine biosynthesis	Metabolism	Amino acid metabolism	1	12	0.59118	0.736553	AFUB_097390	http://www.kegg.jp/kegg-bin/show_pathway?map00300/K01714%09%23FFFFFF,red/
afm00190	Oxidative phosphorylation	Metabolism	Energy metabolism	5	75	0.633841	0.776966	AFUB_041300,AFUB_057230,AFUB_057960,AFUB_074450,AFUB_014050	http://www.kegg.jp/kegg-bin/show_pathway?map00190/K00236%09%23FFFFFF,red/K00234%09%23FFFFFF,red/K01507%09%23FFFFFF,red/K00235%09%23FFFFFF,red/K03885%09%23FFFFFF,red/
afm01040	Biosynthesis of unsaturated fatty acids	Metabolism	Lipid metabolism	1	14	0.647902	0.781596	AFUB_068010	http://www.kegg.jp/kegg-bin/show_pathway?map01040/K07513%09%23FFFFFF,red/
afm00670	One carbon pool by folate	Metabolism	Metabolism of cofactors and vitamins	1	15	0.673249	0.799483	AFUB_010200	http://www.kegg.jp/kegg-bin/show_pathway?map00670/K00605%09%23FFFFFF,red/
afm00600	Sphingolipid metabolism	Metabolism	Lipid metabolism	2	35	0.727616	0.850751	AFUB_085470,AFUB_050660	http://www.kegg.jp/kegg-bin/show_pathway?map00600/K07407%09%23FFFFFF,red/
afm04113	Meiosis - yeast	Cellular Processes	Cell growth and death	3	56	0.777278	0.895048	AFUB_088750,AFUB_052580,AFUB_049630	http://www.kegg.jp/kegg-bin/show_pathway?map04113/K10878%09%23FFFFFF,red/K10872%09%23FFFFFF,red/K08139%09%23FFFFFF,red/
afm00100	Steroid biosynthesis	Metabolism	Lipid metabolism	1	29	0.885441	0.989611	AFUB_065540	http://www.kegg.jp/kegg-bin/show_pathway?map00100/K14674%09%23FFFFFF,red/
afm00240	Pyrimidine metabolism	Metabolism	Nucleotide metabolism	1	29	0.885441	0.989611	AFUB_034650	http://www.kegg.jp/kegg-bin/show_pathway?map00240/K01520%09%23FFFFFF,red/
afm00970	Aminoacyl-tRNA biosynthesis	Genetic Information Processing	Translation	1	40	0.949863	0.999666	AFUB_037730	http://www.kegg.jp/kegg-bin/show_pathway?map00970/K02434%09%23FFFFFF,red/
afm04011	MAPK signaling pathway - yeast	Environmental Information Processing	Signal transduction	2	64	0.950565	0.999666	AFUB_055410,AFUB_024230	http://www.kegg.jp/kegg-bin/show_pathway?map04011/K00006%09%23FFFFFF,red/K04627%09%23FFFFFF,red/
afm00520	Amino sugar and nucleotide sugar metabolism	Metabolism	Carbohydrate metabolism	2	79	0.980996	0.999666	AFUB_025630,AFUB_057650	http://www.kegg.jp/kegg-bin/show_pathway?map00520/K01810%09%23FFFFFF,red/K00326%09%23FFFFFF,red/
afm04120	Ubiquitin mediated proteolysis	Genetic Information Processing	Folding, sorting and degradation	1	58	0.9871	0.999666	AFUB_052570	http://www.kegg.jp/kegg-bin/show_pathway?map04120/K04555%09%23FFFFFF,red/
afm04144	Endocytosis	Cellular Processes	Transport and catabolism	1	70	0.994801	0.999666	AFUB_091160	http://www.kegg.jp/kegg-bin/show_pathway?map04144/K01115%09%23FFFFFF,red/
afm04141	Protein processing in endoplasmic reticulum	Genetic Information Processing	Folding, sorting and degradation	1	74	0.996162	0.999666	AFUB_052570	http://www.kegg.jp/kegg-bin/show_pathway?map04141/K04555%09%23FFFFFF,red/
afm03040	Spliceosome	Genetic Information Processing	Transcription	1	89	0.998774	0.999666	AFUB_036870	http://www.kegg.jp/kegg-bin/show_pathway?map03040/K12859%09%23FFFFFF,red/
afm03010	Ribosome	Genetic Information Processing	Translation	1	106	0.999666	0.999666	AFUB_064540	http://www.kegg.jp/kegg-bin/show_pathway?map03010/K02920%09%23FFFFFF,red/

## Sheet: MM+CFW OFF_vs_ON.Down
KEGG Enrichment of Tet-somA (OFF) vs Tet-somA (ON) Downregulated (MM + CFW)
PathwayID	Pathway	Level1	Level2	list_number	total_number	Pvalue	FDR	Gene	URL
afm00404	Staurosporine biosynthesis	Metabolism	Biosynthesis of other secondary metabolites	10	10	1.35137e-11	1.12164e-09	AFUB_086350,AFUB_086320,AFUB_086360,AFUB_066590,AFUB_086340,AFUB_086290,AFUB_086310,AFUB_000800,AFUB_086330,AFUB_086300	http://www.kegg.jp/kegg-bin/show_pathway?map00404/K18280%09%23FFFFFF,red/K17826%09%23FFFFFF,red/K14132%09%23FFFFFF,red/K17827%09%23FFFFFF,red/K17475%09%23FFFFFF,red/K18281%09%23FFFFFF,red/K14134%09%23FFFFFF,red/K17825%09%23FFFFFF,red/
afm00520	Amino sugar and nucleotide sugar metabolism	Metabolism	Carbohydrate metabolism	19	79	1.47035e-05	0.000610197	AFUB_092800,AFUB_085660,AFUB_071250,AFUB_085200,AFUB_100920,AFUB_083460,AFUB_096570,AFUB_072250,AFUB_054400,AFUB_045220,AFUB_052270,AFUB_018960,AFUB_034250,AFUB_041210,AFUB_095880,AFUB_083490,AFUB_098840,AFUB_082480,AFUB_101780	http://www.kegg.jp/kegg-bin/show_pathway?map00520/K01784%09%23FFFFFF,red/K12373%09%23FFFFFF,red/K00698%09%23FFFFFF,red/K01443%09%23FFFFFF,red/K15855%09%23FFFFFF,red/K01233%09%23FFFFFF,red/K00621%09%23FFFFFF,red/K00820%09%23FFFFFF,red/K00012%09%23FFFFFF,red/K01840%09%23FFFFFF,red/K02564%09%23FFFFFF,red/K01183%09%23FFFFFF,red/
afm00410	beta-Alanine metabolism	Metabolism	Metabolism of other amino acids	8	27	0.00111973	0.0309791	AFUB_084300,AFUB_092070,AFUB_057270,AFUB_012930,AFUB_094780,AFUB_000150,AFUB_001260,AFUB_089720	http://www.kegg.jp/kegg-bin/show_pathway?map00410/K00276%09%23FFFFFF,red/K00129%09%23FFFFFF,red/K13524%09%23FFFFFF,red/K01580%09%23FFFFFF,red/K00249%09%23FFFFFF,red/K13366%09%23FFFFFF,red/
afm00500	Starch and sucrose metabolism	Metabolism	Carbohydrate metabolism	15	82	0.00256389	0.0532007	AFUB_000280,AFUB_046510,AFUB_014700,AFUB_084510,AFUB_067260,AFUB_004010,AFUB_021090,AFUB_025390,AFUB_084660,AFUB_073450,AFUB_012400,AFUB_015590,AFUB_015740,AFUB_096550,AFUB_051010	http://www.kegg.jp/kegg-bin/show_pathway?map00500/K01179%09%23FFFFFF,red/K01188%09%23FFFFFF,red/K05349%09%23FFFFFF,red/K01210%09%23FFFFFF,red/K01176%09%23FFFFFF,red/K19357%09%23FFFFFF,red/K16055%09%23FFFFFF,red/K19668%09%23FFFFFF,red/K01178%09%23FFFFFF,red/K00688%09%23FFFFFF,red/K01187%09%23FFFFFF,red/K00693%09%23FFFFFF,red/
afm02010	ABC transporters	Environmental Information Processing	Membrane transport	4	11	0.00958571	0.159123	AFUB_094820,AFUB_071280,AFUB_053630,AFUB_045530	http://www.kegg.jp/kegg-bin/show_pathway?map02010/K05658%09%23FFFFFF,red/
afm00360	Phenylalanine metabolism	Metabolism	Amino acid metabolism	7	34	0.0192339	0.266069	AFUB_084300,AFUB_049710,AFUB_012590,AFUB_050240,AFUB_012930,AFUB_089720,AFUB_082300	http://www.kegg.jp/kegg-bin/show_pathway?map00360/K00276%09%23FFFFFF,red/K00129%09%23FFFFFF,red/K01426%09%23FFFFFF,red/K10437%09%23FFFFFF,red/K01904%09%23FFFFFF,red/
afm00561	Glycerolipid metabolism	Metabolism	Lipid metabolism	8	44	0.025936	0.307527	AFUB_074430,AFUB_071300,AFUB_035320,AFUB_052280,AFUB_084050,AFUB_087760,AFUB_009190,AFUB_050560	http://www.kegg.jp/kegg-bin/show_pathway?map00561/K00002%09%23FFFFFF,red/K14458%09%23FFFFFF,red/K00864%09%23FFFFFF,red/K01046%09%23FFFFFF,red/
afm00380	Tryptophan metabolism	Metabolism	Amino acid metabolism	7	39	0.0385649	0.358034	AFUB_049710,AFUB_033720,AFUB_046060,AFUB_033120,AFUB_051150,AFUB_033110,AFUB_082300	http://www.kegg.jp/kegg-bin/show_pathway?map00380/K00452%09%23FFFFFF,red/K01426%09%23FFFFFF,red/K00493%09%23FFFFFF,red/K03781%09%23FFFFFF,red/K03392%09%23FFFFFF,red/
afm04113	Meiosis - yeast	Cellular Processes	Cell growth and death	9	56	0.038823	0.358034	AFUB_074100,AFUB_023730,AFUB_023920,AFUB_057260,AFUB_025730,AFUB_014280,AFUB_028770,AFUB_034890,AFUB_027270	http://www.kegg.jp/kegg-bin/show_pathway?map04113/K03114%09%23FFFFFF,red/K02365%09%23FFFFFF,red/K03363%09%23FFFFFF,red/K08139%09%23FFFFFF,red/K02178%09%23FFFFFF,red/K12765%09%23FFFFFF,red/K02537%09%23FFFFFF,red/K12763%09%23FFFFFF,red/K12769%09%23FFFFFF,red/
afm00330	Arginine and proline metabolism	Metabolism	Amino acid metabolism	7	42	0.0547528	0.400922	AFUB_060890,AFUB_022020,AFUB_049710,AFUB_057270,AFUB_081260,AFUB_094780,AFUB_082300	http://www.kegg.jp/kegg-bin/show_pathway?map00330/K01259%09%23FFFFFF,red/K10536%09%23FFFFFF,red/K01426%09%23FFFFFF,red/K01480%09%23FFFFFF,red/K13366%09%23FFFFFF,red/
afm00909	Sesquiterpenoid and triterpenoid biosynthesis	Metabolism	Metabolism of terpenoids and polyketides	2	5	0.0579646	0.400922	AFUB_071550,AFUB_072030	http://www.kegg.jp/kegg-bin/show_pathway?map00909/K06045%09%23FFFFFF,red/K15811%09%23FFFFFF,red/
afm00591	Linoleic acid metabolism	Metabolism	Lipid metabolism	2	5	0.0579646	0.400922	AFUB_037060,AFUB_067850	http://www.kegg.jp/kegg-bin/show_pathway?map00591/K17863%09%23FFFFFF,red/K17862%09%23FFFFFF,red/
afm00040	Pentose and glucuronate interconversions	Metabolism	Carbohydrate metabolism	6	37	0.0811213	0.487742	AFUB_085660,AFUB_070830,AFUB_009190,AFUB_046910,AFUB_084640,AFUB_017840	http://www.kegg.jp/kegg-bin/show_pathway?map00040/K00002%09%23FFFFFF,red/K00012%09%23FFFFFF,red/K01184%09%23FFFFFF,red/K01728%09%23FFFFFF,red/K00008%09%23FFFFFF,red/K01213%09%23FFFFFF,red/
afm00403	Indole diterpene alkaloid biosynthesis	Metabolism	Biosynthesis of other secondary metabolites	2	6	0.0822698	0.487742	AFUB_000790,AFUB_000780	http://www.kegg.jp/kegg-bin/show_pathway?map00403/K18386%09%23FFFFFF,red/K18387%09%23FFFFFF,red/
afm04011	MAPK signaling pathway - yeast	Environmental Information Processing	Signal transduction	8	64	0.156992	0.710462	AFUB_023730,AFUB_056560,AFUB_067390,AFUB_072830,AFUB_056640,AFUB_074160,AFUB_033720,AFUB_046060	http://www.kegg.jp/kegg-bin/show_pathway?map04011/K03114%09%23FFFFFF,red/K11244%09%23FFFFFF,red/K11232%09%23FFFFFF,red/K04513%09%23FFFFFF,red/K04441%09%23FFFFFF,red/K03781%09%23FFFFFF,red/K02555%09%23FFFFFF,red/
afm04111	Cell cycle - yeast	Cellular Processes	Cell growth and death	9	76	0.175085	0.710462	AFUB_074100,AFUB_023730,AFUB_057260,AFUB_026870,AFUB_014280,AFUB_037920,AFUB_074160,AFUB_034890,AFUB_053680	http://www.kegg.jp/kegg-bin/show_pathway?map04111/K03114%09%23FFFFFF,red/K02365%09%23FFFFFF,red/K03363%09%23FFFFFF,red/K06674%09%23FFFFFF,red/K02178%09%23FFFFFF,red/K09175%09%23FFFFFF,red/K02537%09%23FFFFFF,red/K09202%09%23FFFFFF,red/K02555%09%23FFFFFF,red/
afm00340	Histidine metabolism	Metabolism	Amino acid metabolism	3	18	0.18321	0.710462	AFUB_031300,AFUB_084300,AFUB_094840	http://www.kegg.jp/kegg-bin/show_pathway?map00340/K00129%09%23FFFFFF,red/K20246%09%23FFFFFF,red/
afm00290	Valine, leucine and isoleucine biosynthesis	Metabolism	Amino acid metabolism	3	18	0.18321	0.710462	AFUB_002080,AFUB_006530,AFUB_034740	http://www.kegg.jp/kegg-bin/show_pathway?map00290/K00826%09%23FFFFFF,red/K00053%09%23FFFFFF,red/K17989%09%23FFFFFF,red/
afm00513	Various types of N-glycan biosynthesis	Metabolism	Glycan biosynthesis and metabolism	4	29	0.216173	0.710462	AFUB_093840,AFUB_056120,AFUB_082480,AFUB_014090	http://www.kegg.jp/kegg-bin/show_pathway?map00513/K12373%09%23FFFFFF,red/K01230%09%23FFFFFF,red/K05535%09%23FFFFFF,red/K05528%09%23FFFFFF,red/
afm00740	Riboflavin metabolism	Metabolism	Metabolism of cofactors and vitamins	3	20	0.227501	0.710462	AFUB_087370,AFUB_049840,AFUB_021030	http://www.kegg.jp/kegg-bin/show_pathway?map00740/K01078%09%23FFFFFF,red/
afm00791	Atrazine degradation	Metabolism	Xenobiotics biodegradation and metabolism	1	3	0.228813	0.710462	AFUB_091820	http://www.kegg.jp/kegg-bin/show_pathway?map00791/K06035%09%23FFFFFF,red/
afm00906	Carotenoid biosynthesis	Metabolism	Metabolism of terpenoids and polyketides	1	3	0.228813	0.710462	AFUB_016710	http://www.kegg.jp/kegg-bin/show_pathway?map00906/K17842%09%23FFFFFF,red/
afm00254	Aflatoxin biosynthesis	Metabolism	Biosynthesis of other secondary metabolites	1	3	0.228813	0.710462	AFUB_051170	http://www.kegg.jp/kegg-bin/show_pathway?map00254/K17650%09%23FFFFFF,red/
afm04933	AGE-RAGE signaling pathway in diabetic complications	Human Diseases	Endocrine and metabolic diseases	2	11	0.230278	0.710462	AFUB_056640,AFUB_012740	http://www.kegg.jp/kegg-bin/show_pathway?map04933/K05857%09%23FFFFFF,red/K04441%09%23FFFFFF,red/
afm00052	Galactose metabolism	Metabolism	Carbohydrate metabolism	5	40	0.234229	0.710462	AFUB_071250,AFUB_041210,AFUB_015590,AFUB_043280,AFUB_072590	http://www.kegg.jp/kegg-bin/show_pathway?map00052/K01784%09%23FFFFFF,red/K01190%09%23FFFFFF,red/K01785%09%23FFFFFF,red/K01187%09%23FFFFFF,red/
afm00564	Glycerophospholipid metabolism	Metabolism	Lipid metabolism	6	51	0.245102	0.710462	AFUB_032200,AFUB_097260,AFUB_096020,AFUB_008170,AFUB_018080,AFUB_065820	http://www.kegg.jp/kegg-bin/show_pathway?map00564/K18694%09%23FFFFFF,red/K00111%09%23FFFFFF,red/K01115%09%23FFFFFF,red/K01613%09%23FFFFFF,red/K13333%09%23FFFFFF,red/K08744%09%23FFFFFF,red/
afm00770	Pantothenate and CoA biosynthesis	Metabolism	Metabolism of cofactors and vitamins	3	21	0.250358	0.710462	AFUB_034740,AFUB_002080,AFUB_070870	http://www.kegg.jp/kegg-bin/show_pathway?map00770/K00826%09%23FFFFFF,red/K00077%09%23FFFFFF,red/K00053%09%23FFFFFF,red/
afm00730	Thiamine metabolism	Metabolism	Metabolism of cofactors and vitamins	3	21	0.250358	0.710462	AFUB_087370,AFUB_049840,AFUB_021030	http://www.kegg.jp/kegg-bin/show_pathway?map00730/K01078%09%23FFFFFF,red/
afm00910	Nitrogen metabolism	Metabolism	Energy metabolism	3	21	0.250358	0.710462	AFUB_033100,AFUB_031050,AFUB_032210	http://www.kegg.jp/kegg-bin/show_pathway?map00910/K00459%09%23FFFFFF,red/K01915%09%23FFFFFF,red/K01725%09%23FFFFFF,red/
afm00780	Biotin metabolism	Metabolism	Metabolism of cofactors and vitamins	2	12	0.262154	0.710462	AFUB_090540,AFUB_038620	http://www.kegg.jp/kegg-bin/show_pathway?map00780/K00059%09%23FFFFFF,red/
afm00640	Propanoate metabolism	Metabolism	Carbohydrate metabolism	4	33	0.291029	0.710462	AFUB_100300,AFUB_086070,AFUB_092070,AFUB_000150	http://www.kegg.jp/kegg-bin/show_pathway?map00640/K03417%09%23FFFFFF,red/K13524%09%23FFFFFF,red/K01908%09%23FFFFFF,red/K00249%09%23FFFFFF,red/
afm00511	Other glycan degradation	Metabolism	Glycan biosynthesis and metabolism	2	13	0.294052	0.710462	AFUB_082480,AFUB_072590	http://www.kegg.jp/kegg-bin/show_pathway?map00511/K12373%09%23FFFFFF,red/K01190%09%23FFFFFF,red/
afm00260	Glycine, serine and threonine metabolism	Metabolism	Amino acid metabolism	7	66	0.305293	0.710462	AFUB_094850,AFUB_101660,AFUB_006530,AFUB_012930,AFUB_080410,AFUB_018840,AFUB_089720	http://www.kegg.jp/kegg-bin/show_pathway?map00260/K06001%09%23FFFFFF,red/K00276%09%23FFFFFF,red/K00108%09%23FFFFFF,red/K17989%09%23FFFFFF,red/K00306%09%23FFFFFF,red/K00314%09%23FFFFFF,red/
afm00480	Glutathione metabolism	Metabolism	Metabolism of other amino acids	4	34	0.310326	0.710462	AFUB_071260,AFUB_032950,AFUB_101920,AFUB_096710	http://www.kegg.jp/kegg-bin/show_pathway?map00480/K00799%09%23FFFFFF,red/
afm00230	Purine metabolism	Metabolism	Nucleotide metabolism	6	56	0.318553	0.710462	AFUB_034120,AFUB_001580,AFUB_076270,AFUB_092530,AFUB_012730,AFUB_101470	http://www.kegg.jp/kegg-bin/show_pathway?map00230/K00988%09%23FFFFFF,red/K01487%09%23FFFFFF,red/K01488%09%23FFFFFF,red/K18550%09%23FFFFFF,red/K19572%09%23FFFFFF,red/
afm00061	Fatty acid biosynthesis	Metabolism	Lipid metabolism	2	14	0.325751	0.710462	AFUB_090540,AFUB_038620	http://www.kegg.jp/kegg-bin/show_pathway?map00061/K00059%09%23FFFFFF,red/
afm00130	Ubiquinone and other terpenoid-quinone biosynthesis	Metabolism	Metabolism of cofactors and vitamins	2	14	0.325751	0.710462	AFUB_012590,AFUB_003200	http://www.kegg.jp/kegg-bin/show_pathway?map00130/K03809%09%23FFFFFF,red/K01904%09%23FFFFFF,red/
afm00350	Tyrosine metabolism	Metabolism	Amino acid metabolism	5	46	0.333091	0.710462	AFUB_084300,AFUB_047340,AFUB_012930,AFUB_087590,AFUB_089720	http://www.kegg.jp/kegg-bin/show_pathway?map00350/K13953%09%23FFFFFF,red/K00276%09%23FFFFFF,red/K00129%09%23FFFFFF,red/K00505%09%23FFFFFF,red/
afm00250	Alanine, aspartate and glutamate metabolism	Metabolism	Amino acid metabolism	4	36	0.349224	0.710462	AFUB_072250,AFUB_031050,AFUB_000150,AFUB_001260	http://www.kegg.jp/kegg-bin/show_pathway?map00250/K00820%09%23FFFFFF,red/K13524%09%23FFFFFF,red/K01580%09%23FFFFFF,red/K01915%09%23FFFFFF,red/
afm00440	Phosphonate and phosphinate metabolism	Metabolism	Metabolism of other amino acids	1	5	0.351543	0.710462	AFUB_033210	http://www.kegg.jp/kegg-bin/show_pathway?map00440/K03823%09%23FFFFFF,red/
afm00071	Fatty acid degradation	Metabolism	Lipid metabolism	3	26	0.367375	0.710462	AFUB_092070,AFUB_087590,AFUB_051150	http://www.kegg.jp/kegg-bin/show_pathway?map00071/K13953%09%23FFFFFF,red/K00249%09%23FFFFFF,red/K00493%09%23FFFFFF,red/
afm00630	Glyoxylate and dicarboxylate metabolism	Metabolism	Carbohydrate metabolism	4	37	0.368719	0.710462	AFUB_031050,AFUB_033720,AFUB_046060,AFUB_030970	http://www.kegg.jp/kegg-bin/show_pathway?map00630/K01647%09%23FFFFFF,red/K01915%09%23FFFFFF,red/K03781%09%23FFFFFF,red/
afm04070	Phosphatidylinositol signaling system	Environmental Information Processing	Signal transduction	2	16	0.387839	0.710462	AFUB_012740,AFUB_067160	http://www.kegg.jp/kegg-bin/show_pathway?map04070/K05857%09%23FFFFFF,red/K02183%09%23FFFFFF,red/
afm00562	Inositol phosphate metabolism	Metabolism	Carbohydrate metabolism	3	27	0.390672	0.710462	AFUB_012740,AFUB_068990,AFUB_026790	http://www.kegg.jp/kegg-bin/show_pathway?map00562/K05857%09%23FFFFFF,red/K01771%09%23FFFFFF,red/K01803%09%23FFFFFF,red/
afm00053	Ascorbate and aldarate metabolism	Metabolism	Carbohydrate metabolism	1	6	0.405398	0.710462	AFUB_085660	http://www.kegg.jp/kegg-bin/show_pathway?map00053/K00012%09%23FFFFFF,red/
afm00531	Glycosaminoglycan degradation	Metabolism	Glycan biosynthesis and metabolism	1	6	0.405398	0.710462	AFUB_082480	http://www.kegg.jp/kegg-bin/show_pathway?map00531/K12373%09%23FFFFFF,red/
afm00400	Phenylalanine, tyrosine and tryptophan biosynthesis	Metabolism	Amino acid metabolism	3	28	0.413752	0.710462	AFUB_101930,AFUB_065860,AFUB_080410	http://www.kegg.jp/kegg-bin/show_pathway?map00400/K06001%09%23FFFFFF,red/K01626%09%23FFFFFF,red/
afm00650	Butanoate metabolism	Metabolism	Carbohydrate metabolism	3	28	0.413752	0.710462	AFUB_088300,AFUB_000150,AFUB_001260	http://www.kegg.jp/kegg-bin/show_pathway?map00650/K13524%09%23FFFFFF,red/K01580%09%23FFFFFF,red/K01640%09%23FFFFFF,red/
afm00051	Fructose and mannose metabolism	Metabolism	Carbohydrate metabolism	4	40	0.42682	0.710462	AFUB_045220,AFUB_026790,AFUB_007580,AFUB_046910	http://www.kegg.jp/kegg-bin/show_pathway?map00051/K01840%09%23FFFFFF,red/K00008%09%23FFFFFF,red/K01803%09%23FFFFFF,red/K00900%09%23FFFFFF,red/
afm00100	Steroid biosynthesis	Metabolism	Lipid metabolism	3	29	0.436549	0.710462	AFUB_018240,AFUB_033070,AFUB_066290	http://www.kegg.jp/kegg-bin/show_pathway?map00100/K00559%09%23FFFFFF,red/K07750%09%23FFFFFF,red/K07748%09%23FFFFFF,red/
afm00460	Cyanoamino acid metabolism	Metabolism	Metabolism of other amino acids	3	29	0.436549	0.710462	AFUB_000280,AFUB_084510,AFUB_015740	http://www.kegg.jp/kegg-bin/show_pathway?map00460/K01188%09%23FFFFFF,red/K05349%09%23FFFFFF,red/
afm00280	Valine, leucine and isoleucine degradation	Metabolism	Amino acid metabolism	4	42	0.464817	0.733466	AFUB_000150,AFUB_088300,AFUB_002080,AFUB_092070	http://www.kegg.jp/kegg-bin/show_pathway?map00280/K00826%09%23FFFFFF,red/K13524%09%23FFFFFF,red/K01640%09%23FFFFFF,red/K00249%09%23FFFFFF,red/
afm00010	Glycolysis / Gluconeogenesis	Metabolism	Carbohydrate metabolism	5	54	0.468358	0.733466	AFUB_084300,AFUB_043280,AFUB_026790,AFUB_087590,AFUB_009190	http://www.kegg.jp/kegg-bin/show_pathway?map00010/K13953%09%23FFFFFF,red/K00002%09%23FFFFFF,red/K00129%09%23FFFFFF,red/K01785%09%23FFFFFF,red/K01803%09%23FFFFFF,red/
afm00760	Nicotinate and nicotinamide metabolism	Metabolism	Metabolism of cofactors and vitamins	2	21	0.530006	0.799827	AFUB_101470,AFUB_047930	http://www.kegg.jp/kegg-bin/show_pathway?map00760/K18550%09%23FFFFFF,red/K11121%09%23FFFFFF,red/
afm00563	Glycosylphosphatidylinositol (GPI)-anchor biosynthesis	Metabolism	Glycan biosynthesis and metabolism	2	21	0.530006	0.799827	AFUB_068310,AFUB_065300	http://www.kegg.jp/kegg-bin/show_pathway?map00563/K05293%09%23FFFFFF,red/K07542%09%23FFFFFF,red/
afm00603	Glycosphingolipid biosynthesis - globo and isoglobo series	Metabolism	Glycan biosynthesis and metabolism	1	9	0.541646	0.802796	AFUB_082480	http://www.kegg.jp/kegg-bin/show_pathway?map00603/K12373%09%23FFFFFF,red/
afm00900	Terpenoid backbone biosynthesis	Metabolism	Metabolism of terpenoids and polyketides	2	23	0.580294	0.844989	AFUB_028310,AFUB_010660	http://www.kegg.jp/kegg-bin/show_pathway?map00900/K00021%09%23FFFFFF,red/K00804%09%23FFFFFF,red/
afm00072	Synthesis and degradation of ketone bodies	Metabolism	Lipid metabolism	1	11	0.614699	0.879656	AFUB_088300	http://www.kegg.jp/kegg-bin/show_pathway?map00072/K01640%09%23FFFFFF,red/
afm00920	Sulfur metabolism	Metabolism	Energy metabolism	2	25	0.626527	0.881385	AFUB_075020,AFUB_092530	http://www.kegg.jp/kegg-bin/show_pathway?map00920/K00988%09%23FFFFFF,red/K01082%09%23FFFFFF,red/
afm00062	Fatty acid elongation	Metabolism	Lipid metabolism	1	12	0.646749	0.894669	AFUB_044910	http://www.kegg.jp/kegg-bin/show_pathway?map00062/K07512%09%23FFFFFF,red/
afm00430	Taurine and hypotaurine metabolism	Metabolism	Metabolism of other amino acids	1	13	0.67614	0.919994	AFUB_001260	http://www.kegg.jp/kegg-bin/show_pathway?map00430/K01580%09%23FFFFFF,red/
afm00565	Ether lipid metabolism	Metabolism	Lipid metabolism	1	14	0.703093	0.941238	AFUB_032200	http://www.kegg.jp/kegg-bin/show_pathway?map00565/K01115%09%23FFFFFF,red/
afm04146	Peroxisome	Cellular Processes	Transport and catabolism	4	63	0.779755	0.988776	AFUB_094850,AFUB_088300,AFUB_033720,AFUB_046060	http://www.kegg.jp/kegg-bin/show_pathway?map04146/K00306%09%23FFFFFF,red/K01640%09%23FFFFFF,red/K03781%09%23FFFFFF,red/
afm04139	Mitophagy - yeast	Cellular Processes	Transport and catabolism	2	34	0.786726	0.988776	AFUB_056560,AFUB_056640	http://www.kegg.jp/kegg-bin/show_pathway?map04139/K11244%09%23FFFFFF,red/K04441%09%23FFFFFF,red/
afm04145	Phagosome	Cellular Processes	Transport and catabolism	2	35	0.800183	0.988776	AFUB_086810,AFUB_069760	http://www.kegg.jp/kegg-bin/show_pathway?map04145/K07375%09%23FFFFFF,red/K08054%09%23FFFFFF,red/
afm00220	Arginine biosynthesis	Metabolism	Amino acid metabolism	1	21	0.8385	0.988776	AFUB_031050	http://www.kegg.jp/kegg-bin/show_pathway?map00220/K01915%09%23FFFFFF,red/
afm00790	Folate biosynthesis	Metabolism	Metabolism of cofactors and vitamins	1	22	0.851969	0.988776	AFUB_066090	http://www.kegg.jp/kegg-bin/show_pathway?map00790/K15631%09%23FFFFFF,red/
afm04120	Ubiquitin mediated proteolysis	Genetic Information Processing	Folding, sorting and degradation	3	58	0.871639	0.988776	AFUB_001590,AFUB_070850,AFUB_014280	http://www.kegg.jp/kegg-bin/show_pathway?map04120/K10582%09%23FFFFFF,red/K06688%09%23FFFFFF,red/K03363%09%23FFFFFF,red/
afm00030	Pentose phosphate pathway	Metabolism	Carbohydrate metabolism	1	27	0.904259	0.988776	AFUB_071890	http://www.kegg.jp/kegg-bin/show_pathway?map00030/K00852%09%23FFFFFF,red/
afm00510	N-Glycan biosynthesis	Metabolism	Glycan biosynthesis and metabolism	1	29	0.919587	0.988776	AFUB_014090	http://www.kegg.jp/kegg-bin/show_pathway?map00510/K01230%09%23FFFFFF,red/
afm00240	Pyrimidine metabolism	Metabolism	Nucleotide metabolism	1	29	0.919587	0.988776	AFUB_090550	http://www.kegg.jp/kegg-bin/show_pathway?map00240/K01520%09%23FFFFFF,red/
afm00270	Cysteine and methionine metabolism	Metabolism	Amino acid metabolism	2	49	0.923246	0.988776	AFUB_002080,AFUB_006530	http://www.kegg.jp/kegg-bin/show_pathway?map00270/K00826%09%23FFFFFF,red/K17989%09%23FFFFFF,red/
afm00020	Citrate cycle (TCA cycle)	Metabolism	Carbohydrate metabolism	1	30	0.926308	0.988776	AFUB_030970	http://www.kegg.jp/kegg-bin/show_pathway?map00020/K01647%09%23FFFFFF,red/
afm00310	Lysine degradation	Metabolism	Amino acid metabolism	1	30	0.926308	0.988776	AFUB_094850	http://www.kegg.jp/kegg-bin/show_pathway?map00310/K00306%09%23FFFFFF,red/
afm03030	DNA replication	Genetic Information Processing	Replication and repair	1	33	0.943291	0.988776	AFUB_009440	http://www.kegg.jp/kegg-bin/show_pathway?map03030/K03469%09%23FFFFFF,red/
afm04141	Protein processing in endoplasmic reticulum	Genetic Information Processing	Folding, sorting and degradation	3	74	0.952377	0.988776	AFUB_069760,AFUB_021070,AFUB_014090	http://www.kegg.jp/kegg-bin/show_pathway?map04141/K01230%09%23FFFFFF,red/K01456%09%23FFFFFF,red/K08054%09%23FFFFFF,red/
afm00600	Sphingolipid metabolism	Metabolism	Lipid metabolism	1	35	0.952384	0.988776	AFUB_072590	http://www.kegg.jp/kegg-bin/show_pathway?map00600/K01190%09%23FFFFFF,red/
afm00970	Aminoacyl-tRNA biosynthesis	Genetic Information Processing	Translation	1	40	0.969252	0.988776	AFUB_058260	http://www.kegg.jp/kegg-bin/show_pathway?map00970/K01866%09%23FFFFFF,red/
afm03420	Nucleotide excision repair	Genetic Information Processing	Replication and repair	1	41	0.971829	0.988776	AFUB_085030	http://www.kegg.jp/kegg-bin/show_pathway?map03420/K10838%09%23FFFFFF,red/
afm00620	Pyruvate metabolism	Metabolism	Carbohydrate metabolism	1	43	0.976355	0.988776	AFUB_097940	http://www.kegg.jp/kegg-bin/show_pathway?map00620/K00102%09%23FFFFFF,red/
afm04144	Endocytosis	Cellular Processes	Transport and catabolism	2	70	0.983582	0.988776	AFUB_032200,AFUB_072830	http://www.kegg.jp/kegg-bin/show_pathway?map04144/K01115%09%23FFFFFF,red/K04513%09%23FFFFFF,red/
afm03018	RNA degradation	Genetic Information Processing	Folding, sorting and degradation	1	50	0.987201	0.988776	AFUB_005490	http://www.kegg.jp/kegg-bin/show_pathway?map03018/K12609%09%23FFFFFF,red/
afm00190	Oxidative phosphorylation	Metabolism	Energy metabolism	2	75	0.988776	0.988776	AFUB_049200,AFUB_041460	http://www.kegg.jp/kegg-bin/show_pathway?map00190/K01541%09%23FFFFFF,red/K01535%09%23FFFFFF,red/

## Sheet: MM+CFW OFF_vs_ON.Up
KEGG Enrichment of Tet-somA (OFF) vs Tet-somA (ON) Upregulated (MM + CFW)
PathwayID	Pathway	Level1	Level2	list_number	total_number	Pvalue	FDR	Gene	URL
afm03008	Ribosome biogenesis in eukaryotes	Genetic Information Processing	Translation	30	70	6.32876e-11	5.50602e-09	AFUB_005660,AFUB_053260,AFUB_022970,AFUB_001400,AFUB_059300,AFUB_096060,AFUB_035810,AFUB_062970,AFUB_018850,AFUB_029210,AFUB_051600,AFUB_013760,AFUB_027260,AFUB_032420,AFUB_039570,AFUB_013060,AFUB_027840,AFUB_039420,AFUB_063370,AFUB_012550,AFUB_064630,AFUB_088760,AFUB_004570,AFUB_009980,AFUB_029710,AFUB_070600,AFUB_043510,AFUB_082860,AFUB_008630,AFUB_067650	http://www.kegg.jp/kegg-bin/show_pathway?map03008/K14564%09%23FFFFFF,red/K14565%09%23FFFFFF,red/K14571%09%23FFFFFF,red/K11131%09%23FFFFFF,red/K14557%09%23FFFFFF,red/K14546%09%23FFFFFF,red/K14572%09%23FFFFFF,red/K11128%09%23FFFFFF,red/K14567%09%23FFFFFF,red/K14558%09%23FFFFFF,red/K14538%09%23FFFFFF,red/K07178%09%23FFFFFF,red/K14561%09%23FFFFFF,red/K14544%09%23FFFFFF,red/K14553%09%23FFFFFF,red/K145…
afm00430	Taurine and hypotaurine metabolism	Metabolism	Metabolism of other amino acids	8	13	3.161e-05	0.00137503	AFUB_038380,AFUB_070500,AFUB_062130,AFUB_023080,AFUB_005910,AFUB_081480,AFUB_090300,AFUB_090290	http://www.kegg.jp/kegg-bin/show_pathway?map00430/K00681%09%23FFFFFF,red/K01580%09%23FFFFFF,red/K00925%09%23FFFFFF,red/K00456%09%23FFFFFF,red/K15371%09%23FFFFFF,red/
afm00250	Alanine, aspartate and glutamate metabolism	Metabolism	Amino acid metabolism	13	36	0.0001634	0.00473859	AFUB_065270,AFUB_084450,AFUB_063700,AFUB_025880,AFUB_004510,AFUB_077330,AFUB_094550,AFUB_081480,AFUB_015000,AFUB_003170,AFUB_073730,AFUB_023080,AFUB_063970	http://www.kegg.jp/kegg-bin/show_pathway?map00250/K00262%09%23FFFFFF,red/K01939%09%23FFFFFF,red/K00764%09%23FFFFFF,red/K01580%09%23FFFFFF,red/K00135%09%23FFFFFF,red/K01955%09%23FFFFFF,red/K00814%09%23FFFFFF,red/K14454%09%23FFFFFF,red/K11541%09%23FFFFFF,red/K01424%09%23FFFFFF,red/K01953%09%23FFFFFF,red/K15371%09%23FFFFFF,red/
afm00290	Valine, leucine and isoleucine biosynthesis	Metabolism	Amino acid metabolism	8	18	0.000618165	0.0122281	AFUB_065240,AFUB_027020,AFUB_015310,AFUB_038840,AFUB_007680,AFUB_001150,AFUB_064910,AFUB_014560	http://www.kegg.jp/kegg-bin/show_pathway?map00290/K01702%09%23FFFFFF,red/K01754%09%23FFFFFF,red/K17989%09%23FFFFFF,red/K01649%09%23FFFFFF,red/K01652%09%23FFFFFF,red/K00052%09%23FFFFFF,red/K01687%09%23FFFFFF,red/
afm00350	Tyrosine metabolism	Metabolism	Amino acid metabolism	14	46	0.000702764	0.0122281	AFUB_065270,AFUB_021310,AFUB_084450,AFUB_053780,AFUB_004510,AFUB_070720,AFUB_021270,AFUB_054910,AFUB_046110,AFUB_021300,AFUB_047750,AFUB_021290,AFUB_090640,AFUB_016800	http://www.kegg.jp/kegg-bin/show_pathway?map00350/K00457%09%23FFFFFF,red/K01555%09%23FFFFFF,red/K01800%09%23FFFFFF,red/K01593%09%23FFFFFF,red/K00135%09%23FFFFFF,red/K13953%09%23FFFFFF,red/K00276%09%23FFFFFF,red/K00505%09%23FFFFFF,red/K14454%09%23FFFFFF,red/K00451%09%23FFFFFF,red/
afm00660	C5-Branched dibasic acid metabolism	Metabolism	Carbohydrate metabolism	4	5	0.000950499	0.0137822	AFUB_001150,AFUB_015310,AFUB_038840,AFUB_047620	http://www.kegg.jp/kegg-bin/show_pathway?map00660/K04835%09%23FFFFFF,red/K01652%09%23FFFFFF,red/K00052%09%23FFFFFF,red/
afm00100	Steroid biosynthesis	Metabolism	Lipid metabolism	10	29	0.00141649	0.017605	AFUB_063960,AFUB_047590,AFUB_017380,AFUB_007490,AFUB_084150,AFUB_055310,AFUB_093140,AFUB_003560,AFUB_004350,AFUB_087800	http://www.kegg.jp/kegg-bin/show_pathway?map00100/K05917%09%23FFFFFF,red/K09831%09%23FFFFFF,red/K00511%09%23FFFFFF,red/K00222%09%23FFFFFF,red/K07750%09%23FFFFFF,red/K00223%09%23FFFFFF,red/K01824%09%23FFFFFF,red/K00227%09%23FFFFFF,red/K00801%09%23FFFFFF,red/
afm00230	Purine metabolism	Metabolism	Nucleotide metabolism	15	56	0.00196283	0.0213457	AFUB_088870,AFUB_020690,AFUB_026310,AFUB_004900,AFUB_025030,AFUB_094550,AFUB_015000,AFUB_037840,AFUB_067870,AFUB_068250,AFUB_091250,AFUB_007850,AFUB_019330,AFUB_036620,AFUB_099250	http://www.kegg.jp/kegg-bin/show_pathway?map00230/K01939%09%23FFFFFF,red/K01487%09%23FFFFFF,red/K00764%09%23FFFFFF,red/K00088%09%23FFFFFF,red/K00939%09%23FFFFFF,red/K01427%09%23FFFFFF,red/K07127%09%23FFFFFF,red/K00759%09%23FFFFFF,red/K01466%09%23FFFFFF,red/K00365%09%23FFFFFF,red/K01488%09%23FFFFFF,red/K00106%09%23FFFFFF,red/K01477%09%23FFFFFF,red/K00948%09%23FFFFFF,red/
afm00220	Arginine biosynthesis	Metabolism	Amino acid metabolism	7	21	0.0091272	0.0794067	AFUB_063700,AFUB_004900,AFUB_004510,AFUB_095390,AFUB_073730,AFUB_027240,AFUB_023080	http://www.kegg.jp/kegg-bin/show_pathway?map00220/K00262%09%23FFFFFF,red/K12659%09%23FFFFFF,red/K14454%09%23FFFFFF,red/K00618%09%23FFFFFF,red/K15371%09%23FFFFFF,red/K00814%09%23FFFFFF,red/K01427%09%23FFFFFF,red/
afm00910	Nitrogen metabolism	Metabolism	Energy metabolism	7	21	0.0091272	0.0794067	AFUB_023080,AFUB_019100,AFUB_066550,AFUB_063700,AFUB_058010,AFUB_089380,AFUB_016830	http://www.kegg.jp/kegg-bin/show_pathway?map00910/K01455%09%23FFFFFF,red/K00262%09%23FFFFFF,red/K02575%09%23FFFFFF,red/K00459%09%23FFFFFF,red/K15371%09%23FFFFFF,red/K01673%09%23FFFFFF,red/K10534%09%23FFFFFF,red/
afm00630	Glyoxylate and dicarboxylate metabolism	Metabolism	Carbohydrate metabolism	10	37	0.0101158	0.0800067	AFUB_099260,AFUB_070430,AFUB_048360,AFUB_094750,AFUB_093370,AFUB_010200,AFUB_047620,AFUB_001810,AFUB_052750,AFUB_019100	http://www.kegg.jp/kegg-bin/show_pathway?map00630/K01681%09%23FFFFFF,red/K01637%09%23FFFFFF,red/K11517%09%23FFFFFF,red/K04835%09%23FFFFFF,red/K01455%09%23FFFFFF,red/K00605%09%23FFFFFF,red/K00281%09%23FFFFFF,red/K01647%09%23FFFFFF,red/K01638%09%23FFFFFF,red/K00122%09%23FFFFFF,red/
afm00232	Caffeine metabolism	Metabolism	Biosynthesis of other secondary metabolites	2	2	0.0145557	0.105529	AFUB_026310,AFUB_068250	http://www.kegg.jp/kegg-bin/show_pathway?map00232/K00365%09%23FFFFFF,red/K00106%09%23FFFFFF,red/
afm00920	Sulfur metabolism	Metabolism	Energy metabolism	7	25	0.02463	0.164831	AFUB_052770,AFUB_074880,AFUB_086920,AFUB_042510,AFUB_054770,AFUB_031240,AFUB_050720	http://www.kegg.jp/kegg-bin/show_pathway?map00920/K00387%09%23FFFFFF,red/K00641%09%23FFFFFF,red/K17218%09%23FFFFFF,red/K00390%09%23FFFFFF,red/K00380%09%23FFFFFF,red/K17069%09%23FFFFFF,red/K00381%09%23FFFFFF,red/
afm00620	Pyruvate metabolism	Metabolism	Carbohydrate metabolism	10	43	0.0287596	0.17872	AFUB_038380,AFUB_007340,AFUB_073680,AFUB_062460,AFUB_017800,AFUB_094750,AFUB_088980,AFUB_081980,AFUB_064810,AFUB_014560	http://www.kegg.jp/kegg-bin/show_pathway?map00620/K01007%09%23FFFFFF,red/K01958%09%23FFFFFF,red/K01649%09%23FFFFFF,red/K00161%09%23FFFFFF,red/K01610%09%23FFFFFF,red/K00925%09%23FFFFFF,red/K00128%09%23FFFFFF,red/K01638%09%23FFFFFF,red/K01067%09%23FFFFFF,red/K00027%09%23FFFFFF,red/
afm00680	Methane metabolism	Metabolism	Energy metabolism	7	27	0.0368219	0.213567	AFUB_038380,AFUB_037500,AFUB_062460,AFUB_057870,AFUB_039830,AFUB_093370,AFUB_053060	http://www.kegg.jp/kegg-bin/show_pathway?map00680/K01007%09%23FFFFFF,red/K00925%09%23FFFFFF,red/K00058%09%23FFFFFF,red/K00122%09%23FFFFFF,red/K01624%09%23FFFFFF,red/K15633%09%23FFFFFF,red/
afm00750	Vitamin B6 metabolism	Metabolism	Metabolism of cofactors and vitamins	3	7	0.0421803	0.223705	AFUB_009680,AFUB_040130,AFUB_058270	http://www.kegg.jp/kegg-bin/show_pathway?map00750/K05275%09%23FFFFFF,red/K00275%09%23FFFFFF,red/K01733%09%23FFFFFF,red/
afm00360	Phenylalanine metabolism	Metabolism	Amino acid metabolism	8	34	0.0451654	0.223705	AFUB_004510,AFUB_021270,AFUB_054910,AFUB_098610,AFUB_046110,AFUB_056690,AFUB_047750,AFUB_090640	http://www.kegg.jp/kegg-bin/show_pathway?map00360/K00457%09%23FFFFFF,red/K00276%09%23FFFFFF,red/K01426%09%23FFFFFF,red/K01593%09%23FFFFFF,red/K14454%09%23FFFFFF,red/K00074%09%23FFFFFF,red/
afm00300	Lysine biosynthesis	Metabolism	Amino acid metabolism	4	12	0.0470836	0.223705	AFUB_007190,AFUB_097390,AFUB_073360,AFUB_056420	http://www.kegg.jp/kegg-bin/show_pathway?map00300/K17450%09%23FFFFFF,red/K05824%09%23FFFFFF,red/K01714%09%23FFFFFF,red/K01705%09%23FFFFFF,red/
afm00260	Glycine, serine and threonine metabolism	Metabolism	Amino acid metabolism	13	66	0.048855	0.223705	AFUB_099260,AFUB_065240,AFUB_019110,AFUB_040130,AFUB_054910,AFUB_039830,AFUB_023660,AFUB_064910,AFUB_010200,AFUB_092120,AFUB_047750,AFUB_041040,AFUB_053060	http://www.kegg.jp/kegg-bin/show_pathway?map00260/K00108%09%23FFFFFF,red/K01754%09%23FFFFFF,red/K17989%09%23FFFFFF,red/K00306%09%23FFFFFF,red/K00058%09%23FFFFFF,red/K15633%09%23FFFFFF,red/K01697%09%23FFFFFF,red/K00276%09%23FFFFFF,red/K00605%09%23FFFFFF,red/K00281%09%23FFFFFF,red/K01620%09%23FFFFFF,red/K01733%09%23FFFFFF,red/
afm00020	Citrate cycle (TCA cycle)	Metabolism	Carbohydrate metabolism	7	30	0.0615877	0.267906	AFUB_007340,AFUB_041300,AFUB_040430,AFUB_064810,AFUB_073680,AFUB_001810,AFUB_052750	http://www.kegg.jp/kegg-bin/show_pathway?map00020/K01681%09%23FFFFFF,red/K00031%09%23FFFFFF,red/K01958%09%23FFFFFF,red/K00234%09%23FFFFFF,red/K01647%09%23FFFFFF,red/K00161%09%23FFFFFF,red/K01610%09%23FFFFFF,red/
afm00040	Pentose and glucuronate interconversions	Metabolism	Carbohydrate metabolism	8	37	0.0698125	0.289223	AFUB_084610,AFUB_010450,AFUB_037280,AFUB_025650,AFUB_081630,AFUB_010440,AFUB_079680,AFUB_039950	http://www.kegg.jp/kegg-bin/show_pathway?map00040/K18107%09%23FFFFFF,red/K00002%09%23FFFFFF,red/K18102%09%23FFFFFF,red/K01728%09%23FFFFFF,red/K00008%09%23FFFFFF,red/
afm00130	Ubiquinone and other terpenoid-quinone biosynthesis	Metabolism	Metabolism of cofactors and vitamins	4	14	0.0784779	0.310344	AFUB_074810,AFUB_021270,AFUB_018980,AFUB_067470	http://www.kegg.jp/kegg-bin/show_pathway?map00130/K00457%09%23FFFFFF,red/K00568%09%23FFFFFF,red/K06127%09%23FFFFFF,red/K06134%09%23FFFFFF,red/
afm00030	Pentose phosphate pathway	Metabolism	Carbohydrate metabolism	6	27	0.0981606	0.352934	AFUB_037500,AFUB_057870,AFUB_069040,AFUB_025630,AFUB_067870,AFUB_091250	http://www.kegg.jp/kegg-bin/show_pathway?map00030/K01810%09%23FFFFFF,red/K00851%09%23FFFFFF,red/K01624%09%23FFFFFF,red/K00948%09%23FFFFFF,red/
afm00010	Glycolysis / Gluconeogenesis	Metabolism	Carbohydrate metabolism	10	54	0.108863	0.352934	AFUB_084020,AFUB_007340,AFUB_037500,AFUB_053780,AFUB_037280,AFUB_057870,AFUB_017800,AFUB_039830,AFUB_025630,AFUB_073680	http://www.kegg.jp/kegg-bin/show_pathway?map00010/K01810%09%23FFFFFF,red/K15633%09%23FFFFFF,red/K00161%09%23FFFFFF,red/K01610%09%23FFFFFF,red/K13953%09%23FFFFFF,red/K00002%09%23FFFFFF,red/K00134%09%23FFFFFF,red/K00128%09%23FFFFFF,red/K01624%09%23FFFFFF,red/
afm03020	RNA polymerase	Genetic Information Processing	Transcription	6	28	0.112881	0.352934	AFUB_013390,AFUB_053810,AFUB_088640,AFUB_074260,AFUB_054830,AFUB_022500	http://www.kegg.jp/kegg-bin/show_pathway?map03020/K03000%09%23FFFFFF,red/K03005%09%23FFFFFF,red/K03024%09%23FFFFFF,red/K03002%09%23FFFFFF,red/K03004%09%23FFFFFF,red/K02999%09%23FFFFFF,red/
afm00650	Butanoate metabolism	Metabolism	Carbohydrate metabolism	6	28	0.112881	0.352934	AFUB_065270,AFUB_084450,AFUB_004480,AFUB_098610,AFUB_038840,AFUB_081480	http://www.kegg.jp/kegg-bin/show_pathway?map00650/K01580%09%23FFFFFF,red/K00074%09%23FFFFFF,red/K00135%09%23FFFFFF,red/K01652%09%23FFFFFF,red/K01027%09%23FFFFFF,red/
afm00909	Sesquiterpenoid and triterpenoid biosynthesis	Metabolism	Metabolism of terpenoids and polyketides	2	5	0.113588	0.352934	AFUB_055310,AFUB_087800	http://www.kegg.jp/kegg-bin/show_pathway?map00909/K00511%09%23FFFFFF,red/K00801%09%23FFFFFF,red/
afm00440	Phosphonate and phosphinate metabolism	Metabolism	Metabolism of other amino acids	2	5	0.113588	0.352934	AFUB_082560,AFUB_042400	http://www.kegg.jp/kegg-bin/show_pathway?map00440/K00993%09%23FFFFFF,red/
afm00280	Valine, leucine and isoleucine degradation	Metabolism	Amino acid metabolism	8	42	0.126116	0.373085	AFUB_074790,AFUB_004480,AFUB_056440,AFUB_017800,AFUB_069000,AFUB_057860,AFUB_056460,AFUB_068010	http://www.kegg.jp/kegg-bin/show_pathway?map00280/K00166%09%23FFFFFF,red/K01968%09%23FFFFFF,red/K00020%09%23FFFFFF,red/K00253%09%23FFFFFF,red/K07513%09%23FFFFFF,red/K09699%09%23FFFFFF,red/K00128%09%23FFFFFF,red/K01027%09%23FFFFFF,red/
afm00460	Cyanoamino acid metabolism	Metabolism	Metabolism of other amino acids	6	29	0.12865	0.373085	AFUB_070500,AFUB_033190,AFUB_003170,AFUB_090300,AFUB_090290,AFUB_019100	http://www.kegg.jp/kegg-bin/show_pathway?map00460/K01455%09%23FFFFFF,red/K00681%09%23FFFFFF,red/K10675%09%23FFFFFF,red/K01424%09%23FFFFFF,red/
afm00480	Glutathione metabolism	Metabolism	Metabolism of other amino acids	6	34	0.221127	0.599385	AFUB_070500,AFUB_040430,AFUB_000420,AFUB_084080,AFUB_090300,AFUB_090290	http://www.kegg.jp/kegg-bin/show_pathway?map00480/K00681%09%23FFFFFF,red/K00031%09%23FFFFFF,red/K00799%09%23FFFFFF,red/K01469%09%23FFFFFF,red/
afm00270	Cysteine and methionine metabolism	Metabolism	Amino acid metabolism	8	49	0.233681	0.599385	AFUB_052770,AFUB_004510,AFUB_023660,AFUB_062130,AFUB_005910,AFUB_088170,AFUB_054770,AFUB_064910	http://www.kegg.jp/kegg-bin/show_pathway?map00270/K01760%09%23FFFFFF,red/K01697%09%23FFFFFF,red/K00641%09%23FFFFFF,red/K14454%09%23FFFFFF,red/K17989%09%23FFFFFF,red/K00456%09%23FFFFFF,red/K17069%09%23FFFFFF,red/
afm01040	Biosynthesis of unsaturated fatty acids	Metabolism	Lipid metabolism	3	14	0.234243	0.599385	AFUB_012000,AFUB_091500,AFUB_068010	http://www.kegg.jp/kegg-bin/show_pathway?map01040/K00507%09%23FFFFFF,red/K07513%09%23FFFFFF,red/K10256%09%23FFFFFF,red/
afm00565	Ether lipid metabolism	Metabolism	Lipid metabolism	3	14	0.234243	0.599385	AFUB_082560,AFUB_091160,AFUB_042400	http://www.kegg.jp/kegg-bin/show_pathway?map00565/K01115%09%23FFFFFF,red/K00993%09%23FFFFFF,red/
afm00450	Selenocompound metabolism	Metabolism	Metabolism of other amino acids	2	9	0.29779	0.740221	AFUB_064920,AFUB_088170	http://www.kegg.jp/kegg-bin/show_pathway?map00450/K01760%09%23FFFFFF,red/K01874%09%23FFFFFF,red/
afm00791	Atrazine degradation	Metabolism	Xenobiotics biodegradation and metabolism	1	3	0.320369	0.774225	AFUB_004900	http://www.kegg.jp/kegg-bin/show_pathway?map00791/K01427%09%23FFFFFF,red/
afm00970	Aminoacyl-tRNA biosynthesis	Genetic Information Processing	Translation	6	40	0.351813	0.826041	AFUB_064920,AFUB_065440,AFUB_004810,AFUB_010170,AFUB_065430,AFUB_028660	http://www.kegg.jp/kegg-bin/show_pathway?map00970/K01889%09%23FFFFFF,red/K04567%09%23FFFFFF,red/K01866%09%23FFFFFF,red/K01876%09%23FFFFFF,red/K01874%09%23FFFFFF,red/K01881%09%23FFFFFF,red/
afm00860	Porphyrin and chlorophyll metabolism	Metabolism	Metabolism of cofactors and vitamins	3	18	0.373023	0.826041	AFUB_064210,AFUB_042450,AFUB_073630	http://www.kegg.jp/kegg-bin/show_pathway?map00860/K01764%09%23FFFFFF,red/K00589%09%23FFFFFF,red/K02259%09%23FFFFFF,red/
afm00330	Arginine and proline metabolism	Metabolism	Amino acid metabolism	6	42	0.397217	0.826041	AFUB_022780,AFUB_084460,AFUB_004510,AFUB_017800,AFUB_056690,AFUB_074740	http://www.kegg.jp/kegg-bin/show_pathway?map00330/K00819%09%23FFFFFF,red/K01426%09%23FFFFFF,red/K01480%09%23FFFFFF,red/K14454%09%23FFFFFF,red/K00128%09%23FFFFFF,red/K01750%09%23FFFFFF,red/
afm00261	Monobactam biosynthesis	Metabolism	Biosynthesis of other secondary metabolites	1	4	0.402507	0.826041	AFUB_097390	http://www.kegg.jp/kegg-bin/show_pathway?map00261/K01714%09%23FFFFFF,red/
afm00590	Arachidonic acid metabolism	Metabolism	Lipid metabolism	1	4	0.402507	0.826041	AFUB_023570	http://www.kegg.jp/kegg-bin/show_pathway?map00590/K01254%09%23FFFFFF,red/
afm00410	beta-Alanine metabolism	Metabolism	Metabolism of other amino acids	4	27	0.414604	0.826041	AFUB_054910,AFUB_047750,AFUB_017800,AFUB_081480	http://www.kegg.jp/kegg-bin/show_pathway?map00410/K00276%09%23FFFFFF,red/K01580%09%23FFFFFF,red/K00128%09%23FFFFFF,red/
afm00190	Oxidative phosphorylation	Metabolism	Energy metabolism	10	75	0.420344	0.826041	AFUB_051280,AFUB_041300,AFUB_064240,AFUB_068420,AFUB_002450,AFUB_042870,AFUB_058170,AFUB_034790,AFUB_027940,AFUB_073630	http://www.kegg.jp/kegg-bin/show_pathway?map00190/K02133%09%23FFFFFF,red/K02258%09%23FFFFFF,red/K00416%09%23FFFFFF,red/K00413%09%23FFFFFF,red/K02272%09%23FFFFFF,red/K02264%09%23FFFFFF,red/K00234%09%23FFFFFF,red/K02269%09%23FFFFFF,red/K02259%09%23FFFFFF,red/K02266%09%23FFFFFF,red/
afm00780	Biotin metabolism	Metabolism	Metabolism of cofactors and vitamins	2	12	0.434957	0.826041	AFUB_049510,AFUB_094650	http://www.kegg.jp/kegg-bin/show_pathway?map00780/K00059%09%23FFFFFF,red/K19562%09%23FFFFFF,red/
afm00400	Phenylalanine, tyrosine and tryptophan biosynthesis	Metabolism	Amino acid metabolism	4	28	0.443051	0.826041	AFUB_011030,AFUB_004510,AFUB_034430,AFUB_034440	http://www.kegg.jp/kegg-bin/show_pathway?map00400/K09484%09%23FFFFFF,red/K14454%09%23FFFFFF,red/K13830%09%23FFFFFF,red/
afm00240	Pyrimidine metabolism	Metabolism	Nucleotide metabolism	4	29	0.47107	0.826041	AFUB_025880,AFUB_077330,AFUB_022460,AFUB_027050	http://www.kegg.jp/kegg-bin/show_pathway?map00240/K00762%09%23FFFFFF,red/K11541%09%23FFFFFF,red/K00876%09%23FFFFFF,red/K01955%09%23FFFFFF,red/
afm00760	Nicotinate and nicotinamide metabolism	Metabolism	Metabolism of cofactors and vitamins	3	21	0.47444	0.826041	AFUB_065270,AFUB_084450,AFUB_018430	http://www.kegg.jp/kegg-bin/show_pathway?map00760/K00135%09%23FFFFFF,red/K00858%09%23FFFFFF,red/
afm00770	Pantothenate and CoA biosynthesis	Metabolism	Metabolism of cofactors and vitamins	3	21	0.47444	0.826041	AFUB_035650,AFUB_038840,AFUB_007680	http://www.kegg.jp/kegg-bin/show_pathway?map00770/K00077%09%23FFFFFF,red/K01652%09%23FFFFFF,red/K01687%09%23FFFFFF,red/
afm00591	Linoleic acid metabolism	Metabolism	Lipid metabolism	1	5	0.474736	0.826041	AFUB_100690	http://www.kegg.jp/kegg-bin/show_pathway?map00591/K17862%09%23FFFFFF,red/
afm00592	alpha-Linolenic acid metabolism	Metabolism	Lipid metabolism	1	5	0.474736	0.826041	AFUB_068010	http://www.kegg.jp/kegg-bin/show_pathway?map00592/K07513%09%23FFFFFF,red/
afm00310	Lysine degradation	Metabolism	Amino acid metabolism	4	30	0.498551	0.83849	AFUB_065270,AFUB_084450,AFUB_019110,AFUB_017800	http://www.kegg.jp/kegg-bin/show_pathway?map00310/K00306%09%23FFFFFF,red/K00128%09%23FFFFFF,red/K00135%09%23FFFFFF,red/
afm00380	Tryptophan metabolism	Metabolism	Amino acid metabolism	5	39	0.51623	0.83849	AFUB_090640,AFUB_017800,AFUB_066940,AFUB_046110,AFUB_056690	http://www.kegg.jp/kegg-bin/show_pathway?map00380/K01426%09%23FFFFFF,red/K01593%09%23FFFFFF,red/K00463%09%23FFFFFF,red/K00128%09%23FFFFFF,red/
afm00061	Fatty acid biosynthesis	Metabolism	Lipid metabolism	2	14	0.518065	0.83849	AFUB_049510,AFUB_043760	http://www.kegg.jp/kegg-bin/show_pathway?map00061/K00059%09%23FFFFFF,red/K00668%09%23FFFFFF,red/
afm00403	Indole diterpene alkaloid biosynthesis	Metabolism	Biosynthesis of other secondary metabolites	1	6	0.538251	0.83849	AFUB_084220	http://www.kegg.jp/kegg-bin/show_pathway?map00403/K18386%09%23FFFFFF,red/
afm00053	Ascorbate and aldarate metabolism	Metabolism	Carbohydrate metabolism	1	6	0.538251	0.83849	AFUB_017800	http://www.kegg.jp/kegg-bin/show_pathway?map00053/K00128%09%23FFFFFF,red/
afm00051	Fructose and mannose metabolism	Metabolism	Carbohydrate metabolism	5	40	0.539718	0.83849	AFUB_084610,AFUB_010450,AFUB_037500,AFUB_057870,AFUB_010440	http://www.kegg.jp/kegg-bin/show_pathway?map00051/K00008%09%23FFFFFF,red/K01624%09%23FFFFFF,red/
afm00670	One carbon pool by folate	Metabolism	Metabolism of cofactors and vitamins	2	15	0.556461	0.849335	AFUB_082200,AFUB_010200	http://www.kegg.jp/kegg-bin/show_pathway?map00670/K00605%09%23FFFFFF,red/K00295%09%23FFFFFF,red/
afm00640	Propanoate metabolism	Metabolism	Carbohydrate metabolism	4	33	0.576903	0.865354	AFUB_038380,AFUB_074790,AFUB_048750,AFUB_069000	http://www.kegg.jp/kegg-bin/show_pathway?map00640/K00166%09%23FFFFFF,red/K00925%09%23FFFFFF,red/K09699%09%23FFFFFF,red/K18369%09%23FFFFFF,red/
afm00071	Fatty acid degradation	Metabolism	Lipid metabolism	3	26	0.623876	0.919953	AFUB_053780,AFUB_017800,AFUB_068010	http://www.kegg.jp/kegg-bin/show_pathway?map00071/K13953%09%23FFFFFF,red/K07513%09%23FFFFFF,red/K00128%09%23FFFFFF,red/
afm04146	Peroxisome	Cellular Processes	Transport and catabolism	7	63	0.652144	0.938815	AFUB_019110,AFUB_040430,AFUB_048360,AFUB_073150,AFUB_088040,AFUB_068250,AFUB_068010	http://www.kegg.jp/kegg-bin/show_pathway?map04146/K13348%09%23FFFFFF,red/K11517%09%23FFFFFF,red/K00031%09%23FFFFFF,red/K07513%09%23FFFFFF,red/K04564%09%23FFFFFF,red/K00306%09%23FFFFFF,red/K00106%09%23FFFFFF,red/
afm00340	Histidine metabolism	Metabolism	Amino acid metabolism	2	18	0.65825	0.938815	AFUB_017800,AFUB_017040	http://www.kegg.jp/kegg-bin/show_pathway?map00340/K00013%09%23FFFFFF,red/K00128%09%23FFFFFF,red/
afm00603	Glycosphingolipid biosynthesis - globo and isoglobo series	Metabolism	Glycan biosynthesis and metabolism	1	9	0.686384	0.947863	AFUB_050660	http://www.kegg.jp/kegg-bin/show_pathway?map00603/K07407%09%23FFFFFF,red/
afm03450	Non-homologous end-joining	Genetic Information Processing	Replication and repair	1	9	0.686384	0.947863	AFUB_050960	http://www.kegg.jp/kegg-bin/show_pathway?map03450/K10777%09%23FFFFFF,red/
afm03018	RNA degradation	Genetic Information Processing	Folding, sorting and degradation	5	50	0.739053	0.999934	AFUB_004530,AFUB_025800,AFUB_039290,AFUB_028760,AFUB_064250	http://www.kegg.jp/kegg-bin/show_pathway?map03018/K04043%09%23FFFFFF,red/K12598%09%23FFFFFF,red/K13126%09%23FFFFFF,red/K12591%09%23FFFFFF,red/K12589%09%23FFFFFF,red/
afm00072	Synthesis and degradation of ketone bodies	Metabolism	Lipid metabolism	1	11	0.757721	0.999934	AFUB_004480	http://www.kegg.jp/kegg-bin/show_pathway?map00072/K01027%09%23FFFFFF,red/
afm03010	Ribosome	Genetic Information Processing	Translation	10	106	0.841202	0.999934	AFUB_052090,AFUB_011530,AFUB_066860,AFUB_064540,AFUB_059310,AFUB_059110,AFUB_060470,AFUB_063110,AFUB_008270,AFUB_075010	http://www.kegg.jp/kegg-bin/show_pathway?map03010/K02920%09%23FFFFFF,red/K02926%09%23FFFFFF,red/K02933%09%23FFFFFF,red/K02935%09%23FFFFFF,red/K02892%09%23FFFFFF,red/K02863%09%23FFFFFF,red/K02906%09%23FFFFFF,red/K02911%09%23FFFFFF,red/K02988%09%23FFFFFF,red/K02990%09%23FFFFFF,red/
afm00562	Inositol phosphate metabolism	Metabolism	Carbohydrate metabolism	2	27	0.855151	0.999934	AFUB_065720,AFUB_011040	http://www.kegg.jp/kegg-bin/show_pathway?map00562/K01092%09%23FFFFFF,red/K01083%09%23FFFFFF,red/
afm04070	Phosphatidylinositol signaling system	Environmental Information Processing	Signal transduction	1	16	0.872991	0.999934	AFUB_011040	http://www.kegg.jp/kegg-bin/show_pathway?map04070/K01092%09%23FFFFFF,red/
afm00052	Galactose metabolism	Metabolism	Carbohydrate metabolism	3	40	0.878064	0.999934	AFUB_005860,AFUB_050660,AFUB_092400	http://www.kegg.jp/kegg-bin/show_pathway?map00052/K04618%09%23FFFFFF,red/K01684%09%23FFFFFF,red/K07407%09%23FFFFFF,red/
afm03060	Protein export	Genetic Information Processing	Folding, sorting and degradation	1	19	0.91383	0.999934	AFUB_052150	http://www.kegg.jp/kegg-bin/show_pathway?map03060/K03217%09%23FFFFFF,red/
afm00561	Glycerolipid metabolism	Metabolism	Lipid metabolism	3	44	0.914797	0.999934	AFUB_050660,AFUB_037280,AFUB_017800	http://www.kegg.jp/kegg-bin/show_pathway?map00561/K00002%09%23FFFFFF,red/K00128%09%23FFFFFF,red/K07407%09%23FFFFFF,red/
afm00730	Thiamine metabolism	Metabolism	Metabolism of cofactors and vitamins	1	21	0.933479	0.999934	AFUB_007850	http://www.kegg.jp/kegg-bin/show_pathway?map00730/K00939%09%23FFFFFF,red/
afm00600	Sphingolipid metabolism	Metabolism	Lipid metabolism	2	35	0.936609	0.999934	AFUB_050660,AFUB_010580	http://www.kegg.jp/kegg-bin/show_pathway?map00600/K04708%09%23FFFFFF,red/K07407%09%23FFFFFF,red/
afm00790	Folate biosynthesis	Metabolism	Metabolism of cofactors and vitamins	1	22	0.941556	0.999934	AFUB_093470	http://www.kegg.jp/kegg-bin/show_pathway?map00790/K13950%09%23FFFFFF,red/
afm00900	Terpenoid backbone biosynthesis	Metabolism	Metabolism of terpenoids and polyketides	1	23	0.948655	0.999934	AFUB_042930	http://www.kegg.jp/kegg-bin/show_pathway?map00900/K05355%09%23FFFFFF,red/
afm00564	Glycerophospholipid metabolism	Metabolism	Lipid metabolism	3	51	0.955772	0.999934	AFUB_082560,AFUB_091160,AFUB_042400	http://www.kegg.jp/kegg-bin/show_pathway?map00564/K01115%09%23FFFFFF,red/K00993%09%23FFFFFF,red/
afm00500	Starch and sucrose metabolism	Metabolism	Carbohydrate metabolism	5	82	0.976885	0.999934	AFUB_073010,AFUB_025630,AFUB_041700,AFUB_062010,AFUB_013990	http://www.kegg.jp/kegg-bin/show_pathway?map00500/K01226%09%23FFFFFF,red/K01810%09%23FFFFFF,red/K00697%09%23FFFFFF,red/K01210%09%23FFFFFF,red/K01225%09%23FFFFFF,red/
afm04139	Mitophagy - yeast	Cellular Processes	Transport and catabolism	1	34	0.987673	0.999934	AFUB_055030	http://www.kegg.jp/kegg-bin/show_pathway?map04139/K19717%09%23FFFFFF,red/
afm04113	Meiosis - yeast	Cellular Processes	Cell growth and death	2	56	0.993817	0.999934	AFUB_088750,AFUB_052580	http://www.kegg.jp/kegg-bin/show_pathway?map04113/K10878%09%23FFFFFF,red/K10872%09%23FFFFFF,red/
afm04120	Ubiquitin mediated proteolysis	Genetic Information Processing	Folding, sorting and degradation	2	58	0.995087	0.999934	AFUB_030690,AFUB_037310	http://www.kegg.jp/kegg-bin/show_pathway?map04120/K03362%09%23FFFFFF,red/K10585%09%23FFFFFF,red/
afm03040	Spliceosome	Genetic Information Processing	Transcription	4	89	0.996254	0.999934	AFUB_083640,AFUB_053160,AFUB_058430,AFUB_036870	http://www.kegg.jp/kegg-bin/show_pathway?map03040/K03283%09%23FFFFFF,red/K12873%09%23FFFFFF,red/K12859%09%23FFFFFF,red/K12818%09%23FFFFFF,red/
afm03013	RNA transport	Genetic Information Processing	Translation	4	92	0.997229	0.999934	AFUB_004530,AFUB_096060,AFUB_032420,AFUB_040950	http://www.kegg.jp/kegg-bin/show_pathway?map03013/K03257%09%23FFFFFF,red/K01164%09%23FFFFFF,red/K07562%09%23FFFFFF,red/K13126%09%23FFFFFF,red/
afm04144	Endocytosis	Cellular Processes	Transport and catabolism	2	70	0.998788	0.999934	AFUB_083640,AFUB_091160	http://www.kegg.jp/kegg-bin/show_pathway?map04144/K03283%09%23FFFFFF,red/K01115%09%23FFFFFF,red/
afm03015	mRNA surveillance pathway	Genetic Information Processing	Translation	1	52	0.998818	0.999934	AFUB_004530	http://www.kegg.jp/kegg-bin/show_pathway?map03015/K13126%09%23FFFFFF,red/
afm00520	Amino sugar and nucleotide sugar metabolism	Metabolism	Carbohydrate metabolism	2	79	0.999584	0.999934	AFUB_016850,AFUB_025630	http://www.kegg.jp/kegg-bin/show_pathway?map00520/K01810%09%23FFFFFF,red/K07106%09%23FFFFFF,red/
afm04011	MAPK signaling pathway - yeast	Environmental Information Processing	Signal transduction	1	64	0.999754	0.999934	AFUB_098290	http://www.kegg.jp/kegg-bin/show_pathway?map04011/K19806%09%23FFFFFF,red/
afm04141	Protein processing in endoplasmic reticulum	Genetic Information Processing	Folding, sorting and degradation	1	74	0.999934	0.999934	AFUB_083640	http://www.kegg.jp/kegg-bin/show_pathway?map04141/K03283%09%23FFFFFF,red/
