# Supplementary material for: The Transcription Factor SomA Synchronously Regulates Biofilm Formation and Cell Wall Homeostasis in Aspergillus fumigatus
Source: mBio. 2020 Nov 10;11(6):e02329-20. doi: 10.1128/mBio.02329-20 (PMC7667024; doi:10.1128/mBio.02329-20)
Supplement: TABLE S4 [file mBio.02329-20-st004.xlsx]

## Sheet: ChIP.High_confident.annotated
SomA ChIP targets（High_confident.annotated）
chr	peak_start	peak_end	Peak_ID	fold_enrichment	-LOG10(pvalue)	-LOG10(qvalue)	associated_gene	gene_start	gene_end	Transcription_direction	Gene discription	Distance of Peak to gene
DS499594	177139	178044	ChIP.rep1_peak_2	4.17863	20.6548	18.3605	DS499594	179073	179984	+	ID=gene:AFUB_000670;biotype=protein_coding;description=hypothetical protein;gene_id=AFUB_000670;logic_name=ena	1029
DS499594	328355	330705	ChIP.rep1_peak_3	7.81818	57.9429	55.1222	DS499594	327212	327971	-	ID=gene:AFUB_001230;biotype=protein_coding;description=conserved hypothetical protein;gene_id=AFUB_001230;logic_name=ena	385
DS499594	334107	334893	ChIP.rep1_peak_4	4.60379	25.8054	23.4052	DS499594	335018	336718	+	ID=gene:AFUB_001260;biotype=protein_coding;description=glutamate decarboxylase;gene_id=AFUB_001260;logic_name=ena	125
DS499594	346421	347005	ChIP.rep1_peak_5	4.03221	19.293	17.0295	DS499594	344044	345864	-	ID=gene:AFUB_001310;biotype=protein_coding;description=choline sulfatase, putative;gene_id=AFUB_001310;logic_name=ena	558
DS499594	363356	364905	ChIP.rep1_peak_6	6.52605	54.7922	52.003	DS499594	365274	366870	+	ID=gene:AFUB_001370;biotype=protein_coding;description=conserved hypothetical protein;gene_id=AFUB_001370;logic_name=ena	369
DS499594	382173	382687	ChIP.rep1_peak_7	2.88957	9.70304	7.70805	DS499594	383025	385205	+	ID=gene:AFUB_001430;biotype=protein_coding;description=conserved hypothetical protein;gene_id=AFUB_001430;logic_name=ena	338
DS499594	434742	435696	ChIP.rep1_peak_9	4.39621	20.8815	18.5826	DS499594	432155	434174	-	ID=gene:AFUB_001570;biotype=protein_coding;description=H+/nucleoside cotransporter;gene_id=AFUB_001570;logic_name=ena	569
DS499594	436013	436465	ChIP.rep1_peak_10	4.01848	17.538	15.3182	DS499594	436653	438436	+	ID=gene:AFUB_001580;biotype=protein_coding;description=CECR1 family adenosine deaminase, putative;gene_id=AFUB_001580;logic_name=ena	188
DS499594	506237	507033	ChIP.rep1_peak_11	3.1224	11.2197	9.17293	DS499594	507192	507677	+	ID=gene:AFUB_001820;biotype=protein_coding;description=C2H2 finger domain protein, putative;gene_id=AFUB_001820;logic_name=ena	159
DS499594	700431	700826	ChIP.rep1_peak_12	4.81155	23.9179	21.5545	DS499594	701854	704533	-	ID=gene:AFUB_002510;biotype=protein_coding;description=DUF221 domain protein, putative;gene_id=AFUB_002510;logic_name=ena	1028
DS499594	824460	825583	ChIP.rep1_peak_13	4.30254	21.6201	19.3056	DS499594	825292	826311	+	ID=gene:AFUB_002960;biotype=protein_coding;description=lipase, putative;gene_id=AFUB_002960;logic_name=ena	0
DS499594	924106	924708	ChIP.rep1_peak_14	4.93989	26.6394	24.2247	DS499594	927380	928177	+	ID=gene:AFUB_003360;biotype=protein_coding;description=6-phosphogluconolactonase, putative;gene_id=AFUB_003360;logic_name=ena	2672
DS499594	925105	927214	ChIP.rep1_peak_15	8.2108	70.7393	67.7886	DS499594	927380	928177	+	ID=gene:AFUB_003360;biotype=protein_coding;description=6-phosphogluconolactonase, putative;gene_id=AFUB_003360;logic_name=ena	166
DS499594	950214	951260	ChIP.rep1_peak_16	4.97151	31.7231	29.2242	DS499594	951393	954793	+	ID=gene:AFUB_003450;biotype=protein_coding;description=DEAD box helicase Mph1, putative;gene_id=AFUB_003450;logic_name=ena	133
DS499594	1113490	1115820	ChIP.rep1_peak_17	12.9856	148.724	145.258	DS499594	1112375	1113736	+	ID=gene:AFUB_004010;biotype=protein_coding;description=exo-beta-1,3-glucanase (Exg1), putative;gene_id=AFUB_004010;logic_name=ena	0
DS499594	1134781	1135298	ChIP.rep1_peak_18	5.17444	27.1228	24.6992	DS499594	1131716	1134390	-	ID=gene:AFUB_004060;biotype=protein_coding;description=conserved hypothetical protein;gene_id=AFUB_004060;logic_name=ena	392
DS499594	1136034	1136369	ChIP.rep1_peak_20	3.76742	17.0661	14.8574	DS499594	1136666	1137829	+	ID=gene:AFUB_004070;biotype=protein_coding;description=acid phosphatase, putative;gene_id=AFUB_004070;logic_name=ena	297
DS499594	1177363	1178014	ChIP.rep1_peak_21	4.45759	23.3871	21.0352	DS499594	1178276	1180796	+	ID=gene:AFUB_004210;biotype=protein_coding;description=C6 transcription factor, putative;gene_id=AFUB_004210;logic_name=ena	262
DS499594	1211431	1211742	ChIP.rep1_peak_22	4.2808	19.9987	17.7192	DS499594	1208867	1211184	+	ID=gene:AFUB_004340;biotype=protein_coding;description=signal recognition particle, putative;gene_id=AFUB_004340;logic_name=ena	248
DS499594	1292501	1292900	ChIP.rep1_peak_23	3.22376	13.8276	11.6994	DS499594	1288533	1292042	+	ID=gene:AFUB_004590;biotype=protein_coding;description=endo-1,3-beta-glucanase Engl1;gene_id=AFUB_004590;logic_name=ena	460
DS499594	1478007	1478379	ChIP.rep1_peak_24	3.71859	15.7829	13.6047	DS499594	1474248	1477348	+	ID=gene:AFUB_005290;biotype=protein_coding;description=calmodulin-binding protein Sha1, putative;gene_id=AFUB_005290;logic_name=ena	660
DS499594	1478796	1481007	ChIP.rep1_peak_25	8.39593	70.2566	67.3108	DS499594	1474248	1477348	+	ID=gene:AFUB_005290;biotype=protein_coding;description=calmodulin-binding protein Sha1, putative;gene_id=AFUB_005290;logic_name=ena	1449
DS499594	1481379	1481851	ChIP.rep1_peak_26	2.64587	7.71531	5.79714	DS499594	1485006	1487138	+	ID=gene:AFUB_005300;biotype=protein_coding;description=conserved hypothetical protein;gene_id=AFUB_005300;logic_name=ena	3155
DS499594	1483038	1483414	ChIP.rep1_peak_27	4.35424	23.4293	21.0763	DS499594	1485006	1487138	+	ID=gene:AFUB_005300;biotype=protein_coding;description=conserved hypothetical protein;gene_id=AFUB_005300;logic_name=ena	1592
DS499594	1483907	1484379	ChIP.rep1_peak_28	5.00106	31.9061	29.4046	DS499594	1485006	1487138	+	ID=gene:AFUB_005300;biotype=protein_coding;description=conserved hypothetical protein;gene_id=AFUB_005300;logic_name=ena	627
DS499594	1522038	1522507	ChIP.rep1_peak_30	2.82043	8.32335	6.38021	DS499594	1524086	1525503	-	ID=gene:AFUB_005400;biotype=protein_coding;description=protein mitochondrial targeting protein (Mas1), putative;gene_id=AFUB_005400;logic_name=ena	1579
DS499594	1525945	1526306	ChIP.rep1_peak_31	4.85621	27.9131	25.4758	DS499594	1524086	1525503	-	ID=gene:AFUB_005400;biotype=protein_coding;description=protein mitochondrial targeting protein (Mas1), putative;gene_id=AFUB_005400;logic_name=ena	443
DS499594	1556416	1557206	ChIP.rep1_peak_32	3.4383	13.1845	11.0752	DS499594	1557582	1558965	+	ID=gene:AFUB_005530;biotype=protein_coding;description=MFS monocarboxylate transporter, putative;gene_id=AFUB_005530;logic_name=ena	376
DS499594	1657943	1658218	ChIP.rep1_peak_33	3.09364	10.0797	8.07153	DS499594	1656242	1657633	+	ID=gene:AFUB_005880;biotype=protein_coding;description=PXA domain protein;gene_id=AFUB_005880;logic_name=ena	311
DS499594	1810931	1811477	ChIP.rep1_peak_34	2.44526	7.19857	5.30197	DS499594	1813861	1815627	+	ID=gene:AFUB_006400;biotype=protein_coding;description=DnaJ domain protein;gene_id=AFUB_006400;logic_name=ena	2384
DS499594	1812700	1813750	ChIP.rep1_peak_35	4.58851	26.3656	23.9552	DS499594	1813861	1815627	+	ID=gene:AFUB_006400;biotype=protein_coding;description=DnaJ domain protein;gene_id=AFUB_006400;logic_name=ena	111
DS499594	1926112	1926904	ChIP.rep1_peak_36	5.90233	39.2127	36.6098	DS499594	1923553	1925410	-	ID=gene:AFUB_006820;biotype=protein_coding;description=MFS multidrug transporter, putative;gene_id=AFUB_006820;logic_name=ena	703
DS499594	1987854	1988438	ChIP.rep1_peak_37	3.18509	10.6901	8.66084	DS499594	1988902	1991249	-	ID=gene:AFUB_007070;biotype=protein_coding;description=VHS domain protein;gene_id=AFUB_007070;logic_name=ena	464
DS499594	2009410	2009814	ChIP.rep1_peak_38	4.67597	23.574	21.2182	DS499594	2008399	2009264	-	ID=gene:AFUB_007150;biotype=protein_coding;description=40S ribosomal protein S26;gene_id=AFUB_007150;logic_name=ena	147
DS499594	2049048	2049778	ChIP.rep1_peak_39	3.45581	15.3634	13.196	DS499594	2044235	2047927	-	ID=gene:AFUB_007300;biotype=protein_coding;description=serine/threonine protein kinase, putative;gene_id=AFUB_007300;logic_name=ena	1122
DS499594	2050057	2051433	ChIP.rep1_peak_40	3.16259	11.415	9.36181	DS499594	2044235	2047927	-	ID=gene:AFUB_007300;biotype=protein_coding;description=serine/threonine protein kinase, putative;gene_id=AFUB_007300;logic_name=ena	2131
DS499594	2122280	2124705	ChIP.rep1_peak_41	13.2594	131.053	127.701	DS499594	2122493	2123025	+	ID=gene:AFUB_007570;biotype=protein_coding;description=conserved hypothetical protein;gene_id=AFUB_007570;logic_name=ena	0
DS499594	2124973	2125407	ChIP.rep1_peak_42	3.69901	15.4303	13.2608	DS499594	2125012	2127493	+	ID=gene:AFUB_007580;biotype=protein_coding;description=6-phosphofructo-2-kinase 1;gene_id=AFUB_007580;logic_name=ena	0
DS499594	2170075	2171870	ChIP.rep1_peak_43	11.4246	118.645	115.356	DS499594	2172415	2173617	+	ID=gene:AFUB_007740;biotype=protein_coding;description=conserved hypothetical protein;gene_id=AFUB_007740;logic_name=ena	545
DS499594	2177833	2178115	ChIP.rep1_peak_44	3.33138	13.7735	11.6464	DS499594	2178315	2180349	+	ID=gene:AFUB_007770;biotype=protein_coding;description=molecular chaperone Hsp70;gene_id=AFUB_007770;logic_name=ena	200
DS499594	2184734	2185732	ChIP.rep1_peak_45	6.45278	46.7388	44.04	DS499594	2185654	2187037	+	ID=gene:AFUB_007800;biotype=protein_coding;description=coproporphyrinogen III oxidase, putative;gene_id=AFUB_007800;logic_name=ena	0
DS499594	2264456	2265255	ChIP.rep1_peak_46	4.09811	20.7905	18.4938	DS499594	2263030	2264163	-	ID=gene:AFUB_008080;biotype=protein_coding;description=SWIRM domain protein;gene_id=AFUB_008080;logic_name=ena	294
DS499594	2346144	2346484	ChIP.rep1_peak_47	4.1292	19.5199	17.2511	DS499594	2347387	2349710	+	ID=gene:AFUB_008170;biotype=protein_coding;description=glycerol-3-phosphate dehydrogenase, mitochondrial;gene_id=AFUB_008170;logic_name=ena	903
DS499594	2356239	2358110	ChIP.rep1_peak_48	6.09989	39.0739	36.473	DS499594	2358289	2359209	+	ID=gene:AFUB_008230;biotype=protein_coding;description=DUF814 domain protein, putative;gene_id=AFUB_008230;logic_name=ena	179
DS499594	2410397	2412304	ChIP.rep1_peak_49	7.71672	63.5024	60.6239	DS499594	2412599	2413361	+	ID=gene:AFUB_008450;biotype=protein_coding;description=conserved hypothetical protein;gene_id=AFUB_008450;logic_name=ena	295
DS499594	2537730	2538586	ChIP.rep1_peak_51	4.06209	21.4382	19.1274	DS499594	2540188	2540630	-	ID=gene:AFUB_008990;biotype=protein_coding;description=vacuolar transporter chaperon Vtc1, putative;gene_id=AFUB_008990;logic_name=ena	1602
DS499594	2738907	2739187	ChIP.rep1_peak_52	4.09687	17.9188	15.6891	DS499594	2739275	2740690	+	ID=gene:AFUB_009760;biotype=protein_coding;description=phosphoglycerate kinase PgkA, putative;gene_id=AFUB_009760;logic_name=ena	88
DS499594	2745505	2745968	ChIP.rep1_peak_53	3.69631	14.4022	12.2592	DS499594	2742713	2745250	+	ID=gene:AFUB_009780;biotype=protein_coding;description=conserved hypothetical protein;gene_id=AFUB_009780;logic_name=ena	256
DS499594	2771505	2771836	ChIP.rep1_peak_54	2.47967	6.81307	4.93352	DS499594	2773451	2778675	+	ID=gene:AFUB_009810;biotype=protein_coding;description=ABC multidrug transporter, putative;gene_id=AFUB_009810;logic_name=ena	1615
DS499594	2841326	2841868	ChIP.rep1_peak_55	4.38158	23.5853	21.2292	DS499594	2842476	2843089	+	ID=gene:AFUB_010030;biotype=protein_coding;description=conserved hypothetical protein;gene_id=AFUB_010030;logic_name=ena	608
DS499594	2844025	2844480	ChIP.rep1_peak_56	5.08805	27.7698	25.3346	DS499594	2844100	2847011	-	ID=gene:AFUB_010040;biotype=protein_coding;description=conserved hypothetical protein;gene_id=AFUB_010040;logic_name=ena	0
DS499594	2928230	2929682	ChIP.rep1_peak_57	4.86976	29.3665	26.9037	DS499594	2926334	2927917	-	ID=gene:AFUB_010350;biotype=protein_coding;description=ammonium transporter, putative;gene_id=AFUB_010350;logic_name=ena	314
DS499594	3023345	3023747	ChIP.rep1_peak_59	4.04384	19.3553	17.0905	DS499594	3023925	3024431	+	ID=gene:AFUB_010650;biotype=protein_coding;description=GPI anchored protein, putative;gene_id=AFUB_010650;logic_name=ena	178
DS499594	3103367	3104045	ChIP.rep1_peak_60	6.40173	41.1403	38.5132	DS499594	3100748	3102849	+	ID=gene:AFUB_010920;biotype=protein_coding;description=vacuolar endopolyphosphatase, putative;gene_id=AFUB_010920;logic_name=ena	519
DS499594	3202057	3202571	ChIP.rep1_peak_61	4.47088	25.3513	22.9597	DS499594	3200515	3201810	-	ID=gene:AFUB_011350;biotype=protein_coding;description=PQ loop repeat protein;gene_id=AFUB_011350;logic_name=ena	248
DS499594	3213772	3214543	ChIP.rep1_peak_62	7.61123	57.2945	54.4797	DS499594	3211160	3212173	-	ID=gene:AFUB_011390;biotype=protein_coding;description=50S ribosomal subunit protein L15;gene_id=AFUB_011390;logic_name=ena	1600
DS499594	3214727	3217980	ChIP.rep1_peak_63	6.81367	61.8453	58.9836	DS499594	3211160	3212173	-	ID=gene:AFUB_011390;biotype=protein_coding;description=50S ribosomal subunit protein L15;gene_id=AFUB_011390;logic_name=ena	2555
DS499594	3219075	3219496	ChIP.rep1_peak_64	2.73183	8.10284	6.16855	DS499594	3222531	3224561	+	ID=gene:AFUB_011400;biotype=protein_coding;description=mucin, putative;gene_id=AFUB_011400;logic_name=ena	3035
DS499594	3219668	3221683	ChIP.rep1_peak_65	4.3419	25.4967	23.1024	DS499594	3222531	3224561	+	ID=gene:AFUB_011400;biotype=protein_coding;description=mucin, putative;gene_id=AFUB_011400;logic_name=ena	848
DS499594	3253189	3255656	ChIP.rep1_peak_66	5.67568	35.8918	33.3341	DS499594	3251046	3252202	-	ID=gene:AFUB_011500;biotype=protein_coding;description=chitin biosynthesis protein (Chs7), putative;gene_id=AFUB_011500;logic_name=ena	988
DS499594	3303545	3304505	ChIP.rep1_peak_68	8.30899	76.192	73.1955	DS499594	3304168	3305719	-	ID=gene:AFUB_011730;biotype=protein_coding;description=transcriptional elongation factor Iws1, putative;gene_id=AFUB_011730;logic_name=ena	0
DS499594	3322022	3322752	ChIP.rep1_peak_69	2.60514	8.44162	6.49358	DS499594	3316871	3321471	-	ID=gene:AFUB_011800;biotype=protein_coding;description=jumonji family transcription factor, putative;gene_id=AFUB_011800;logic_name=ena	552
DS499594	3371059	3371698	ChIP.rep1_peak_71	3.19747	12.2119	10.1322	DS499594	3372754	3377274	-	ID=gene:AFUB_012010;biotype=protein_coding;description=TMEM1 family protein, putative;gene_id=AFUB_012010;logic_name=ena	1056
DS499594	3398579	3398839	ChIP.rep1_peak_72	3.07996	11.6074	9.54781	DS499594	3399241	3401598	+	ID=gene:AFUB_012080;biotype=protein_coding;description=Hsp70 chaperone Hsp88;gene_id=AFUB_012080;logic_name=ena	402
DS499594	3460045	3461161	ChIP.rep1_peak_73	12.3337	133.246	129.884	DS499594	3457079	3460023	-	ID=gene:AFUB_012300;biotype=protein_coding;description=nitrate reductase NiaD;gene_id=AFUB_012300;logic_name=ena	23
DS499594	3465345	3466444	ChIP.rep1_peak_74	8.32118	70.8849	67.9328	DS499594	3466671	3468445	+	ID=gene:AFUB_012320;biotype=protein_coding;description=nitrate transporter CrnA;gene_id=AFUB_012320;logic_name=ena	227
DS499594	3476391	3477473	ChIP.rep1_peak_75	6.02176	39.9001	37.2889	DS499594	3478286	3482050	+	ID=gene:AFUB_012380;biotype=protein_coding;description=cell wall biogenesis protein Mhp1, putative;gene_id=AFUB_012380;logic_name=ena	813
DS499594	3528951	3529261	ChIP.rep1_peak_76	3.40069	12.5469	10.4567	DS499594	3527758	3528619	-	ID=gene:AFUB_012530;biotype=protein_coding;description=C2H2 transcription factor, putative;gene_id=AFUB_012530;logic_name=ena	333
DS499594	3608989	3609452	ChIP.rep1_peak_77	3.80328	17.5193	15.2998	DS499594	3607610	3608926	+	ID=gene:AFUB_012790;biotype=protein_coding;description=GTP cyclohydrolase II, putative;gene_id=AFUB_012790;logic_name=ena	64
DS499594	3630371	3632379	ChIP.rep1_peak_78	5.98711	40.9519	38.3276	DS499594	3632723	3632941	+	ID=gene:AFUB_012890;biotype=protein_coding;description=conserved hypothetical protein;gene_id=AFUB_012890;logic_name=ena	344
DS499594	3633483	3633750	ChIP.rep1_peak_79	3.04309	9.85512	7.85458	DS499594	3632723	3632941	+	ID=gene:AFUB_012890;biotype=protein_coding;description=conserved hypothetical protein;gene_id=AFUB_012890;logic_name=ena	543
DS499594	3637294	3638460	ChIP.rep1_peak_80	3.31599	11.9288	9.85906	DS499594	3636621	3637889	-	ID=gene:AFUB_012910;biotype=protein_coding;description=phosphotyrosyl phosphatase activator;gene_id=AFUB_012910;logic_name=ena	0
DS499594	3732093	3736616	ChIP.rep1_peak_81	14.844	169.518	165.809	DS499594	3726771	3731588	+	ID=gene:AFUB_013230;biotype=protein_coding;description=pentafunctional polypeptide (AroM), putative;gene_id=AFUB_013230;logic_name=ena	506
DS499594	3754812	3755927	ChIP.rep1_peak_83	7.68329	62.2791	59.4138	DS499594	3755495	3755791	+	ID=gene:AFUB_013290;biotype=protein_coding;description=hypothetical protein;gene_id=AFUB_013290;logic_name=ena	0
DS499594	3805316	3805902	ChIP.rep1_peak_85	4.36397	21.9489	19.627	DS499594	3806264	3808238	-	ID=gene:AFUB_013470;biotype=protein_coding;description=conserved hypothetical protein;gene_id=AFUB_013470;logic_name=ena	362
DS499594	3808803	3810071	ChIP.rep1_peak_86	6.41134	48.6975	45.9742	DS499594	3810215	3811242	-	ID=gene:AFUB_013480;biotype=protein_coding;description=conserved hypothetical protein;gene_id=AFUB_013480;logic_name=ena	144
DS499594	3812004	3812395	ChIP.rep1_peak_87	3.06617	10.5499	8.5249	DS499594	3813053	3813361	+	ID=gene:AFUB_013490;biotype=protein_coding;description=hypothetical protein;gene_id=AFUB_013490;logic_name=ena	658
DS499594	3887827	3888161	ChIP.rep1_peak_88	2.80007	8.75027	6.79053	DS499594	3888554	3889010	+	ID=gene:AFUB_013840;biotype=protein_coding;description=small nuclear ribonucleoprotein (LSM7), putative;gene_id=AFUB_013840;logic_name=ena	393
DS499594	3940250	3940650	ChIP.rep1_peak_89	4.29788	20.6885	18.3935	DS499594	3938911	3940403	-	ID=gene:AFUB_014020;biotype=protein_coding;description=aminotransferase, putative;gene_id=AFUB_014020;logic_name=ena	0
DS499594	4068191	4069898	ChIP.rep1_peak_90	8.16597	65.1438	62.2481	DS499594	4067050	4068653	+	ID=gene:AFUB_014460;biotype=protein_coding;description=peptidase D, putative;gene_id=AFUB_014460;logic_name=ena	0
DS499594	4162849	4164624	ChIP.rep1_peak_91	10.1917	89.4443	86.3405	DS499594	4161997	4162570	+	ID=gene:AFUB_014770;biotype=protein_coding;description=conserved hypothetical protein;gene_id=AFUB_014770;logic_name=ena	280
DS499594	4164886	4165958	ChIP.rep1_peak_92	3.48428	13.8759	11.7462	DS499594	4168243	4170895	+	ID=gene:AFUB_014780;biotype=protein_coding;description=C6 transcription factor, putative;gene_id=AFUB_014780;logic_name=ena	2285
DS499594	4177661	4178371	ChIP.rep1_peak_93	3.49436	13.217	11.1059	DS499594	4178219	4181212	+	ID=gene:AFUB_014820;biotype=protein_coding;description=heat shock protein Hsp98/Hsp104/ClpA, putative;gene_id=AFUB_014820;logic_name=ena	0
DS499594	4230356	4231413	ChIP.rep1_peak_94	5.61422	32.3928	29.8844	DS499594	4231657	4239048	+	ID=gene:AFUB_014990;biotype=protein_coding;description=alpha-1,3-glucan synthase, putative;gene_id=AFUB_014990;logic_name=ena	244
DS499594	4252726	4253510	ChIP.rep1_peak_95	4.13956	19.5738	17.3036	DS499594	4251890	4253924	-	ID=gene:AFUB_015030;biotype=protein_coding;description=MFS multidrug transporter, putative;gene_id=AFUB_015030;logic_name=ena	0
DS499594	4274974	4275430	ChIP.rep1_peak_96	3.60997	14.2465	12.1073	DS499594	4273781	4274754	+	ID=gene:AFUB_015080;biotype=protein_coding;description=hypothetical protein;gene_id=AFUB_015080;logic_name=ena	221
DS499594	4415701	4416446	ChIP.rep1_peak_100	3.72574	17.6112	15.3893	DS499594	4416810	4418112	+	ID=gene:AFUB_015530;biotype=protein_coding;description=extracellular cell wall glucanase Crf1/allergen Asp F9;gene_id=AFUB_015530;logic_name=ena	364
DS499594	4474612	4475048	ChIP.rep1_peak_101	4.26262	21.1054	18.8015	DS499594	4473517	4473783	+	ID=gene:AFUB_015790;biotype=protein_coding;description=conserved hypothetical protein;gene_id=AFUB_015790;logic_name=ena	830
DS499594	4512444	4514226	ChIP.rep1_peak_102	5.21211	35.3974	32.8467	DS499594	4517438	4518718	+	ID=gene:AFUB_015960;biotype=protein_coding;description=C2H2 type conidiation transcription factor BrlA;gene_id=AFUB_015960;logic_name=ena	3212
DS499594	4608378	4608786	ChIP.rep1_peak_104	4.19695	19.8705	17.5934	DS499594	4607392	4608148	-	ID=gene:AFUB_016230;biotype=protein_coding;description=TCTP family protein;gene_id=AFUB_016230;logic_name=ena	231
DS499594	4670448	4672057	ChIP.rep1_peak_105	5.12231	30.8413	28.3544	DS499594	4667984	4668930	+	ID=gene:AFUB_016450;biotype=protein_coding;description=HLH DNA binding domain protein, putative;gene_id=AFUB_016450;logic_name=ena	1519
DS499595	26118	26371	ChIP.rep1_peak_106	3.28662	11.3567	9.30567	DS499595	26598	28327	+	ID=gene:AFUB_017260;biotype=protein_coding;description=neutral amino acid permease;gene_id=AFUB_017260;logic_name=ena	227
DS499595	164683	166022	ChIP.rep1_peak_107	4.60322	24.1768	21.8078	DS499595	165971	167724	-	ID=gene:AFUB_017860;biotype=protein_coding;description=MFS multidrug transporter, putative;gene_id=AFUB_017860;logic_name=ena	0
DS499595	257833	258991	ChIP.rep1_peak_108	3.17577	12.9304	10.8285	DS499595	256667	257503	-	ID=gene:AFUB_018220;biotype=protein_coding;description=GPI anchored cell wall protein (Dan4), putative;gene_id=AFUB_018220;logic_name=ena	331
DS499595	288322	288692	ChIP.rep1_peak_109	4.00987	22.5258	20.1919	DS499595	285982	288089	+	ID=gene:AFUB_018330;biotype=protein_coding;description=serine peptidase, putative;gene_id=AFUB_018330;logic_name=ena	234
DS499595	330844	333803	ChIP.rep1_peak_110	7.57416	57.0835	54.2711	DS499595	329784	330818	+	ID=gene:AFUB_018500;biotype=protein_coding;description=aldo-keto reductase, putative;gene_id=AFUB_018500;logic_name=ena	27
DS499595	450305	450613	ChIP.rep1_peak_111	3.12376	10.6182	8.59138	DS499595	450743	451880	+	ID=gene:AFUB_018900;biotype=protein_coding;description=conserved hypothetical protein;gene_id=AFUB_018900;logic_name=ena	130
DS499595	507212	507513	ChIP.rep1_peak_112	2.142	5.14427	3.35451	DS499595	508499	509245	+	ID=gene:AFUB_019160;biotype=protein_coding;description=C2H2 finger domain protein, putative;gene_id=AFUB_019160;logic_name=ena	986
DS499595	573893	574404	ChIP.rep1_peak_114	4.68003	27.2319	24.8059	DS499595	574625	575548	+	ID=gene:AFUB_019400;biotype=protein_coding;description=cortical patch protein SUR7, putative;gene_id=AFUB_019400;logic_name=ena	221
DS499595	643495	643905	ChIP.rep1_peak_115	4.5844	23.4283	21.0755	DS499595	637719	642404	+	ID=gene:AFUB_019620;biotype=protein_coding;description=cell polarity protein (Tea1), putative;gene_id=AFUB_019620;logic_name=ena	1092
DS499595	686162	686450	ChIP.rep1_peak_116	3.53706	13.6564	11.5325	DS499595	687105	687607	-	ID=gene:AFUB_019800;biotype=protein_coding;description=mitochondrial DnaJ chaperone (Tim14), putative;gene_id=AFUB_019800;logic_name=ena	655
DS499595	695884	696821	ChIP.rep1_peak_117	7.05934	53.5907	50.8142	DS499595	697104	697553	-	ID=gene:AFUB_019840;biotype=protein_coding;description=hypothetical protein;gene_id=AFUB_019840;logic_name=ena	283
DS499595	763208	763562	ChIP.rep1_peak_118	2.74069	8.63966	6.68409	DS499595	761142	763009	+	ID=gene:AFUB_020060;biotype=protein_coding;description=nucleoside transporter, putative;gene_id=AFUB_020060;logic_name=ena	200
DS499595	768090	768485	ChIP.rep1_peak_119	3.77441	16.0626	13.8776	DS499595	769882	779445	-	ID=gene:AFUB_020090;biotype=protein_coding;description=pre-mRNA splicing factor (Prp8), putative;gene_id=AFUB_020090;logic_name=ena	1397
DS499595	769083	769411	ChIP.rep1_peak_120	4.04506	18.5148	16.2702	DS499595	769882	779445	-	ID=gene:AFUB_020090;biotype=protein_coding;description=pre-mRNA splicing factor (Prp8), putative;gene_id=AFUB_020090;logic_name=ena	471
DS499595	810347	810924	ChIP.rep1_peak_121	2.86567	8.51821	6.5675	DS499595	808015	809473	-	ID=gene:AFUB_020180;biotype=protein_coding;description=cell wall glucanase (Utr2), putative;gene_id=AFUB_020180;logic_name=ena	875
DS499595	852008	852569	ChIP.rep1_peak_122	4.11603	19.1633	16.9028	DS499595	847778	849640	+	ID=gene:AFUB_020340;biotype=protein_coding;description=glycosyl hydrolase, putative;gene_id=AFUB_020340;logic_name=ena	2369
DS499595	1011227	1012784	ChIP.rep1_peak_124	4.70228	25.3692	22.9771	DS499595	1009120	1010567	-	ID=gene:AFUB_020910;biotype=protein_coding;description=mitochondrial import receptor subunit (Tom37), putative;gene_id=AFUB_020910;logic_name=ena	661
DS499595	1014619	1015129	ChIP.rep1_peak_125	2.94681	9.6083	7.61705	DS499595	1018477	1019264	-	ID=gene:AFUB_020920;biotype=protein_coding;description=conserved hypothetical protein;gene_id=AFUB_020920;logic_name=ena	3348
DS499595	1020244	1020941	ChIP.rep1_peak_126	3.73133	15.3337	13.1668	DS499595	1021252	1022313	+	ID=gene:AFUB_020930;biotype=protein_coding;description=plasma membrane low affinity zinc ion transporter, putative;gene_id=AFUB_020930;logic_name=ena	311
DS499595	1083963	1084239	ChIP.rep1_peak_127	3.70492	15.2052	13.0418	DS499595	1081814	1083520	-	ID=gene:AFUB_021080;biotype=protein_coding;description=alpha,alpha-trehalose-phosphate synthase subunit, putative;gene_id=AFUB_021080;logic_name=ena	444
DS499595	1103866	1105445	ChIP.rep1_peak_128	4.18114	19.4959	17.2282	DS499595	1106712	1107752	+	ID=gene:AFUB_021150;biotype=protein_coding;description=GPR/FUN34 family protein;gene_id=AFUB_021150;logic_name=ena	1267
DS499595	1137451	1137990	ChIP.rep1_peak_129	4.7501	23.9496	21.5854	DS499595	1142020	1143849	+	ID=gene:AFUB_021240;biotype=protein_coding;description=conserved hypothetical protein;gene_id=AFUB_021240;logic_name=ena	4030
DS499595	1138327	1141305	ChIP.rep1_peak_130	7.14653	58.442	55.6158	DS499595	1142020	1143849	+	ID=gene:AFUB_021240;biotype=protein_coding;description=conserved hypothetical protein;gene_id=AFUB_021240;logic_name=ena	715
DS499595	1144722	1145077	ChIP.rep1_peak_131	3.91886	17.8639	15.6356	DS499595	1142020	1143849	+	ID=gene:AFUB_021240;biotype=protein_coding;description=conserved hypothetical protein;gene_id=AFUB_021240;logic_name=ena	874
DS499595	1145865	1146353	ChIP.rep1_peak_132	3.13942	10.6901	8.66084	DS499595	1142020	1143849	+	ID=gene:AFUB_021240;biotype=protein_coding;description=conserved hypothetical protein;gene_id=AFUB_021240;logic_name=ena	2017
DS499595	1147733	1149560	ChIP.rep1_peak_133	2.99802	12.322	10.239	DS499595	1149427	1149576	-	ID=gene:AFUB_021250;biotype=protein_coding;description=conserved hypothetical protein;gene_id=AFUB_021250;logic_name=ena	0
DS499595	1149848	1151383	ChIP.rep1_peak_134	9.33854	79.7436	76.7148	DS499595	1150804	1154174	+	ID=gene:AFUB_021260;biotype=protein_coding;description=conserved hypothetical protein;gene_id=AFUB_021260;logic_name=ena	0
DS499595	1377049	1377910	ChIP.rep1_peak_138	7.50426	61.6805	58.8203	DS499595	1375710	1376924	+	ID=gene:AFUB_022080;biotype=protein_coding;description=hypothetical protein;gene_id=AFUB_022080;logic_name=ena	126
DS499595	1555972	1556489	ChIP.rep1_peak_140	4.22625	20.021	17.7407	DS499595	1558288	1559558	+	ID=gene:AFUB_022650;biotype=protein_coding;description=conserved hypothetical protein;gene_id=AFUB_022650;logic_name=ena	1799
DS499595	1556750	1557183	ChIP.rep1_peak_141	3.4146	13.2994	11.186	DS499595	1558288	1559558	+	ID=gene:AFUB_022650;biotype=protein_coding;description=conserved hypothetical protein;gene_id=AFUB_022650;logic_name=ena	1105
DS499595	1578942	1579195	ChIP.rep1_peak_142	3.07647	10.0036	7.99797	DS499595	1577724	1578413	-	ID=gene:AFUB_022720;biotype=protein_coding;description=conserved hypothetical protein;gene_id=AFUB_022720;logic_name=ena	530
DS499595	1580737	1581242	ChIP.rep1_peak_143	5.68195	33.5389	31.0145	DS499595	1577724	1578413	-	ID=gene:AFUB_022720;biotype=protein_coding;description=conserved hypothetical protein;gene_id=AFUB_022720;logic_name=ena	2325
DS499595	1581576	1582542	ChIP.rep1_peak_144	4.94768	27.7293	25.2953	DS499595	1577724	1578413	-	ID=gene:AFUB_022720;biotype=protein_coding;description=conserved hypothetical protein;gene_id=AFUB_022720;logic_name=ena	3164
DS499595	1583337	1584433	ChIP.rep1_peak_145	6.1075	42.9308	40.2799	DS499595	1577724	1578413	-	ID=gene:AFUB_022720;biotype=protein_coding;description=conserved hypothetical protein;gene_id=AFUB_022720;logic_name=ena	4925
DS499595	1584852	1585237	ChIP.rep1_peak_146	4.58441	22.1334	19.8079	DS499595	1577724	1578413	-	ID=gene:AFUB_022720;biotype=protein_coding;description=conserved hypothetical protein;gene_id=AFUB_022720;logic_name=ena	6440
DS499595	1588660	1589287	ChIP.rep1_peak_147	5.10106	28.5581	26.1092	DS499595	1592063	1593852	-	ID=gene:AFUB_022730;biotype=protein_coding;description=conserved hypothetical protein;gene_id=AFUB_022730;logic_name=ena	2776
DS499595	1598174	1599110	ChIP.rep1_peak_148	5.29174	32.1756	29.6697	DS499595	1599437	1601504	+	ID=gene:AFUB_022760;biotype=protein_coding;description=siderochrome-iron transporter MirC;gene_id=AFUB_022760;logic_name=ena	327
DS499595	1620376	1621690	ChIP.rep1_peak_149	7.16989	48.4547	45.7343	DS499595	1619521	1621023	-	ID=gene:AFUB_022840;biotype=protein_coding;description=dienelactone hydrolase;gene_id=AFUB_022840;logic_name=ena	0
DS499595	1627108	1627560	ChIP.rep1_peak_150	3.54629	15.1446	12.9827	DS499595	1628409	1630669	-	ID=gene:AFUB_022870;biotype=protein_coding;description=MFS multidrug transporter, putative;gene_id=AFUB_022870;logic_name=ena	849
DS499595	1639152	1641341	ChIP.rep1_peak_151	9.7066	90.8092	87.693	DS499595	1640096	1640421	+	ID=gene:AFUB_022910;biotype=protein_coding;description=hypothetical protein;gene_id=AFUB_022910;logic_name=ena	0
DS499595	1669218	1670783	ChIP.rep1_peak_152	7.41017	67.5254	64.607	DS499595	1670581	1671536	+	ID=gene:AFUB_023030;biotype=protein_coding;description=conserved hypothetical protein;gene_id=AFUB_023030;logic_name=ena	0
DS499595	1717126	1717421	ChIP.rep1_peak_153	3.696	16.6832	14.4834	DS499595	1713670	1715954	-	ID=gene:AFUB_023180;biotype=protein_coding;description=DUF907 domain protein;gene_id=AFUB_023180;logic_name=ena	1173
DS499595	1941906	1943799	ChIP.rep1_peak_154	7.95239	64.4146	61.5272	DS499595	1944208	1945771	-	ID=gene:AFUB_023720;biotype=protein_coding;description=L-ornithine N5-oxygenase SidA;gene_id=AFUB_023720;logic_name=ena	409
DS499595	2004280	2004838	ChIP.rep1_peak_157	3.54748	14.6693	12.5199	DS499595	1996439	1998506	-	ID=gene:AFUB_023920;biotype=protein_coding;description=APSES transcription factor StuA;gene_id=AFUB_023920;logic_name=ena	5775
DS499595	2005527	2005802	ChIP.rep1_peak_158	3.43759	13.6436	11.5208	DS499595	2011210	2012893	-	ID=gene:AFUB_023930;biotype=protein_coding;description=myo-inositol transporter;gene_id=AFUB_023930;logic_name=ena	5408
DS499595	2006546	2007202	ChIP.rep1_peak_159	4.32251	22.0314	19.708	DS499595	2011210	2012893	-	ID=gene:AFUB_023930;biotype=protein_coding;description=myo-inositol transporter;gene_id=AFUB_023930;logic_name=ena	4008
DS499595	2007986	2008440	ChIP.rep1_peak_160	2.81696	8.48177	6.5322	DS499595	2011210	2012893	-	ID=gene:AFUB_023930;biotype=protein_coding;description=myo-inositol transporter;gene_id=AFUB_023930;logic_name=ena	2770
DS499595	2008992	2009768	ChIP.rep1_peak_161	4.23008	21.5253	19.2126	DS499595	2011210	2012893	-	ID=gene:AFUB_023930;biotype=protein_coding;description=myo-inositol transporter;gene_id=AFUB_023930;logic_name=ena	1442
DS499595	2078233	2079751	ChIP.rep1_peak_162	9.06884	93.0272	89.8956	DS499595	2079545	2082265	+	ID=gene:AFUB_024090;biotype=protein_coding;description=phospholipid metabolism enzyme regulator, putative;gene_id=AFUB_024090;logic_name=ena	0
DS499595	2206191	2206520	ChIP.rep1_peak_164	3.07305	10.3844	8.36584	DS499595	2201750	2206659	+	ID=gene:AFUB_024570;biotype=protein_coding;description=RING finger membrane protein;gene_id=AFUB_024570;logic_name=ena	0
DS499595	2346164	2347894	ChIP.rep1_peak_165	9.19123	80.6157	77.5796	DS499595	2347238	2349764	-	ID=gene:AFUB_025110;biotype=protein_coding;description=ATP-dependent RNA helicase (Hrh1), putative;gene_id=AFUB_025110;logic_name=ena	0
DS499595	2372309	2374596	ChIP.rep1_peak_166	15.1229	169.694	165.982	DS499595	2371120	2372079	+	ID=gene:AFUB_025200;biotype=protein_coding;description=fungal specific trascription factor, putative;gene_id=AFUB_025200;logic_name=ena	231
DS499595	2374854	2375107	ChIP.rep1_peak_167	2.65077	7.11012	5.21786	DS499595	2375617	2376863	+	ID=gene:AFUB_025210;biotype=protein_coding;description=endo-beta-1,6-glucanase, putative;gene_id=AFUB_025210;logic_name=ena	510
DS499595	2413933	2414495	ChIP.rep1_peak_168	4.64071	22.7383	20.4001	DS499595	2411799	2413282	-	ID=gene:AFUB_025370;biotype=protein_coding;description=universal stress protein family domain protein;gene_id=AFUB_025370;logic_name=ena	652
DS499595	2416517	2417897	ChIP.rep1_peak_169	6.8102	55.329	52.534	DS499595	2415303	2416136	-	ID=gene:AFUB_025380;biotype=protein_coding;description=conserved hypothetical protein;gene_id=AFUB_025380;logic_name=ena	382
DS499595	2418930	2419327	ChIP.rep1_peak_170	2.84597	9.66631	7.67275	DS499595	2419694	2421375	-	ID=gene:AFUB_025390;biotype=protein_coding;description=endoglucanase/cellulase, putative;gene_id=AFUB_025390;logic_name=ena	367
DS499595	2449361	2449805	ChIP.rep1_peak_171	5.08877	30.289	27.8108	DS499595	2451259	2453027	+	ID=gene:AFUB_025500;biotype=protein_coding;description=RING finger domain protein, putative;gene_id=AFUB_025500;logic_name=ena	1454
DS499595	2675889	2681101	ChIP.rep1_peak_172	10.5999	109.436	106.201	DS499595	2673379	2674924	-	ID=gene:AFUB_026340;biotype=protein_coding;description=C2H2 transcription factor (RfeC), putative;gene_id=AFUB_026340;logic_name=ena	966
DS499595	2681712	2681993	ChIP.rep1_peak_173	3.30247	12.7424	10.6456	DS499595	2682907	2684714	-	ID=gene:AFUB_026350;biotype=protein_coding;description=amino acid permease;gene_id=AFUB_026350;logic_name=ena	914
DS499595	2704890	2706367	ChIP.rep1_peak_174	3.57757	14.8218	12.6679	DS499595	2706093	2706851	-	ID=gene:AFUB_026450;biotype=protein_coding;description=conserved hypothetical protein;gene_id=AFUB_026450;logic_name=ena	0
DS499595	2809212	2809553	ChIP.rep1_peak_175	3.39214	13.4158	11.2988	DS499595	2807967	2808830	-	ID=gene:AFUB_026790;biotype=protein_coding;description=triosephosphate isomerase;gene_id=AFUB_026790;logic_name=ena	383
DS499595	2841272	2841804	ChIP.rep1_peak_176	6.25321	44.2312	41.5642	DS499595	2836715	2838887	+	ID=gene:AFUB_026930;biotype=protein_coding;description=origin recognition complex subunit Orc4, putative;gene_id=AFUB_026930;logic_name=ena	2386
DS499595	2949564	2952638	ChIP.rep1_peak_177	13.4952	182.62	178.641	DS499595	2949526	2949982	+	ID=gene:AFUB_027280;biotype=protein_coding;description=hypothetical protein;gene_id=AFUB_027280;logic_name=ena	0
DS499595	3005325	3006681	ChIP.rep1_peak_178	8.3843	72.8948	69.9253	DS499595	3003713	3004312	-	ID=gene:AFUB_027520;biotype=protein_coding;description=conserved hypothetical protein;gene_id=AFUB_027520;logic_name=ena	1014
DS499595	3012032	3012650	ChIP.rep1_peak_179	4.99457	30.4546	27.9743	DS499595	3014386	3015660	+	ID=gene:AFUB_027530;biotype=protein_coding;description=C2H2 transcription factor (Crea), putative;gene_id=AFUB_027530;logic_name=ena	1736
DS499595	3016193	3016717	ChIP.rep1_peak_180	3.95612	17.7822	15.5559	DS499595	3014386	3015660	+	ID=gene:AFUB_027530;biotype=protein_coding;description=C2H2 transcription factor (Crea), putative;gene_id=AFUB_027530;logic_name=ena	534
DS499595	3027402	3028843	ChIP.rep1_peak_181	6.13392	43.5148	40.8566	DS499595	3025868	3026999	-	ID=gene:AFUB_027570;biotype=protein_coding;description=conserved hypothetical protein;gene_id=AFUB_027570;logic_name=ena	404
DS499595	3187624	3188426	ChIP.rep1_peak_182	4.60148	27.0917	24.6684	DS499595	3188406	3190450	+	ID=gene:AFUB_028160;biotype=protein_coding;description=MFS multidrug transporter, putative;gene_id=AFUB_028160;logic_name=ena	0
DS499595	3291186	3291899	ChIP.rep1_peak_184	3.85786	18.6131	16.3661	DS499595	3292533	3295391	+	ID=gene:AFUB_028540;biotype=protein_coding;description=mitochondrial AAA ATPase, putative;gene_id=AFUB_028540;logic_name=ena	634
DS499595	3341292	3341967	ChIP.rep1_peak_185	5.15422	32.8428	30.3281	DS499595	3342152	3343205	-	ID=gene:AFUB_028740;biotype=protein_coding;description=cytochrome c;gene_id=AFUB_028740;logic_name=ena	185
DS499595	3351939	3356690	ChIP.rep1_peak_186	13.3635	159.157	155.598	DS499595	3348124	3350582	-	ID=gene:AFUB_028770;biotype=protein_coding;description=meiosis induction protein kinase (Ime2), putative;gene_id=AFUB_028770;logic_name=ena	1358
DS499595	3389560	3390083	ChIP.rep1_peak_187	3.30475	12.9731	10.8694	DS499595	3384004	3386118	-	ID=gene:AFUB_028890;biotype=protein_coding;description=transcriptional regulator Medusa;gene_id=AFUB_028890;logic_name=ena	3443
DS499595	3390251	3391785	ChIP.rep1_peak_188	4.53348	23.4808	21.1269	DS499595	3384004	3386118	-	ID=gene:AFUB_028890;biotype=protein_coding;description=transcriptional regulator Medusa;gene_id=AFUB_028890;logic_name=ena	4134
DS499595	3444860	3446797	ChIP.rep1_peak_189	4.59331	28.0152	25.5759	DS499595	3447422	3453164	+	ID=gene:AFUB_029080;biotype=protein_coding;description=chitin synthase ChsE;gene_id=AFUB_029080;logic_name=ena	625
DS499595	3468830	3469792	ChIP.rep1_peak_191	5.36903	31.856	29.355	DS499595	3470893	3474210	+	ID=gene:AFUB_029130;biotype=protein_coding;description=KH domain protein;gene_id=AFUB_029130;logic_name=ena	1101
DS499595	3584806	3585866	ChIP.rep1_peak_192	4.66863	26.5052	24.0922	DS499595	3586825	3587151	-	ID=gene:AFUB_029470;biotype=protein_coding;description=hypothetical protein;gene_id=AFUB_029470;logic_name=ena	959
DS499595	3587388	3587839	ChIP.rep1_peak_193	4.87907	27.6977	25.2645	DS499595	3586825	3587151	-	ID=gene:AFUB_029470;biotype=protein_coding;description=hypothetical protein;gene_id=AFUB_029470;logic_name=ena	238
DS499595	3795128	3795391	ChIP.rep1_peak_196	2.8744	9.09264	7.12011	DS499595	3796356	3798115	+	ID=gene:AFUB_030220;biotype=protein_coding;description=MFS monosaccharide transporter, putative;gene_id=AFUB_030220;logic_name=ena	965
DS499595	3795674	3795940	ChIP.rep1_peak_197	3.05689	10.3095	8.2933	DS499595	3796356	3798115	+	ID=gene:AFUB_030220;biotype=protein_coding;description=MFS monosaccharide transporter, putative;gene_id=AFUB_030220;logic_name=ena	416
DS499595	3844508	3844873	ChIP.rep1_peak_198	3.43634	14.5614	12.4148	DS499595	3840876	3841982	-	ID=gene:AFUB_030360;biotype=protein_coding;description=CCAAT-binding transcription factor subunit HAPB;gene_id=AFUB_030360;logic_name=ena	2527
DS499595	3881116	3881390	ChIP.rep1_peak_199	3.65931	17.2359	15.0233	DS499595	3884645	3886363	-	ID=gene:AFUB_030450;biotype=protein_coding;description=oxidoreductase, putative;gene_id=AFUB_030450;logic_name=ena	3255
DS499595	3881579	3882129	ChIP.rep1_peak_200	3.92373	17.3442	15.1288	DS499595	3884645	3886363	-	ID=gene:AFUB_030450;biotype=protein_coding;description=oxidoreductase, putative;gene_id=AFUB_030450;logic_name=ena	2516
DS499595	3992782	3995671	ChIP.rep1_peak_201	13.1854	144.286	140.859	DS499595	3989705	3992194	-	ID=gene:AFUB_030840;biotype=protein_coding;description=conserved hypothetical protein;gene_id=AFUB_030840;logic_name=ena	589
DS499595	4015800	4016246	ChIP.rep1_peak_202	3.08713	10.6488	8.62089	DS499595	4012138	4014587	-	ID=gene:AFUB_030910;biotype=protein_coding;description=small oligopeptide transporter, OPT family;gene_id=AFUB_030910;logic_name=ena	1214
DS499595	4025232	4027002	ChIP.rep1_peak_203	3.39629	25.913	23.5112	DS499595	4023884	4024774	+	ID=gene:AFUB_030950;biotype=protein_coding;description=hypothetical protein;gene_id=AFUB_030950;logic_name=ena	459
DS499595	4271502	4275316	ChIP.rep1_peak_204	8.00292	73.6222	70.6465	DS499595	4268458	4271031	-	ID=gene:AFUB_031910;biotype=protein_coding;description=C2H2 finger domain protein, putative;gene_id=AFUB_031910;logic_name=ena	472
DS499595	4281629	4282184	ChIP.rep1_peak_205	3.26593	11.4798	9.4246	DS499595	4282927	4286818	+	ID=gene:AFUB_031920;biotype=protein_coding;description=cell division control protein Cdc25, putative;gene_id=AFUB_031920;logic_name=ena	743
DS499595	4355233	4355724	ChIP.rep1_peak_206	3.38254	13.5937	11.4719	DS499595	4356006	4358084	+	ID=gene:AFUB_032190;biotype=protein_coding;description=conserved hypothetical protein;gene_id=AFUB_032190;logic_name=ena	282
DS499595	4550330	4552331	ChIP.rep1_peak_208	7.014	49.5232	46.791	DS499595	4550371	4553501	+	ID=gene:AFUB_032860;biotype=protein_coding;description=hypothetical protein;gene_id=AFUB_032860;logic_name=ena	0
DS499595	4552749	4555019	ChIP.rep1_peak_209	8.68885	79.2041	76.1807	DS499595	4550371	4553501	+	ID=gene:AFUB_032860;biotype=protein_coding;description=hypothetical protein;gene_id=AFUB_032860;logic_name=ena	0
DS499595	4652028	4652371	ChIP.rep1_peak_210	3.89278	17.7279	15.5031	DS499595	4644525	4651186	+	ID=gene:AFUB_033290;biotype=protein_coding;description=polyketide synthetase PksP;gene_id=AFUB_033290;logic_name=ena	843
DS499596	193484	193848	ChIP.rep1_peak_211	6.0099	40.2504	37.6347	DS499596	193963	196139	-	ID=gene:AFUB_034640;biotype=protein_coding;description=copper amine oxidase, putative;gene_id=AFUB_034640;logic_name=ena	115
DS499596	196225	196531	ChIP.rep1_peak_212	3.88474	15.8001	13.6218	DS499596	193963	196139	-	ID=gene:AFUB_034640;biotype=protein_coding;description=copper amine oxidase, putative;gene_id=AFUB_034640;logic_name=ena	87
DS499596	208844	209482	ChIP.rep1_peak_213	5.67568	35.8918	33.3341	DS499596	209610	210152	+	ID=gene:AFUB_034690;biotype=protein_coding;description=heat shock protein Hsp30/Hsp42, putative;gene_id=AFUB_034690;logic_name=ena	128
DS499596	218300	218701	ChIP.rep1_peak_214	6.45729	42.3247	39.6818	DS499596	218371	219952	+	ID=gene:AFUB_034740;biotype=protein_coding;description=Ketol-acid reductoisomerase;gene_id=AFUB_034740;logic_name=ena	0
DS499596	276555	276880	ChIP.rep1_peak_215	2.90818	9.79339	7.79549	DS499596	274445	275970	-	ID=gene:AFUB_034980;biotype=protein_coding;description=Indoleamine 2,3-dioxygenase subfamily;gene_id=AFUB_034980;logic_name=ena	586
DS499596	302998	303425	ChIP.rep1_peak_217	4.02524	20.9397	18.6397	DS499596	303949	305602	+	ID=gene:AFUB_035090;biotype=protein_coding;description=metacaspase CasB;gene_id=AFUB_035090;logic_name=ena	524
DS499596	317180	318396	ChIP.rep1_peak_218	4.0594	20.2888	18.003	DS499596	313897	315764	-	ID=gene:AFUB_035140;biotype=protein_coding;description=C2H2 finger domain protein, putative;gene_id=AFUB_035140;logic_name=ena	1417
DS499596	384695	385481	ChIP.rep1_peak_220	3.55693	13.2669	11.1544	DS499596	386980	388788	-	ID=gene:AFUB_035330;biotype=protein_coding;description=sexual development transcription factor NsdD;gene_id=AFUB_035330;logic_name=ena	1499
DS499596	505910	506693	ChIP.rep1_peak_221	2.8712	9.61358	7.6219	DS499596	504450	505344	+	ID=gene:AFUB_035750;biotype=protein_coding;description=oxidoreductase, short chain dehydrogenase/reductase family superfamily;gene_id=AFUB_035750;logic_name=ena	567
DS499596	555168	555778	ChIP.rep1_peak_222	3.13221	11.6743	9.61245	DS499596	553702	554585	+	ID=gene:AFUB_035980;biotype=protein_coding;description=conserved hypothetical protein;gene_id=AFUB_035980;logic_name=ena	584
DS499596	581173	581913	ChIP.rep1_peak_224	4.61279	23.9024	21.5391	DS499596	578003	580479	-	ID=gene:AFUB_036090;biotype=protein_coding;description=extracellular serine-threonine rich protein;gene_id=AFUB_036090;logic_name=ena	695
DS499596	582087	583305	ChIP.rep1_peak_225	9.64436	82.0865	79.0399	DS499596	583762	585761	-	ID=gene:AFUB_036100;biotype=protein_coding;description=conserved hypothetical protein;gene_id=AFUB_036100;logic_name=ena	457
DS499596	636536	636972	ChIP.rep1_peak_226	4.48183	21.3069	18.9989	DS499596	634753	636233	-	ID=gene:AFUB_036290;biotype=protein_coding;description=MFS transporter, putative;gene_id=AFUB_036290;logic_name=ena	304
DS499596	748541	749959	ChIP.rep1_peak_227	5.36626	29.9515	27.4785	DS499596	739795	747168	-	ID=gene:AFUB_036630;biotype=protein_coding;description=sensor histidine kinase/response regulator, putative;gene_id=AFUB_036630;logic_name=ena	1374
DS499596	860203	860831	ChIP.rep1_peak_228	3.45756	13.7431	11.6177	DS499596	857377	860064	+	ID=gene:AFUB_036980;biotype=protein_coding;description=small oligopeptide transporter, OPT family;gene_id=AFUB_036980;logic_name=ena	140
DS499596	1019439	1019732	ChIP.rep1_peak_229	3.05689	10.3095	8.2933	DS499596	1019910	1020799	-	ID=gene:AFUB_037570;biotype=protein_coding;description=conserved hypothetical protein;gene_id=AFUB_037570;logic_name=ena	178
DS499596	1066993	1067246	ChIP.rep1_peak_230	3.01694	10.3162	8.29979	DS499596	1066928	1069705	+	ID=gene:AFUB_037730;biotype=protein_coding;description=glutamyl-tRNA(Gln) amidotransferase, B subunit;gene_id=AFUB_037730;logic_name=ena	0
DS499596	1099513	1099843	ChIP.rep1_peak_231	3.18392	11.5182	9.46139	DS499596	1100975	1102951	+	ID=gene:AFUB_037850;biotype=protein_coding;description=bZIP transcription factor (AtfA), putative;gene_id=AFUB_037850;logic_name=ena	1132
DS499596	1133066	1133396	ChIP.rep1_peak_232	4.50264	23.9508	21.5866	DS499596	1130993	1131734	-	ID=gene:AFUB_037960;biotype=protein_coding;description=conserved hypothetical protein;gene_id=AFUB_037960;logic_name=ena	1333
DS499596	1212965	1213322	ChIP.rep1_peak_233	4.21984	21.1727	18.8672	DS499596	1213666	1214469	+	ID=gene:AFUB_038170;biotype=protein_coding;description=cell wall protein, putative;gene_id=AFUB_038170;logic_name=ena	344
DS499596	1221160	1223496	ChIP.rep1_peak_234	8.37894	84.7721	81.7048	DS499596	1224072	1225787	+	ID=gene:AFUB_038200;biotype=protein_coding;description=bZIP transcription factor (MeaB), putative;gene_id=AFUB_038200;logic_name=ena	576
DS499596	1344645	1346054	ChIP.rep1_peak_236	5.32439	32.7356	30.2225	DS499596	1342528	1343855	-	ID=gene:AFUB_038630;biotype=protein_coding;description=protein serine/threonine kinase (Ran1), putative;gene_id=AFUB_038630;logic_name=ena	791
DS499596	1346206	1347388	ChIP.rep1_peak_237	6.29862	43.196	40.5412	DS499596	1348747	1351298	-	ID=gene:AFUB_038640;biotype=protein_coding;description=serine/threonine protein kinase (Prp4), putative;gene_id=AFUB_038640;logic_name=ena	1359
DS499596	1398819	1399073	ChIP.rep1_peak_239	2.69941	7.95726	6.02866	DS499596	1395374	1397818	-	ID=gene:AFUB_038840;biotype=protein_coding;description=acetolactate synthase, large subunit, putative;gene_id=AFUB_038840;logic_name=ena	1002
DS499596	1509353	1509830	ChIP.rep1_peak_240	3.18947	11.1273	9.08343	DS499596	1507935	1508900	+	ID=gene:AFUB_039200;biotype=protein_coding;description=vacuolar iron transporter Ccc1, putative;gene_id=AFUB_039200;logic_name=ena	454
DS499596	1510483	1511867	ChIP.rep1_peak_241	4.23264	25.1036	22.7166	DS499596	1512399	1513770	+	ID=gene:AFUB_039210;biotype=protein_coding;description=aureobasidin resistance protein Aur1;gene_id=AFUB_039210;logic_name=ena	532
DS499596	1593316	1593871	ChIP.rep1_peak_242	2.66094	7.94135	6.01339	DS499596	1593983	1598003	-	ID=gene:AFUB_039490;biotype=protein_coding;description=ABC transporter, putative;gene_id=AFUB_039490;logic_name=ena	112
DS499596	1605323	1606277	ChIP.rep1_peak_243	6.18014	41.2244	38.5962	DS499596	1607588	1607964	+	ID=gene:AFUB_039510;biotype=protein_coding;description=hypothetical protein;gene_id=AFUB_039510;logic_name=ena	1311
DS499596	1884395	1885756	ChIP.rep1_peak_244	4.85973	28.2765	25.8323	DS499596	1886666	1888100	+	ID=gene:AFUB_040640;biotype=protein_coding;description=hypothetical protein;gene_id=AFUB_040640;logic_name=ena	910
DS499596	1971200	1971899	ChIP.rep1_peak_245	3.64385	15.4045	13.2357	DS499596	1967832	1969679	-	ID=gene:AFUB_041000;biotype=protein_coding;description=cell wall protein, putative;gene_id=AFUB_041000;logic_name=ena	1522
DS499596	1987138	1987393	ChIP.rep1_peak_246	2.52583	6.73387	4.85871	DS499596	1984938	1987245	-	ID=gene:AFUB_041060;biotype=protein_coding;description=C6 transcription factor (OTam), putative;gene_id=AFUB_041060;logic_name=ena	0
DS499596	1988767	1989208	ChIP.rep1_peak_247	3.30541	12.9765	10.8727	DS499596	1990125	1990717	-	ID=gene:AFUB_041070;biotype=protein_coding;description=polymerase (RNA) II (DNA directed) polypeptide D;gene_id=AFUB_041070;logic_name=ena	917
DS499596	2002251	2003855	ChIP.rep1_peak_248	4.75884	27.0207	24.5984	DS499596	1998773	2001512	-	ID=gene:AFUB_041100;biotype=protein_coding;description=C2H2 transcription factor (Ace1), putative;gene_id=AFUB_041100;logic_name=ena	740
DS499596	2049251	2049575	ChIP.rep1_peak_249	3.82436	13.666	11.5418	DS499596	2048907	2049594	+	ID=gene:AFUB_041220;biotype=protein_coding;description=cell surface spherulin 4-like protein, putative;gene_id=AFUB_041220;logic_name=ena	0
DS499596	2053817	2054284	ChIP.rep1_peak_251	5.08764	29.5641	27.0977	DS499596	2052317	2053273	-	ID=gene:AFUB_041230;biotype=protein_coding;description=endo alpha-1,4 polygalactosaminidase, putative;gene_id=AFUB_041230;logic_name=ena	545
DS499596	2055032	2055521	ChIP.rep1_peak_252	5.15573	31.0327	28.5429	DS499596	2055599	2058028	-	ID=gene:AFUB_041240;biotype=protein_coding;description=extracellular serine-rich protein, putative;gene_id=AFUB_041240;logic_name=ena	78
DS499596	2058842	2060021	ChIP.rep1_peak_253	5.81569	34.2381	31.7039	DS499596	2059399	2069174	+	ID=gene:AFUB_041250;biotype=protein_coding;description=glycosyl transferase, putative;gene_id=AFUB_041250;logic_name=ena	0
DS499596	2118861	2127414	ChIP.rep1_peak_254	11.045	107.765	104.542	DS499596	2115558	2118666	-	ID=gene:AFUB_041460;biotype=protein_coding;description=plasma membrane H+-ATPase Pma1;gene_id=AFUB_041460;logic_name=ena	196
DS499596	2384698	2386693	ChIP.rep1_peak_255	7.5485	60.4502	57.6029	DS499596	2388953	2390645	-	ID=gene:AFUB_042350;biotype=protein_coding;description=COP9 signalosome subunit 2 (CsnB), putative;gene_id=AFUB_042350;logic_name=ena	2260
DS499596	2387764	2388451	ChIP.rep1_peak_256	2.84534	8.60698	6.65288	DS499596	2388953	2390645	-	ID=gene:AFUB_042350;biotype=protein_coding;description=COP9 signalosome subunit 2 (CsnB), putative;gene_id=AFUB_042350;logic_name=ena	502
DS499596	2501303	2501783	ChIP.rep1_peak_257	3.15729	11.1835	9.1376	DS499596	2502525	2507481	+	ID=gene:AFUB_042820;biotype=protein_coding;description=RNA polymerase II mediator complex component Srb8, putative;gene_id=AFUB_042820;logic_name=ena	742
DS499596	2636803	2639061	ChIP.rep1_peak_258	6.53706	50.3818	47.6399	DS499596	2635318	2636559	+	ID=gene:AFUB_043260;biotype=protein_coding;description=RAS small monomeric GTPase, putative;gene_id=AFUB_043260;logic_name=ena	245
DS499596	2641708	2642995	ChIP.rep1_peak_259	7.08637	52.3167	49.5537	DS499596	2643540	2644593	+	ID=gene:AFUB_043280;biotype=protein_coding;description=aldose 1-epimerase, putative;gene_id=AFUB_043280;logic_name=ena	545
DS499596	2644357	2646989	ChIP.rep1_peak_260	13.8535	166.122	162.475	DS499596	2643540	2644593	+	ID=gene:AFUB_043280;biotype=protein_coding;description=aldose 1-epimerase, putative;gene_id=AFUB_043280;logic_name=ena	0
DS499596	2774675	2775187	ChIP.rep1_peak_261	3.50202	18.2235	15.9863	DS499596	2761924	2763183	-	ID=gene:AFUB_043680;biotype=protein_coding;description=C2H2 finger domain protein, putative;gene_id=AFUB_043680;logic_name=ena	11493
DS499596	2849802	2850222	ChIP.rep1_peak_263	4.19997	21.948	19.6263	DS499596	2842839	2849168	-	ID=gene:AFUB_043760;biotype=protein_coding;description=fatty acid synthase beta subunit, putative;gene_id=AFUB_043760;logic_name=ena	635
DS499596	3141676	3142318	ChIP.rep1_peak_265	5.29158	31.4288	28.9333	DS499596	3142543	3143718	+	ID=gene:AFUB_044610;biotype=protein_coding;description=conserved hypothetical protein;gene_id=AFUB_044610;logic_name=ena	225
DS499596	3144551	3144877	ChIP.rep1_peak_266	3.27993	11.3268	9.27659	DS499596	3142543	3143718	+	ID=gene:AFUB_044610;biotype=protein_coding;description=conserved hypothetical protein;gene_id=AFUB_044610;logic_name=ena	834
DS499596	3159894	3160290	ChIP.rep1_peak_267	2.70312	7.81191	5.88938	DS499596	3161060	3162126	+	ID=gene:AFUB_044670;biotype=protein_coding;description=fungal specific transcription factor, putative;gene_id=AFUB_044670;logic_name=ena	770
DS499596	3191079	3191527	ChIP.rep1_peak_268	5.19284	29.7786	27.3084	DS499596	3190259	3191042	+	ID=gene:AFUB_044800;biotype=protein_coding;description=conserved hypothetical protein;gene_id=AFUB_044800;logic_name=ena	38
DS499596	3193906	3194446	ChIP.rep1_peak_269	8.89826	73.195	70.2228	DS499596	3191863	3193815	-	ID=gene:AFUB_044810;biotype=protein_coding;description=MFS siderophore transporter MirB-like, putative;gene_id=AFUB_044810;logic_name=ena	92
DS499596	3205385	3206309	ChIP.rep1_peak_270	5.26397	30.5332	28.051	DS499596	3205730	3206615	-	ID=gene:AFUB_044840;biotype=protein_coding;description=enoyl-CoA hydratase/isomerase family protein;gene_id=AFUB_044840;logic_name=ena	0
DS499596	3208188	3209771	ChIP.rep1_peak_271	6.71887	50.1443	47.405	DS499596	3206927	3208315	+	ID=gene:AFUB_044850;biotype=protein_coding;description=siderophore biosynthesis acetylase AceI, putative;gene_id=AFUB_044850;logic_name=ena	0
DS499596	3223467	3223777	ChIP.rep1_peak_272	4.01135	18.0625	15.8291	DS499596	3223962	3225399	+	ID=gene:AFUB_044920;biotype=protein_coding;description=MFS monocarboxylate transporter, putative;gene_id=AFUB_044920;logic_name=ena	185
DS499596	3274294	3276027	ChIP.rep1_peak_273	3.53089	27.0022	24.5808	DS499596	3271669	3273073	-	ID=gene:AFUB_045120;biotype=protein_coding;description=hypothetical protein;gene_id=AFUB_045120;logic_name=ena	1222
DS499596	3627595	3627883	ChIP.rep1_peak_275	2.92654	9.14639	7.17175	DS499596	3625442	3627732	-	ID=gene:AFUB_046410;biotype=protein_coding;description=C6 transcription factor Ctf1B-like, putative;gene_id=AFUB_046410;logic_name=ena	0
DS499596	3716874	3719229	ChIP.rep1_peak_276	5.42225	31.384	28.8893	DS499596	3715649	3717192	-	ID=gene:AFUB_046820;biotype=protein_coding;description=conserved hypothetical protein;gene_id=AFUB_046820;logic_name=ena	0
DS499596	3905979	3909095	ChIP.rep1_peak_277	8.53839	81.5263	78.4833	DS499596	3909749	3911541	+	ID=gene:AFUB_047500;biotype=protein_coding;description=alpha-amylase, putative;gene_id=AFUB_047500;logic_name=ena	654
DS499596	3913887	3915308	ChIP.rep1_peak_278	7.26782	63.6006	60.7204	DS499596	3912609	3913430	-	ID=gene:AFUB_047510;biotype=protein_coding;description=extracellular conserved serine-rich protein;gene_id=AFUB_047510;logic_name=ena	458
DS499596	4093182	4093820	ChIP.rep1_peak_279	4.82441	25.0043	22.6191	DS499596	4093904	4095042	+	ID=gene:AFUB_048250;biotype=protein_coding;description=short chain dehydrogenase (AtsC), putative;gene_id=AFUB_048250;logic_name=ena	84
DS499597	95012	95304	ChIP.rep1_peak_281	3.24455	11.1677	9.12268	DS499597	93769	94815	-	ID=gene:AFUB_049060;biotype=protein_coding;description=hypothetical protein;gene_id=AFUB_049060;logic_name=ena	198
DS499597	126251	126694	ChIP.rep1_peak_282	3.15226	11.7754	9.7104	DS499597	124573	125664	-	ID=gene:AFUB_049170;biotype=protein_coding;description=hypothetical protein;gene_id=AFUB_049170;logic_name=ena	588
DS499597	159448	160127	ChIP.rep1_peak_283	5.37571	35.2988	32.7493	DS499597	160597	161726	-	ID=gene:AFUB_049310;biotype=protein_coding;description=Ankyrin repeat protein;gene_id=AFUB_049310;logic_name=ena	470
DS499597	423957	424394	ChIP.rep1_peak_284	7.94416	63.8443	60.9617	DS499597	422941	423626	+	ID=gene:AFUB_050450;biotype=protein_coding;description=GPI anchored protein, putative;gene_id=AFUB_050450;logic_name=ena	332
DS499597	424895	426335	ChIP.rep1_peak_285	9.31478	77.2784	74.2729	DS499597	422941	423626	+	ID=gene:AFUB_050450;biotype=protein_coding;description=GPI anchored protein, putative;gene_id=AFUB_050450;logic_name=ena	1270
DS499597	436731	437889	ChIP.rep1_peak_286	5.71824	35.7313	33.176	DS499597	438098	439495	+	ID=gene:AFUB_050490;biotype=protein_coding;description=glyceraldehyde 3-phosphate dehydrogenase GpdA;gene_id=AFUB_050490;logic_name=ena	209
DS499597	679793	680046	ChIP.rep1_peak_287	2.68318	7.8841	5.9587	DS499597	676736	678601	-	ID=gene:AFUB_051340;biotype=protein_coding;description=C6 transcription factor, putative;gene_id=AFUB_051340;logic_name=ena	1193
DS499597	705559	706182	ChIP.rep1_peak_288	5.47264	33.1903	30.6704	DS499597	706022	707145	-	ID=gene:AFUB_051440;biotype=protein_coding;description=nitrogen metabolite repression regulator NmrA;gene_id=AFUB_051440;logic_name=ena	0
DS499597	708271	708975	ChIP.rep1_peak_289	3.07358	11.3765	9.32473	DS499597	706022	707145	-	ID=gene:AFUB_051440;biotype=protein_coding;description=nitrogen metabolite repression regulator NmrA;gene_id=AFUB_051440;logic_name=ena	1127
DS499597	709703	710512	ChIP.rep1_peak_290	3.63227	14.601	12.4525	DS499597	710767	712556	-	ID=gene:AFUB_051450;biotype=protein_coding;description=lysophospholipase, putative;gene_id=AFUB_051450;logic_name=ena	255
DS499597	762660	763577	ChIP.rep1_peak_291	10.2583	92.3004	89.1738	DS499597	763540	764817	-	ID=gene:AFUB_051580;biotype=protein_coding;description=WD repeat protein;gene_id=AFUB_051580;logic_name=ena	0
DS499597	824072	824669	ChIP.rep1_peak_292	3.85741	19.4115	17.1456	DS499597	822098	823877	-	ID=gene:AFUB_051820;biotype=protein_coding;description=conserved hypothetical protein;gene_id=AFUB_051820;logic_name=ena	196
DS499597	866134	866452	ChIP.rep1_peak_293	3.18789	11.3287	9.27845	DS499597	859750	865227	-	ID=gene:AFUB_051950;biotype=protein_coding;description=PHD transcription factor (Rum1), putative;gene_id=AFUB_051950;logic_name=ena	908
DS499597	927583	928495	ChIP.rep1_peak_294	5.49322	32.9181	30.4019	DS499597	928867	930971	-	ID=gene:AFUB_052230;biotype=protein_coding;description=chromatin assembly factor 1 subunit A, putative;gene_id=AFUB_052230;logic_name=ena	372
DS499597	935348	936565	ChIP.rep1_peak_295	5.89642	35.4771	32.9251	DS499597	936560	937758	-	ID=gene:AFUB_052250;biotype=protein_coding;description=isopenicillin N-CoA epimerase, putative;gene_id=AFUB_052250;logic_name=ena	0
DS499597	950913	951740	ChIP.rep1_peak_296	6.44877	41.3912	38.761	DS499597	951857	953180	+	ID=gene:AFUB_052310;biotype=protein_coding;description=high-affinity iron ion transporter FtrA;gene_id=AFUB_052310;logic_name=ena	117
DS499597	1036134	1036414	ChIP.rep1_peak_297	3.69025	14.6273	12.4785	DS499597	1036765	1038946	+	ID=gene:AFUB_052690;biotype=protein_coding;description=molecular chaperone Mod-E/Hsp90;gene_id=AFUB_052690;logic_name=ena	351
DS499597	1059509	1060002	ChIP.rep1_peak_299	4.69832	26.6756	24.2594	DS499597	1057484	1059378	-	ID=gene:AFUB_052750;biotype=protein_coding;description=citrate synthase (Cit1), putative;gene_id=AFUB_052750;logic_name=ena	132
DS499597	1223276	1223885	ChIP.rep1_peak_301	3.80756	17.0164	14.8088	DS499597	1223382	1223877	-	ID=gene:AFUB_053190;biotype=protein_coding;description=hypothetical protein;gene_id=AFUB_053190;logic_name=ena	0
DS499597	1308935	1309248	ChIP.rep1_peak_302	3.37179	13.7638	11.6373	DS499597	1305558	1307192	-	ID=gene:AFUB_053500;biotype=protein_coding;description=serine/threonine protein kinase, putative;gene_id=AFUB_053500;logic_name=ena	1744
DS499597	1310239	1310694	ChIP.rep1_peak_303	2.66348	7.7951	5.87334	DS499597	1305558	1307192	-	ID=gene:AFUB_053500;biotype=protein_coding;description=serine/threonine protein kinase, putative;gene_id=AFUB_053500;logic_name=ena	3048
DS499597	1400883	1401509	ChIP.rep1_peak_304	3.48179	14.3337	12.1927	DS499597	1399469	1400634	-	ID=gene:AFUB_053780;biotype=protein_coding;description=alcohol dehydrogenase, putative;gene_id=AFUB_053780;logic_name=ena	250
DS499597	1409273	1409693	ChIP.rep1_peak_305	4.69832	26.6756	24.2594	DS499597	1409977	1411956	+	ID=gene:AFUB_053800;biotype=protein_coding;description=5-aminolevulinic acid synthase HemA;gene_id=AFUB_053800;logic_name=ena	284
DS499597	1479725	1480418	ChIP.rep1_peak_306	4.0694	18.9232	16.6688	DS499597	1476665	1477468	+	ID=gene:AFUB_054010;biotype=protein_coding;description=hypothetical protein;gene_id=AFUB_054010;logic_name=ena	2258
DS499597	1481016	1481367	ChIP.rep1_peak_307	4.00599	19.4314	17.1649	DS499597	1484120	1486060	+	ID=gene:AFUB_054020;biotype=protein_coding;description=serine/threonine protein kinase, putative;gene_id=AFUB_054020;logic_name=ena	2753
DS499597	1482164	1482700	ChIP.rep1_peak_308	7.1772	50.4252	47.6828	DS499597	1484120	1486060	+	ID=gene:AFUB_054020;biotype=protein_coding;description=serine/threonine protein kinase, putative;gene_id=AFUB_054020;logic_name=ena	1420
DS499597	1800277	1801569	ChIP.rep1_peak_309	5.95723	44.9242	42.2481	DS499597	1801605	1803024	-	ID=gene:AFUB_055140;biotype=protein_coding;description=Rab small monomeric GTPase Rab7, putative;gene_id=AFUB_055140;logic_name=ena	36
DS499597	1842130	1842447	ChIP.rep1_peak_310	3.52783	14.5692	12.4217	DS499597	1842555	1844067	+	ID=gene:AFUB_055310;biotype=protein_coding;description=squalene monooxygenase Erg1;gene_id=AFUB_055310;logic_name=ena	108
DS499597	1929030	1929606	ChIP.rep1_peak_311	5.04642	27.1954	24.7703	DS499597	1930833	1931303	+	ID=gene:AFUB_055550;biotype=protein_coding;description=HLH DNA binding protein (Penr2), putative;gene_id=AFUB_055550;logic_name=ena	1227
DS499597	1976766	1977173	ChIP.rep1_peak_312	3.8661	18.3914	16.1501	DS499597	1977284	1978689	-	ID=gene:AFUB_055740;biotype=protein_coding;description=dolichyl-phosphate beta-glucosyltransferase, putative;gene_id=AFUB_055740;logic_name=ena	111
DS499597	2128469	2129358	ChIP.rep1_peak_314	2.6491	16.1275	13.9411	DS499597	2131201	2133266	+	ID=gene:AFUB_056280;biotype=protein_coding;description=conserved hypothetical protein;gene_id=AFUB_056280;logic_name=ena	1843
DS499597	2135306	2135567	ChIP.rep1_peak_316	2.81788	9.00601	7.03665	DS499597	2133658	2134773	-	ID=gene:AFUB_056290;biotype=protein_coding;description=hypothetical protein;gene_id=AFUB_056290;logic_name=ena	534
DS499597	2140464	2141435	ChIP.rep1_peak_317	3.53945	15.8287	13.6497	DS499597	2145399	2147641	+	ID=gene:AFUB_056300;biotype=protein_coding;description=conserved hypothetical protein;gene_id=AFUB_056300;logic_name=ena	3964
DS499597	2163535	2164025	ChIP.rep1_peak_318	3.34333	12.501	10.4122	DS499597	2164634	2167022	+	ID=gene:AFUB_056360;biotype=protein_coding;description=Woronin body protein HexA, putative;gene_id=AFUB_056360;logic_name=ena	609
DS499597	2207829	2208442	ChIP.rep1_peak_319	3.57526	13.837	11.7086	DS499597	2206053	2207065	-	ID=gene:AFUB_056530;biotype=protein_coding;description=transcription factor RfeG, putative;gene_id=AFUB_056530;logic_name=ena	765
DS499597	2208717	2209752	ChIP.rep1_peak_320	5.83965	36.8089	34.2388	DS499597	2210542	2212560	+	ID=gene:AFUB_056540;biotype=protein_coding;description=sister chromatid cohesion protein (Eso1), putative;gene_id=AFUB_056540;logic_name=ena	790
DS499597	2216582	2217361	ChIP.rep1_peak_321	3.89273	20.6964	18.4014	DS499597	2213699	2215727	+	ID=gene:AFUB_056550;biotype=protein_coding;description=conserved glutamic acid rich protein;gene_id=AFUB_056550;logic_name=ena	856
DS499597	2218767	2219327	ChIP.rep1_peak_322	4.11123	20.0016	17.7218	DS499597	2221405	2222556	+	ID=gene:AFUB_056560;biotype=protein_coding;description=ER membrane protein (Wsc4), putative;gene_id=AFUB_056560;logic_name=ena	2078
DS499597	2300640	2300934	ChIP.rep1_peak_324	2.91724	9.65429	7.66137	DS499597	2301191	2301783	-	ID=gene:AFUB_056870;biotype=protein_coding;description=CipC-like antibiotic response protein, putative;gene_id=AFUB_056870;logic_name=ena	257
DS499597	2302094	2303571	ChIP.rep1_peak_325	8.45364	73.3247	70.3515	DS499597	2301191	2301783	-	ID=gene:AFUB_056870;biotype=protein_coding;description=CipC-like antibiotic response protein, putative;gene_id=AFUB_056870;logic_name=ena	312
DS499597	2499403	2499812	ChIP.rep1_peak_326	4.25869	21.6827	19.3667	DS499597	2500293	2504117	+	ID=gene:AFUB_057720;biotype=protein_coding;description=hybrid NRPS/PKS enzyme, putative;gene_id=AFUB_057720;logic_name=ena	481
DS499597	2624672	2625210	ChIP.rep1_peak_327	10.155	84.3123	81.2493	DS499597	2622789	2626607	-	ID=gene:AFUB_058280;biotype=protein_coding;description=pentatricopeptide repeat protein;gene_id=AFUB_058280;logic_name=ena	0
DS499597	2627114	2628141	ChIP.rep1_peak_328	11.8047	123.73	120.413	DS499597	2622789	2626607	-	ID=gene:AFUB_058280;biotype=protein_coding;description=pentatricopeptide repeat protein;gene_id=AFUB_058280;logic_name=ena	508
DS499597	2702878	2703763	ChIP.rep1_peak_329	6.3578	43.5355	40.877	DS499597	2704304	2705314	-	ID=gene:AFUB_058530;biotype=protein_coding;description=conserved hypothetical protein;gene_id=AFUB_058530;logic_name=ena	541
DS499597	2705710	2707407	ChIP.rep1_peak_330	7.58924	64.7283	61.8371	DS499597	2704304	2705314	-	ID=gene:AFUB_058530;biotype=protein_coding;description=conserved hypothetical protein;gene_id=AFUB_058530;logic_name=ena	397
DS499597	2758950	2762473	ChIP.rep1_peak_331	8.91736	84.6072	81.5412	DS499597	2755958	2759121	+	ID=gene:AFUB_058740;biotype=protein_coding;description=nucleosome remodeling complex ATPase subunit (Snf2h), putative;gene_id=AFUB_058740;logic_name=ena	0
DS499597	2764804	2767468	ChIP.rep1_peak_332	14.7181	177.887	174.011	DS499597	2767817	2768179	-	ID=gene:AFUB_058770;biotype=protein_coding;description=GMF family protein;gene_id=AFUB_058770;logic_name=ena	349
DS499597	2806815	2807302	ChIP.rep1_peak_333	5.09087	31.7389	29.2395	DS499597	2806130	2806541	-	ID=gene:AFUB_058890;biotype=protein_coding;description=thioredoxin TrxA;gene_id=AFUB_058890;logic_name=ena	275
DS499597	2816332	2816658	ChIP.rep1_peak_334	3.16259	11.415	9.36181	DS499597	2818430	2819416	-	ID=gene:AFUB_058910;biotype=protein_coding;description=translation initiation factor eIF-2B alpha subunit, putative;gene_id=AFUB_058910;logic_name=ena	1772
DS499597	2880742	2881666	ChIP.rep1_peak_335	7.68265	55.1565	52.3631	DS499597	2882193	2884856	-	ID=gene:AFUB_059170;biotype=protein_coding;description=actin cytoskeleton organization protein (Cro1), putative;gene_id=AFUB_059170;logic_name=ena	527
DS499597	3018267	3018890	ChIP.rep1_peak_336	4.15723	23.1595	20.8126	DS499597	3019256	3020755	+	ID=gene:AFUB_059630;biotype=protein_coding;description=conserved hypothetical protein;gene_id=AFUB_059630;logic_name=ena	366
DS499597	3032558	3033151	ChIP.rep1_peak_337	5.85359	37.7034	35.1204	DS499597	3033578	3035761	+	ID=gene:AFUB_059670;biotype=protein_coding;description=conserved hypothetical protein;gene_id=AFUB_059670;logic_name=ena	427
DS499597	3052735	3053251	ChIP.rep1_peak_338	3.84985	19.6336	17.3624	DS499597	3054296	3056064	+	ID=gene:AFUB_059750;biotype=protein_coding;description=alpha-1,2-mannosyltransferase (Kre5), putative;gene_id=AFUB_059750;logic_name=ena	1045
DS499597	3153652	3153944	ChIP.rep1_peak_339	2.93645	10.1149	8.10565	DS499597	3151605	3153182	-	ID=gene:AFUB_060200;biotype=protein_coding;description=conserved hypothetical protein;gene_id=AFUB_060200;logic_name=ena	471
DS499597	3154622	3155275	ChIP.rep1_peak_340	5.32439	32.7356	30.2225	DS499597	3151605	3153182	-	ID=gene:AFUB_060200;biotype=protein_coding;description=conserved hypothetical protein;gene_id=AFUB_060200;logic_name=ena	1441
DS499597	3156435	3156961	ChIP.rep1_peak_341	2.99589	9.45307	7.46726	DS499597	3157778	3158757	+	ID=gene:AFUB_060210;biotype=protein_coding;description=N-acetylglucosaminyl-phosphatidylinositol deacetylase, putative;gene_id=AFUB_060210;logic_name=ena	817
DS499597	3469095	3469445	ChIP.rep1_peak_343	2.67271	8.31348	6.37077	DS499597	3469920	3472202	+	ID=gene:AFUB_061260;biotype=protein_coding;description=FHA domain protein;gene_id=AFUB_061260;logic_name=ena	475
DS499597	3488629	3489219	ChIP.rep1_peak_344	4.16596	20.2944	18.0083	DS499597	3486378	3488292	+	ID=gene:AFUB_061350;biotype=protein_coding;description=thioredoxin, putative;gene_id=AFUB_061350;logic_name=ena	338
DS499597	3512624	3513609	ChIP.rep1_peak_345	4.83993	29.1889	26.7288	DS499597	3510925	3512954	-	ID=gene:AFUB_061430;biotype=protein_coding;description=carboxylesterase, putative;gene_id=AFUB_061430;logic_name=ena	0
DS499597	3706668	3707155	ChIP.rep1_peak_346	3.56579	13.5498	11.4287	DS499597	3707519	3708814	+	ID=gene:AFUB_062340;biotype=protein_coding;description=conserved hypothetical protein;gene_id=AFUB_062340;logic_name=ena	364
DS499597	3745576	3745973	ChIP.rep1_peak_349	5.61422	32.3928	29.8844	DS499597	3746311	3746672	+	ID=gene:AFUB_062520;biotype=protein_coding;description=hypothetical protein;gene_id=AFUB_062520;logic_name=ena	338
DS499598	138708	140490	ChIP.rep1_peak_350	4.89103	28.4557	26.0087	DS499598	141265	142359	-	ID=gene:AFUB_063300;biotype=protein_coding;description=casein kinase II beta subunit CKB1;gene_id=AFUB_063300;logic_name=ena	775
DS499598	257828	259228	ChIP.rep1_peak_351	6.98497	53.6181	50.8413	DS499598	259437	260874	+	ID=gene:AFUB_063700;biotype=protein_coding;description=Glutamate/Leucine/Phenylalanine/Valine dehydrogenase, putative;gene_id=AFUB_063700;logic_name=ena	209
DS499598	276862	277238	ChIP.rep1_peak_352	2.95524	10.2073	8.19483	DS499598	278234	281052	-	ID=gene:AFUB_063760;biotype=protein_coding;description=ribonucleotide reductase large subunit RNR1, putative;gene_id=AFUB_063760;logic_name=ena	996
DS499598	308409	308809	ChIP.rep1_peak_353	3.12368	12.0361	9.96303	DS499598	308814	308969	-	ID=gene:AFUB_063880;biotype=protein_coding;description=hypothetical protein;gene_id=AFUB_063880;logic_name=ena	5
DS499598	381294	381554	ChIP.rep1_peak_354	3.25313	12.0651	9.99053	DS499598	379069	379848	+	ID=gene:AFUB_064160;biotype=protein_coding;description=conserved hypothetical protein;gene_id=AFUB_064160;logic_name=ena	1447
DS499598	436468	438372	ChIP.rep1_peak_355	7.32075	53.1673	50.3954	DS499598	434257	435968	-	ID=gene:AFUB_064360;biotype=protein_coding;description=serine carboxypeptidase, putative;gene_id=AFUB_064360;logic_name=ena	501
DS499598	463536	463864	ChIP.rep1_peak_356	3.13761	11.9054	9.8362	DS499598	460589	463108	-	ID=gene:AFUB_064450;biotype=protein_coding;description=5-methyltetrahydropteroyltriglutamate--homocysteine S-methyltransferase;gene_id=AFUB_064450;logic_name=ena	429
DS499598	777350	777606	ChIP.rep1_peak_357	2.91724	9.65429	7.66137	DS499598	775106	776867	+	ID=gene:AFUB_065690;biotype=protein_coding;description=aldehyde dehydrogenase Ald3, putative;gene_id=AFUB_065690;logic_name=ena	484
DS499598	779286	779598	ChIP.rep1_peak_358	3.88354	17.9487	15.7179	DS499598	780891	781879	+	ID=gene:AFUB_065700;biotype=protein_coding;description=calcium homeostasis protein Regucalcin, putative;gene_id=AFUB_065700;logic_name=ena	1293
DS499598	784566	785232	ChIP.rep1_peak_359	4.37851	20.7929	18.4961	DS499598	780891	781879	+	ID=gene:AFUB_065700;biotype=protein_coding;description=calcium homeostasis protein Regucalcin, putative;gene_id=AFUB_065700;logic_name=ena	2688
DS499598	785899	788038	ChIP.rep1_peak_360	6.97684	48.3706	45.6514	DS499598	789949	791427	+	ID=gene:AFUB_065710;biotype=protein_coding;description=conserved hypothetical protein;gene_id=AFUB_065710;logic_name=ena	1911
DS499598	916916	917821	ChIP.rep1_peak_362	3.0409	10.2352	8.22158	DS499598	913052	915062	-	ID=gene:AFUB_066180;biotype=protein_coding;description=C2H2 transcription factor (Seb1), putative;gene_id=AFUB_066180;logic_name=ena	1855
DS499598	920756	921043	ChIP.rep1_peak_364	3.00495	10.259	8.2444	DS499598	926699	927900	-	ID=gene:AFUB_066190;biotype=protein_coding;description=thioredoxin, putative;gene_id=AFUB_066190;logic_name=ena	5656
DS499598	921248	922620	ChIP.rep1_peak_365	4.45707	23.6985	21.3398	DS499598	926699	927900	-	ID=gene:AFUB_066190;biotype=protein_coding;description=thioredoxin, putative;gene_id=AFUB_066190;logic_name=ena	4079
DS499598	922794	923217	ChIP.rep1_peak_366	3.07325	10.7812	8.74885	DS499598	926699	927900	-	ID=gene:AFUB_066190;biotype=protein_coding;description=thioredoxin, putative;gene_id=AFUB_066190;logic_name=ena	3482
DS499598	954182	955591	ChIP.rep1_peak_367	6.13114	40.5208	37.9016	DS499598	955795	957000	+	ID=gene:AFUB_066290;biotype=protein_coding;description=S-adenosyl-methionine-sterol-C-methyltransferas;gene_id=AFUB_066290;logic_name=ena	204
DS499598	960888	961161	ChIP.rep1_peak_368	3.29762	12.2808	10.1991	DS499598	961392	963321	+	ID=gene:AFUB_066310;biotype=protein_coding;description=phosphate transporter;gene_id=AFUB_066310;logic_name=ena	231
DS499598	1002244	1003890	ChIP.rep1_peak_369	7.04142	52.5317	49.7663	DS499598	1001576	1002049	-	ID=gene:AFUB_066480;biotype=protein_coding;description=ATP synthase subunit ATP9, putative;gene_id=AFUB_066480;logic_name=ena	196
DS499598	1014341	1014722	ChIP.rep1_peak_370	3.28364	14.6027	12.4542	DS499598	1012062	1013804	-	ID=gene:AFUB_066520;biotype=protein_coding;description=hypothetical protein;gene_id=AFUB_066520;logic_name=ena	538
DS499598	1025592	1025905	ChIP.rep1_peak_371	3.48874	12.4832	10.3954	DS499598	1025511	1026454	-	ID=gene:AFUB_066570;biotype=protein_coding;description=hypothetical protein;gene_id=AFUB_066570;logic_name=ena	0
DS499598	1026576	1026920	ChIP.rep1_peak_372	3.76302	16.265	14.0751	DS499598	1025511	1026454	-	ID=gene:AFUB_066570;biotype=protein_coding;description=hypothetical protein;gene_id=AFUB_066570;logic_name=ena	123
DS499598	1170141	1171614	ChIP.rep1_peak_374	4.1122	17.705	15.4808	DS499598	1171780	1173824	+	ID=gene:AFUB_067210;biotype=protein_coding;description=FAD binding domain protein;gene_id=AFUB_067210;logic_name=ena	166
DS499598	1183055	1183661	ChIP.rep1_peak_375	3.08713	10.6488	8.62089	DS499598	1177605	1178780	-	ID=gene:AFUB_067230;biotype=protein_coding;description=homeobox transcription factor, putative;gene_id=AFUB_067230;logic_name=ena	4276
DS499598	1192112	1193777	ChIP.rep1_peak_376	6.6691	53.9467	51.1666	DS499598	1194147	1196938	+	ID=gene:AFUB_067240;biotype=protein_coding;description=C6 finger domain protein, putative;gene_id=AFUB_067240;logic_name=ena	370
DS499598	1222213	1222901	ChIP.rep1_peak_377	4.39221	21.7896	19.4717	DS499598	1218754	1221956	+	ID=gene:AFUB_067320;biotype=protein_coding;description=transcription factor RfeF, putative;gene_id=AFUB_067320;logic_name=ena	258
DS499598	1230874	1231586	ChIP.rep1_peak_378	3.43414	13.6263	11.504	DS499598	1224037	1229064	+	ID=gene:AFUB_067330;biotype=protein_coding;description=phospholipid-transporting ATPase (DRS2), putative;gene_id=AFUB_067330;logic_name=ena	1811
DS499598	1257092	1258913	ChIP.rep1_peak_379	6.92401	62.6423	59.7725	DS499598	1259138	1261560	+	ID=gene:AFUB_067440;biotype=protein_coding;description=C6 finger domain protein, putative;gene_id=AFUB_067440;logic_name=ena	225
DS499598	1262911	1263314	ChIP.rep1_peak_380	4.73322	25.2025	22.8136	DS499598	1263457	1264454	+	ID=gene:AFUB_067450;biotype=protein_coding;description=polyubiquitin UbiD/Ubi4, putative;gene_id=AFUB_067450;logic_name=ena	143
DS499598	1502478	1503408	ChIP.rep1_peak_381	5.0908	26.7057	24.2892	DS499598	1498445	1502900	+	ID=gene:AFUB_068270;biotype=protein_coding;description=alpha-aminoadipate reductase large subunit, putative;gene_id=AFUB_068270;logic_name=ena	0
DS499598	1505262	1506550	ChIP.rep1_peak_382	4.67558	24.5631	22.1861	DS499598	1506850	1507967	+	ID=gene:AFUB_068290;biotype=protein_coding;description=aldo-keto reductase, putative;gene_id=AFUB_068290;logic_name=ena	300
DS499598	1510810	1513153	ChIP.rep1_peak_383	10.3518	92.8428	89.7123	DS499598	1512976	1514512	+	ID=gene:AFUB_068310;biotype=protein_coding;description=DUF409 domain protein;gene_id=AFUB_068310;logic_name=ena	0
DS499598	1527009	1527673	ChIP.rep1_peak_384	3.07607	10.993	8.9535	DS499598	1525356	1526487	-	ID=gene:AFUB_068340;biotype=protein_coding;description=fructose-1,6-bisphosphatase;gene_id=AFUB_068340;logic_name=ena	523
DS499598	1653253	1653718	ChIP.rep1_peak_385	4.05215	18.551	16.3056	DS499598	1650869	1652932	-	ID=gene:AFUB_068710;biotype=protein_coding;description=Leucine Rich Repeat domain protein;gene_id=AFUB_068710;logic_name=ena	322
DS499598	1654490	1654916	ChIP.rep1_peak_386	3.02826	9.98264	7.97762	DS499598	1656103	1657137	-	ID=gene:AFUB_068720;biotype=protein_coding;description=oxidoreductase, zinc-binding dehydrogenase family superfamily;gene_id=AFUB_068720;logic_name=ena	1187
DS499598	1658085	1659110	ChIP.rep1_peak_387	5.72102	37.7492	35.1656	DS499598	1659493	1661546	-	ID=gene:AFUB_068730;biotype=protein_coding;description=phosphatidyl synthase;gene_id=AFUB_068730;logic_name=ena	383
DS499598	1663614	1664456	ChIP.rep1_peak_388	7.1235	54.4525	51.6669	DS499598	1662575	1663609	+	ID=gene:AFUB_068740;biotype=protein_coding;description=glycerol dehydrogenase (GldB), putative;gene_id=AFUB_068740;logic_name=ena	6
DS499598	1679772	1681054	ChIP.rep1_peak_389	8.4572	65.7188	62.8173	DS499598	1680581	1681251	-	ID=gene:AFUB_068810;biotype=protein_coding;description=conserved hypothetical protein;gene_id=AFUB_068810;logic_name=ena	0
DS499598	1800578	1801102	ChIP.rep1_peak_390	4.6695	23.2111	20.863	DS499598	1798987	1800156	+	ID=gene:AFUB_069330;biotype=protein_coding;description=hypothetical protein;gene_id=AFUB_069330;logic_name=ena	423
DS499598	1812275	1812687	ChIP.rep1_peak_391	3.50304	14.6795	12.5295	DS499598	1806404	1809214	+	ID=gene:AFUB_069360;biotype=protein_coding;description=PHD finger domain protein, putative;gene_id=AFUB_069360;logic_name=ena	3062
DS499598	1828187	1830496	ChIP.rep1_peak_392	10.9315	108.36	105.133	DS499598	1824586	1827859	+	ID=gene:AFUB_069400;biotype=protein_coding;description=sulfate transporter family protein;gene_id=AFUB_069400;logic_name=ena	329
DS499598	1830742	1831045	ChIP.rep1_peak_393	2.84539	8.78337	6.82234	DS499598	1831404	1833267	+	ID=gene:AFUB_069410;biotype=protein_coding;description=conserved lysine-rich protein, putative;gene_id=AFUB_069410;logic_name=ena	359
DS499598	1834690	1835747	ChIP.rep1_peak_394	4.35765	20.0746	17.7934	DS499598	1836667	1837476	+	ID=gene:AFUB_069420;biotype=protein_coding;description=bZIP transcription factor CpcA;gene_id=AFUB_069420;logic_name=ena	920
DS499598	1894587	1894920	ChIP.rep1_peak_395	3.4856	13.647	11.5236	DS499598	1895258	1896592	+	ID=gene:AFUB_069630;biotype=protein_coding;description=conserved hypothetical protein;gene_id=AFUB_069630;logic_name=ena	338
DS499598	1999341	1999732	ChIP.rep1_peak_397	3.66351	15.7553	13.5778	DS499598	1997286	1998904	-	ID=gene:AFUB_070010;biotype=protein_coding;description=glutamine synthetase;gene_id=AFUB_070010;logic_name=ena	438
DS499598	2000118	2002694	ChIP.rep1_peak_398	5.57789	35.7272	33.1719	DS499598	2003411	2005777	-	ID=gene:AFUB_070020;biotype=protein_coding;description=conserved hypothetical protein;gene_id=AFUB_070020;logic_name=ena	717
DS499598	2068322	2068781	ChIP.rep1_peak_399	3.33299	14.0038	11.8707	DS499598	2066367	2067861	-	ID=gene:AFUB_070290;biotype=protein_coding;description=conserved hypothetical protein;gene_id=AFUB_070290;logic_name=ena	462
DS499598	2133835	2135423	ChIP.rep1_peak_400	5.52505	31.9273	29.4255	DS499598	2135525	2135764	+	ID=gene:AFUB_070560;biotype=protein_coding;description=hypothetical protein;gene_id=AFUB_070560;logic_name=ena	102
DS499598	2247950	2248459	ChIP.rep1_peak_401	3.84104	15.8616	13.6817	DS499598	2247023	2248280	+	ID=gene:AFUB_071000;biotype=protein_coding;description=hypothetical protein;gene_id=AFUB_071000;logic_name=ena	0
DS499598	2317369	2318038	ChIP.rep1_peak_402	2.62849	7.63638	5.72139	DS499598	2316366	2317413	+	ID=gene:AFUB_071230;biotype=protein_coding;description=spherulin 4-like cell surface protein, putative;gene_id=AFUB_071230;logic_name=ena	0
DS499598	2355521	2356142	ChIP.rep1_peak_404	4.56781	25.2762	22.8855	DS499598	2353955	2355303	+	ID=gene:AFUB_071400;biotype=protein_coding;description=O-methyltransferase, putative;gene_id=AFUB_071400;logic_name=ena	219
DS499598	2396862	2397640	ChIP.rep1_peak_405	6.15545	37.6706	35.0887	DS499598	2398234	2399809	+	ID=gene:AFUB_071490;biotype=protein_coding;description=RING finger protein;gene_id=AFUB_071490;logic_name=ena	594
DS499598	2500315	2500638	ChIP.rep1_peak_407	5.40269	28.6182	26.169	DS499598	2499263	2500137	-	ID=gene:AFUB_071650;biotype=protein_coding;description=glutathione S-transferase, putative;gene_id=AFUB_071650;logic_name=ena	179
DS499598	2519459	2519990	ChIP.rep1_peak_408	3.74605	14.8893	12.7343	DS499598	2520609	2522117	+	ID=gene:AFUB_071700;biotype=protein_coding;description=mannitol dehydrogenase, putative;gene_id=AFUB_071700;logic_name=ena	619
DS499598	2554392	2554760	ChIP.rep1_peak_409	4.32809	20.8437	18.5458	DS499598	2554816	2555717	+	ID=gene:AFUB_071860;biotype=protein_coding;description=RING finger protein;gene_id=AFUB_071860;logic_name=ena	56
DS499599	155866	157380	ChIP.rep1_peak_411	4.46887	23.1338	20.7873	DS499599	155351	156214	-	ID=gene:AFUB_072760;biotype=protein_coding;description=RNA polymerase II mediator complex subunit Srb5, putative;gene_id=AFUB_072760;logic_name=ena	0
DS499599	164289	164755	ChIP.rep1_peak_412	4.25271	22.2472	19.9191	DS499599	161877	162968	-	ID=gene:AFUB_072790;biotype=protein_coding;description=conserved hypothetical protein;gene_id=AFUB_072790;logic_name=ena	1322
DS499599	166691	167577	ChIP.rep1_peak_413	3.85312	17.7866	15.5602	DS499599	161877	162968	-	ID=gene:AFUB_072790;biotype=protein_coding;description=conserved hypothetical protein;gene_id=AFUB_072790;logic_name=ena	3724
DS499599	168041	170229	ChIP.rep1_peak_414	5.94855	40.7232	38.1014	DS499599	171441	174869	-	ID=gene:AFUB_072800;biotype=protein_coding;description=casein kinase I homolog, putative;gene_id=AFUB_072800;logic_name=ena	1212
DS499599	171216	171632	ChIP.rep1_peak_415	3.12368	12.0361	9.96303	DS499599	171441	174869	-	ID=gene:AFUB_072800;biotype=protein_coding;description=casein kinase I homolog, putative;gene_id=AFUB_072800;logic_name=ena	0
DS499599	352629	353337	ChIP.rep1_peak_416	3.45778	14.6759	12.5264	DS499599	351174	352137	-	ID=gene:AFUB_073440;biotype=protein_coding;description=integral membrane protein;gene_id=AFUB_073440;logic_name=ena	493
DS499599	410113	410395	ChIP.rep1_peak_417	3.14037	10.2858	8.27051	DS499599	407681	408700	-	ID=gene:AFUB_073670;biotype=protein_coding;description=mitochondrial dicarboxylate carrier protein, putative;gene_id=AFUB_073670;logic_name=ena	1414
DS499599	416734	417545	ChIP.rep1_peak_418	3.22987	11.3141	9.26425	DS499599	418939	420973	-	ID=gene:AFUB_073690;biotype=protein_coding;description=plasma membrane antiporter, putative;gene_id=AFUB_073690;logic_name=ena	1394
DS499599	429483	431172	ChIP.rep1_peak_419	11.0309	103.144	99.9497	DS499599	431068	432619	+	ID=gene:AFUB_073730;biotype=protein_coding;description=alanine aminotransferase, putative;gene_id=AFUB_073730;logic_name=ena	0
DS499599	438485	439362	ChIP.rep1_peak_420	6.90172	47.4879	44.7796	DS499599	437487	437792	+	ID=gene:AFUB_073750;biotype=protein_coding;description=hypothetical protein;gene_id=AFUB_073750;logic_name=ena	694
DS499599	481655	483907	ChIP.rep1_peak_421	4.69933	25.6852	23.2874	DS499599	480229	480699	+	ID=gene:AFUB_073880;biotype=protein_coding;description=conserved hypothetical protein;gene_id=AFUB_073880;logic_name=ena	957
DS499599	484239	484594	ChIP.rep1_peak_422	2.464	6.74186	4.86574	DS499599	485729	487763	+	ID=gene:AFUB_073890;biotype=protein_coding;description=carbon catabolite repression protein CreD, putative;gene_id=AFUB_073890;logic_name=ena	1135
DS499599	734634	734915	ChIP.rep1_peak_423	2.85711	9.01334	7.04321	DS499599	735515	737019	+	ID=gene:AFUB_074720;biotype=protein_coding;description=proline oxidase PrnD;gene_id=AFUB_074720;logic_name=ena	600
DS499599	821591	822233	ChIP.rep1_peak_424	8.98067	81.6143	78.5708	DS499599	822223	823917	-	ID=gene:AFUB_075060;biotype=protein_coding;description=MFS multidrug transporter, putative;gene_id=AFUB_075060;logic_name=ena	0
DS499599	909634	910982	ChIP.rep1_peak_425	6.60315	43.5618	40.9029	DS499599	908759	909115	-	ID=gene:AFUB_075310;biotype=protein_coding;description=conserved hypothetical protein;gene_id=AFUB_075310;logic_name=ena	520
DS499599	911203	912232	ChIP.rep1_peak_426	6.40274	45.556	42.8719	DS499599	912420	913054	+	ID=gene:AFUB_075320;biotype=protein_coding;description=hypothetical protein;gene_id=AFUB_075320;logic_name=ena	188
DS499599	1145790	1146068	ChIP.rep1_peak_427	2.4514	6.82071	4.94078	DS499599	1147034	1147982	+	ID=gene:AFUB_076000;biotype=protein_coding;description=conserved hypothetical protein;gene_id=AFUB_076000;logic_name=ena	966
DS499599	1820733	1820992	ChIP.rep1_peak_428	3.07996	11.6074	9.54781	DS499599	1814085	1819903	-	ID=gene:AFUB_078400;biotype=protein_coding;description=1,3-beta-glucan synthase catalytic subunit FksP;gene_id=AFUB_078400;logic_name=ena	831
DS499599	1821236	1821505	ChIP.rep1_peak_429	2.86051	9.38398	7.40044	DS499599	1814085	1819903	-	ID=gene:AFUB_078400;biotype=protein_coding;description=1,3-beta-glucan synthase catalytic subunit FksP;gene_id=AFUB_078400;logic_name=ena	1334
DS499599	1821943	1822446	ChIP.rep1_peak_430	3.88613	17.1542	14.9435	DS499599	1814085	1819903	-	ID=gene:AFUB_078400;biotype=protein_coding;description=1,3-beta-glucan synthase catalytic subunit FksP;gene_id=AFUB_078400;logic_name=ena	2041
DS499599	1823181	1823949	ChIP.rep1_peak_431	3.58365	14.8526	12.698	DS499599	1825481	1827159	+	ID=gene:AFUB_078410;biotype=protein_coding;description=1,3-beta-glucanosyltransferase, putative;gene_id=AFUB_078410;logic_name=ena	1532
DS499599	1900855	1904159	ChIP.rep1_peak_432	12.8385	150.579	147.099	DS499599	1904505	1906468	+	ID=gene:AFUB_078730;biotype=protein_coding;description=integral membrane protein;gene_id=AFUB_078730;logic_name=ena	346
DS499600	25470	27883	ChIP.rep1_peak_435	9.11648	72.1364	69.1727	DS499600	22659	24443	+	ID=gene:AFUB_080050;biotype=protein_coding;description=hypothetical protein;gene_id=AFUB_080050;logic_name=ena	1028
DS499600	252915	253188	ChIP.rep1_peak_439	3.36552	12.3824	10.2976	DS499600	251070	252638	+	ID=gene:AFUB_080560;biotype=protein_coding;description=hydroxymethylglutaryl-CoA synthase, putative;gene_id=AFUB_080560;logic_name=ena	278
DS499600	255254	256353	ChIP.rep1_peak_440	4.86346	25.5478	23.1529	DS499600	255296	255695	-	ID=gene:AFUB_080580;biotype=protein_coding;description=hypothetical protein;gene_id=AFUB_080580;logic_name=ena	0
DS499600	256838	257230	ChIP.rep1_peak_441	2.87917	9.47317	7.48641	DS499600	255296	255695	-	ID=gene:AFUB_080580;biotype=protein_coding;description=hypothetical protein;gene_id=AFUB_080580;logic_name=ena	1144
DS499600	257419	258085	ChIP.rep1_peak_442	5.80961	35.4244	32.8731	DS499600	259030	259687	+	ID=gene:AFUB_080590;biotype=protein_coding;description=conserved hypothetical protein;gene_id=AFUB_080590;logic_name=ena	945
DS499600	509616	509880	ChIP.rep1_peak_443	2.93626	10.4835	8.46125	DS499600	508993	509283	+	ID=gene:AFUB_081530;biotype=protein_coding;description=conserved hypothetical protein;gene_id=AFUB_081530;logic_name=ena	334
DS499600	604400	605954	ChIP.rep1_peak_444	4.40979	22.8135	20.4739	DS499600	599846	603529	-	ID=gene:AFUB_081920;biotype=protein_coding;description=chitin synthase F;gene_id=AFUB_081920;logic_name=ena	872
DS499600	607056	607815	ChIP.rep1_peak_445	3.62512	14.3187	12.1783	DS499600	608364	610579	+	ID=gene:AFUB_081930;biotype=protein_coding;description=chitin synthase activator (Chs3), putative;gene_id=AFUB_081930;logic_name=ena	549
DS499600	620411	621186	ChIP.rep1_peak_446	9.25976	86.8215	83.7381	DS499600	621258	621621	+	ID=gene:AFUB_081960;biotype=protein_coding;description=conserved hypothetical protein;gene_id=AFUB_081960;logic_name=ena	72
DS499600	658250	659248	ChIP.rep1_peak_447	4.36058	21.9308	19.6096	DS499600	660311	660512	+	ID=gene:AFUB_082079;biotype=protein_coding;description=hypothetical protein;gene_id=AFUB_082079;logic_name=ena	1063
DS499600	728961	729375	ChIP.rep1_peak_448	3.5062	14.4588	12.3143	DS499600	724391	725731	+	ID=gene:AFUB_082340;biotype=protein_coding;description=autophagy protein Apg6, putative;gene_id=AFUB_082340;logic_name=ena	3231
DS499600	767110	767525	ChIP.rep1_peak_449	3.00495	10.259	8.2444	DS499600	761340	763142	+	ID=gene:AFUB_082480;biotype=protein_coding;description=beta-N-acetylhexosaminidase NagA, putative;gene_id=AFUB_082480;logic_name=ena	3969
DS499600	888277	888985	ChIP.rep1_peak_450	6.11617	38.7387	36.1419	DS499600	887359	888720	+	ID=gene:AFUB_082910;biotype=protein_coding;description=conserved hypothetical protein;gene_id=AFUB_082910;logic_name=ena	0
DS499600	895994	897026	ChIP.rep1_peak_451	4.01827	18.9381	16.683	DS499600	893458	894952	-	ID=gene:AFUB_082930;biotype=protein_coding;description=integral membrane protein;gene_id=AFUB_082930;logic_name=ena	1043
DS499600	1025917	1026170	ChIP.rep1_peak_452	2.6741	7.84314	5.9199	DS499600	1022086	1024404	+	ID=gene:AFUB_083420;biotype=protein_coding;description=conserved hypothetical protein;gene_id=AFUB_083420;logic_name=ena	1514
DS499600	1026351	1026616	ChIP.rep1_peak_453	3.29631	13.1485	11.0399	DS499600	1022086	1024404	+	ID=gene:AFUB_083420;biotype=protein_coding;description=conserved hypothetical protein;gene_id=AFUB_083420;logic_name=ena	1948
DS499600	1028453	1029148	ChIP.rep1_peak_454	8.20904	75.5306	72.5391	DS499600	1029884	1032674	+	ID=gene:AFUB_083430;biotype=protein_coding;description=C6 transcription factor (Ctf1B), putative;gene_id=AFUB_083430;logic_name=ena	736
DS499600	1040028	1040895	ChIP.rep1_peak_455	6.83011	53.1349	50.3631	DS499600	1041692	1043041	+	ID=gene:AFUB_083460;biotype=protein_coding;description=N-acetylglucosamine-6-phosphate deacetylase (NagA), putative;gene_id=AFUB_083460;logic_name=ena	797
DS499600	1051262	1051872	ChIP.rep1_peak_456	5.32388	37.9833	35.3966	DS499600	1052471	1055677	+	ID=gene:AFUB_083500;biotype=protein_coding;description=beta-N-acetylglucosaminidase, putative;gene_id=AFUB_083500;logic_name=ena	599
DS499600	1256250	1256626	ChIP.rep1_peak_457	3.58584	15.8401	13.6607	DS499600	1256208	1256574	+	ID=gene:AFUB_084040;biotype=protein_coding;description=hypothetical protein;gene_id=AFUB_084040;logic_name=ena	0
DS499600	1281730	1282008	ChIP.rep1_peak_458	3.64667	13.9222	11.7912	DS499600	1282062	1283062	+	ID=gene:AFUB_084150;biotype=protein_coding;description=C-4 methyl sterol oxidase, putative;gene_id=AFUB_084150;logic_name=ena	54
DS499600	1500368	1501574	ChIP.rep1_peak_460	5.82153	33.8618	31.3321	DS499600	1500703	1501807	+	ID=gene:AFUB_084860;biotype=protein_coding;description=glycosyl transferase family protein;gene_id=AFUB_084860;logic_name=ena	0
DS499600	1510537	1511874	ChIP.rep1_peak_461	11.6634	109.434	106.2	DS499600	1510657	1510896	+	ID=gene:AFUB_084910;biotype=protein_coding;description=hypothetical protein;gene_id=AFUB_084910;logic_name=ena	0
DS499600	1725597	1725855	ChIP.rep1_peak_464	2.82043	8.32335	6.38021	DS499600	1726190	1728083	+	ID=gene:AFUB_085620;biotype=protein_coding;description=conserved hypothetical protein;gene_id=AFUB_085620;logic_name=ena	335
DS499601	257528	257813	ChIP.rep1_peak_467	3.10355	9.92264	7.92001	DS499601	257783	258207	+	ID=gene:AFUB_087530;biotype=protein_coding;description=hypothetical protein;gene_id=AFUB_087530;logic_name=ena	0
DS499601	257974	258956	ChIP.rep1_peak_468	4.50237	22.6788	20.3417	DS499601	257783	258207	+	ID=gene:AFUB_087530;biotype=protein_coding;description=hypothetical protein;gene_id=AFUB_087530;logic_name=ena	0
DS499601	390598	391081	ChIP.rep1_peak_471	4.11084	21.1496	18.8449	DS499601	388428	390303	+	ID=gene:AFUB_088060;biotype=protein_coding;description=MFS peptide transporter Ptr2, putative;gene_id=AFUB_088060;logic_name=ena	296
DS499601	454241	454587	ChIP.rep1_peak_472	3.6532	14.9521	12.795	DS499601	454878	456390	+	ID=gene:AFUB_088280;biotype=protein_coding;description=conserved hypothetical protein;gene_id=AFUB_088280;logic_name=ena	291
DS499601	497343	498006	ChIP.rep1_peak_473	3.41447	13.0696	10.9637	DS499601	491231	496198	-	ID=gene:AFUB_088410;biotype=protein_coding;description=membrane bound C2 domain protein (vp115), putative;gene_id=AFUB_088410;logic_name=ena	1146
DS499601	498276	498935	ChIP.rep1_peak_474	3.96537	17.2774	15.0637	DS499601	499711	500839	-	ID=gene:AFUB_088420;biotype=protein_coding;description=DNA-directed RNA polymerase III subunit Rpc34, putative;gene_id=AFUB_088420;logic_name=ena	776
DS499601	546502	546995	ChIP.rep1_peak_475	3.22543	12.7779	10.6799	DS499601	544984	546510	+	ID=gene:AFUB_088600;biotype=protein_coding;description=triacylglycerol lipase, putative;gene_id=AFUB_088600;logic_name=ena	0
DS499601	560684	561168	ChIP.rep1_peak_476	3.89709	19.1019	16.8429	DS499601	559047	560268	+	ID=gene:AFUB_088650;biotype=protein_coding;description=membrane associated DnaJ chaperone, putative;gene_id=AFUB_088650;logic_name=ena	417
DS499601	567372	567691	ChIP.rep1_peak_477	3.73812	15.1094	12.9486	DS499601	564946	567299	+	ID=gene:AFUB_088670;biotype=protein_coding;description=Ran-binding protein (RanBPM), putative;gene_id=AFUB_088670;logic_name=ena	74
DS499601	567947	568529	ChIP.rep1_peak_478	4.81263	26.6447	24.2295	DS499601	568968	571196	+	ID=gene:AFUB_088680;biotype=protein_coding;description=conserved hypothetical protein;gene_id=AFUB_088680;logic_name=ena	439
DS499601	649725	649983	ChIP.rep1_peak_479	2.8043	8.59781	6.64391	DS499601	646183	646993	-	ID=gene:AFUB_088950;biotype=protein_coding;description=ferulic acid esterase (FaeA), putative;gene_id=AFUB_088950;logic_name=ena	2733
DS499601	822628	823878	ChIP.rep1_peak_480	5.58797	36.1776	33.6158	DS499601	817765	819580	-	ID=gene:AFUB_089320;biotype=protein_coding;description=YT521-B-like splicing factor, putative;gene_id=AFUB_089320;logic_name=ena	3049
DS499601	825697	826431	ChIP.rep1_peak_482	5.48373	30.9389	28.4506	DS499601	827279	830826	-	ID=gene:AFUB_089330;biotype=protein_coding;description=ARF GTPase activator (Csx2), putative;gene_id=AFUB_089330;logic_name=ena	848
DS499601	901199	901566	ChIP.rep1_peak_484	2.78156	8.66441	6.70757	DS499601	903247	904896	+	ID=gene:AFUB_089570;biotype=protein_coding;description=hexokinase, putative;gene_id=AFUB_089570;logic_name=ena	1681
DS499601	921082	922527	ChIP.rep1_peak_485	7.6502	62.5846	59.7161	DS499601	923587	924663	+	ID=gene:AFUB_089660;biotype=protein_coding;description=DUF636 domain protein;gene_id=AFUB_089660;logic_name=ena	1060
DS499601	958533	958862	ChIP.rep1_peak_486	2.9963	9.83633	7.83695	DS499601	956820	957387	+	ID=gene:AFUB_089820;biotype=protein_coding;description=small nuclear ribonucleoprotein (LSM5), putative;gene_id=AFUB_089820;logic_name=ena	1147
DS499601	959042	961140	ChIP.rep1_peak_487	5.0548	29.738	27.2688	DS499601	962086	963965	+	ID=gene:AFUB_089830;biotype=protein_coding;description=amino acid permease (Gap1), putative;gene_id=AFUB_089830;logic_name=ena	946
DS499601	961400	961869	ChIP.rep1_peak_488	3.23134	11.9588	9.88798	DS499601	962086	963965	+	ID=gene:AFUB_089830;biotype=protein_coding;description=amino acid permease (Gap1), putative;gene_id=AFUB_089830;logic_name=ena	217
DS499601	1099954	1100807	ChIP.rep1_peak_489	4.08372	19.2826	17.0194	DS499601	1099116	1099611	-	ID=gene:AFUB_090310;biotype=protein_coding;description=hypothetical protein;gene_id=AFUB_090310;logic_name=ena	344
DS499601	1236143	1237304	ChIP.rep1_peak_491	8.00546	66.3024	63.3956	DS499601	1233393	1235735	-	ID=gene:AFUB_090800;biotype=protein_coding;description=mitochondrial carrier protein, putative;gene_id=AFUB_090800;logic_name=ena	409
DS499601	1452169	1452907	ChIP.rep1_peak_492	6.38603	58.2191	55.3953	DS499601	1453091	1454523	+	ID=gene:AFUB_091500;biotype=protein_coding;description=stearic acid desaturase (SdeA), putative;gene_id=AFUB_091500;logic_name=ena	184
DS499601	1466324	1466796	ChIP.rep1_peak_493	5.70793	33.276	30.7552	DS499601	1468314	1471664	-	ID=gene:AFUB_091550;biotype=protein_coding;description=mRNA transport regulator (Mtr10), putative;gene_id=AFUB_091550;logic_name=ena	1518
DS499601	1715536	1715789	ChIP.rep1_peak_495	3.47734	13.6067	11.4846	DS499601	1725111	1725960	+	ID=gene:AFUB_092560;biotype=protein_coding;description=hypothetical protein;gene_id=AFUB_092560;logic_name=ena	9322
DS499601	1775613	1776078	ChIP.rep1_peak_498	2.82224	9.72124	7.72588	DS499601	1776306	1778465	+	ID=gene:AFUB_092680;biotype=protein_coding;description=hypothetical protein;gene_id=AFUB_092680;logic_name=ena	228
DS499601	1806704	1808367	ChIP.rep1_peak_499	3.65873	26.2287	23.8209	DS499601	1809741	1810778	-	ID=gene:AFUB_092770;biotype=protein_coding;description=hypothetical protein;gene_id=AFUB_092770;logic_name=ena	1374
DS499601	1814869	1816084	ChIP.rep1_peak_500	5.05567	27.2433	24.8173	DS499601	1813713	1814713	-	ID=gene:AFUB_092790;biotype=protein_coding;description=hypothetical protein;gene_id=AFUB_092790;logic_name=ena	157
DS499602	86416	89579	ChIP.rep1_peak_506	11.7173	127.878	124.539	DS499602	83660	85260	-	ID=gene:AFUB_093160;biotype=protein_coding;description=glycogen synthase kinase (Skp1), putative;gene_id=AFUB_093160;logic_name=ena	1157
DS499602	281291	282164	ChIP.rep1_peak_507	7.5716	58.578	55.7507	DS499602	281799	283357	-	ID=gene:AFUB_093820;biotype=protein_coding;description=conserved hypothetical protein;gene_id=AFUB_093820;logic_name=ena	0
DS499602	345177	345532	ChIP.rep1_peak_508	2.51019	6.80891	4.92998	DS499602	345869	346609	-	ID=gene:AFUB_094030;biotype=protein_coding;description=MFS sugar transporter, putative;gene_id=AFUB_094030;logic_name=ena	337
DS499602	491114	491662	ChIP.rep1_peak_509	6.26443	45.1642	42.4849	DS499602	491895	495230	+	ID=gene:AFUB_094610;biotype=protein_coding;description=sodium P-type ATPase, putative;gene_id=AFUB_094610;logic_name=ena	233
DS499602	496450	496829	ChIP.rep1_peak_510	3.06008	10.9144	8.87763	DS499602	497080	498138	+	ID=gene:AFUB_094630;biotype=protein_coding;description=hypothetical protein;gene_id=AFUB_094630;logic_name=ena	251
DS499602	562585	562990	ChIP.rep1_peak_511	4.88469	27.729	25.2953	DS499602	563156	564330	-	ID=gene:AFUB_094840;biotype=protein_coding;description=conserved hypothetical protein;gene_id=AFUB_094840;logic_name=ena	166
DS499602	573675	574025	ChIP.rep1_peak_513	3.70333	17.485	15.2665	DS499602	574000	574386	+	ID=gene:AFUB_094880;biotype=protein_coding;description=conserved hypothetical protein;gene_id=AFUB_094880;logic_name=ena	0
DS499602	576656	576978	ChIP.rep1_peak_514	3.80195	15.1494	12.9874	DS499602	576687	577671	-	ID=gene:AFUB_094890;biotype=protein_coding;description=conserved hypothetical protein;gene_id=AFUB_094890;logic_name=ena	0
DS499602	577498	578147	ChIP.rep1_peak_515	3.93375	16.8478	14.6442	DS499602	576687	577671	-	ID=gene:AFUB_094890;biotype=protein_coding;description=conserved hypothetical protein;gene_id=AFUB_094890;logic_name=ena	0
DS499602	660486	660933	ChIP.rep1_peak_516	4.28528	21.8284	19.5094	DS499602	658034	659847	-	ID=gene:AFUB_095240;biotype=protein_coding;description=MFS monosaccharide transporter, putative;gene_id=AFUB_095240;logic_name=ena	640
DS499602	765837	766366	ChIP.rep1_peak_517	4.20645	20.2145	17.9304	DS499602	763507	764581	-	ID=gene:AFUB_095620;biotype=protein_coding;description=C2H2 finger domain protein, putative;gene_id=AFUB_095620;logic_name=ena	1257
DS499602	771057	771579	ChIP.rep1_peak_519	3.89053	18.5254	16.2805	DS499602	777867	779931	-	ID=gene:AFUB_095630;biotype=protein_coding;description=ankyrin repeat and BTB/POZ domain protein;gene_id=AFUB_095630;logic_name=ena	6288
DS499602	772931	773433	ChIP.rep1_peak_520	3.04037	10.8172	8.78372	DS499602	777867	779931	-	ID=gene:AFUB_095630;biotype=protein_coding;description=ankyrin repeat and BTB/POZ domain protein;gene_id=AFUB_095630;logic_name=ena	4434
DS499602	848516	849354	ChIP.rep1_peak_521	4.54339	21.6095	19.2952	DS499602	847422	848044	-	ID=gene:AFUB_095920;biotype=protein_coding;description=ubiquitin conjugating enzyme (UbcM), putative;gene_id=AFUB_095920;logic_name=ena	473
DS499602	872114	872751	ChIP.rep1_peak_522	4.5976	22.5232	20.1894	DS499602	868887	871600	+	ID=gene:AFUB_096000;biotype=protein_coding;description=conserved hypothetical protein;gene_id=AFUB_096000;logic_name=ena	515
DS499602	874315	875714	ChIP.rep1_peak_523	6.77682	49.1073	46.3797	DS499602	868887	871600	+	ID=gene:AFUB_096000;biotype=protein_coding;description=conserved hypothetical protein;gene_id=AFUB_096000;logic_name=ena	2716
DS499602	876004	876756	ChIP.rep1_peak_524	5.84414	35.2015	32.6535	DS499602	868887	871600	+	ID=gene:AFUB_096000;biotype=protein_coding;description=conserved hypothetical protein;gene_id=AFUB_096000;logic_name=ena	4405
DS499602	877022	877552	ChIP.rep1_peak_525	3.80553	16.4803	14.2858	DS499602	868887	871600	+	ID=gene:AFUB_096000;biotype=protein_coding;description=conserved hypothetical protein;gene_id=AFUB_096000;logic_name=ena	5423
DS499602	880797	881291	ChIP.rep1_peak_526	4.37272	21.0718	18.7689	DS499602	883676	885144	+	ID=gene:AFUB_096010;biotype=protein_coding;description=hypothetical protein;gene_id=AFUB_096010;logic_name=ena	2385
DS499602	895761	896589	ChIP.rep1_peak_527	5.08518	28.114	25.6724	DS499602	896750	897496	+	ID=gene:AFUB_096050;biotype=protein_coding;description=allergen Asp F3;gene_id=AFUB_096050;logic_name=ena	161
DS499602	912211	912473	ChIP.rep1_peak_528	3.6532	14.9521	12.795	DS499602	909897	911446	+	ID=gene:AFUB_096090;biotype=protein_coding;description=glucokinase GlkA, putative;gene_id=AFUB_096090;logic_name=ena	766
DS499602	912638	913328	ChIP.rep1_peak_529	4.81433	29.376	26.9128	DS499602	913731	915765	+	ID=gene:AFUB_096100;biotype=protein_coding;description=MFS toxin efflux pump, putative;gene_id=AFUB_096100;logic_name=ena	403
DS499602	946444	946773	ChIP.rep1_peak_530	3.02382	12.2794	10.198	DS499602	947169	948069	+	ID=gene:AFUB_096230;biotype=protein_coding;description=SRF-type transcription factor (Umc1), putative;gene_id=AFUB_096230;logic_name=ena	396
DS499602	982831	983732	ChIP.rep1_peak_532	5.22269	31.7818	29.2819	DS499602	979951	981466	+	ID=gene:AFUB_096310;biotype=protein_coding;description=aminotransferase, putative;gene_id=AFUB_096310;logic_name=ena	1366
DS499602	1029077	1030634	ChIP.rep1_peak_533	3.57757	14.8218	12.6679	DS499602	1026011	1027664	+	ID=gene:AFUB_096420;biotype=protein_coding;description=xenobiotic compound monooxygenase, DszA family;gene_id=AFUB_096420;logic_name=ena	1414
DS499602	1083481	1084105	ChIP.rep1_peak_534	5.90849	42.1324	39.492	DS499602	1083903	1085062	+	ID=gene:AFUB_096600;biotype=protein_coding;description=conserved hypothetical protein;gene_id=AFUB_096600;logic_name=ena	0
DS499602	1085444	1086135	ChIP.rep1_peak_535	10.5395	95.1794	92.0353	DS499602	1086515	1087151	+	ID=gene:AFUB_096610;biotype=protein_coding;description=conserved hypothetical protein;gene_id=AFUB_096610;logic_name=ena	380
DS499602	1097320	1098314	ChIP.rep1_peak_536	3.30009	12.5117	10.4226	DS499602	1099583	1101328	+	ID=gene:AFUB_096640;biotype=protein_coding;description=conserved hypothetical protein;gene_id=AFUB_096640;logic_name=ena	1269
DS499602	1158238	1158551	ChIP.rep1_peak_537	3.62787	14.8275	12.6733	DS499602	1158702	1159733	+	ID=gene:AFUB_096790;biotype=protein_coding;description=conserved hypothetical protein;gene_id=AFUB_096790;logic_name=ena	151
DS499602	1351290	1352504	ChIP.rep1_peak_540	5.81005	41.1106	38.4837	DS499602	1352787	1356259	+	ID=gene:AFUB_097510;biotype=protein_coding;description=alpha-1,3-glucanase/mutanase, putative;gene_id=AFUB_097510;logic_name=ena	283
DS499602	1448065	1448481	ChIP.rep1_peak_545	3.1768	11.2761	9.22766	DS499602	1450645	1452261	+	ID=gene:AFUB_097750;biotype=protein_coding;description=hypothetical protein;gene_id=AFUB_097750;logic_name=ena	2164
DS499602	1463112	1463650	ChIP.rep1_peak_546	5.19037	30.8639	28.3766	DS499602	1462239	1462869	+	ID=gene:AFUB_097770;biotype=protein_coding;description=conserved hypothetical protein;gene_id=AFUB_097770;logic_name=ena	244
DS499602	1469084	1469684	ChIP.rep1_peak_549	4.12172	23.2296	20.881	DS499602	1469731	1470543	+	ID=gene:AFUB_097800;biotype=protein_coding;description=hypothetical protein;gene_id=AFUB_097800;logic_name=ena	47
DS499602	1473024	1473424	ChIP.rep1_peak_550	5.4379	42.9413	40.2901	DS499602	1473100	1473546	+	ID=gene:AFUB_097820;biotype=protein_coding;description=hypothetical protein;gene_id=AFUB_097820;logic_name=ena	0
DS499602	1486070	1486395	ChIP.rep1_peak_551	3.72574	17.6112	15.3893	DS499602	1486582	1487051	+	ID=gene:AFUB_097860;biotype=protein_coding;description=hypothetical protein;gene_id=AFUB_097860;logic_name=ena	187
DS499602	1521439	1522312	ChIP.rep1_peak_552	12.5102	118.321	115.034	DS499602	1522129	1524178	+	ID=gene:AFUB_097940;biotype=protein_coding;description=D-lactate dehydrogenase (cytochrome), putative;gene_id=AFUB_097940;logic_name=ena	0
DS499602	1531184	1531589	ChIP.rep1_peak_553	4.48231	24.7868	22.4057	DS499602	1533016	1535244	+	ID=gene:AFUB_097970;biotype=protein_coding;description=conserved hypothetical protein;gene_id=AFUB_097970;logic_name=ena	1427
DS499602	1563055	1563313	ChIP.rep1_peak_556	3.63945	15.6309	13.4562	DS499602	1560761	1562449	-	ID=gene:AFUB_098040;biotype=protein_coding;description=ankyrin repeat protein;gene_id=AFUB_098040;logic_name=ena	607
DS499603	181800	183988	ChIP.rep1_peak_557	7.78556	62.8976	60.0256	DS499603	180051	181007	-	ID=gene:AFUB_098790;biotype=protein_coding;description=hypothetical protein;gene_id=AFUB_098790;logic_name=ena	794
DS499603	213925	214232	ChIP.rep1_peak_558	2.57711	7.70015	5.78298	DS499603	215590	217243	-	ID=gene:AFUB_098910;biotype=protein_coding;description=SAC3/GANP domain protein;gene_id=AFUB_098910;logic_name=ena	1358
DS499603	380604	380895	ChIP.rep1_peak_559	2.69589	8.1027	6.16841	DS499603	378030	379887	-	ID=gene:AFUB_099560;biotype=protein_coding;description=tripeptidyl-peptidase (TppA), putative;gene_id=AFUB_099560;logic_name=ena	718
DS499603	387683	389631	ChIP.rep1_peak_560	17.6484	226.711	219.245	DS499603	386578	387538	-	ID=gene:AFUB_099590;biotype=protein_coding;description=HLH DNA binding domain protein, putative;gene_id=AFUB_099590;logic_name=ena	146
DS499603	400803	402082	ChIP.rep1_peak_561	9.98914	100.461	97.2839	DS499603	401582	402490	-	ID=gene:AFUB_099660;biotype=protein_coding;description=hypothetical protein;gene_id=AFUB_099660;logic_name=ena	0
DS499603	406414	406672	ChIP.rep1_peak_562	2.77599	8.80774	6.84555	DS499603	406920	408921	+	ID=gene:AFUB_099680;biotype=protein_coding;description=GABA permease, putative;gene_id=AFUB_099680;logic_name=ena	248
DS499603	409859	410714	ChIP.rep1_peak_563	4.26919	23.5397	21.1844	DS499603	409110	409977	-	ID=gene:AFUB_099690;biotype=protein_coding;description=GPI anchored protein, putative;gene_id=AFUB_099690;logic_name=ena	0
DS499603	427630	427928	ChIP.rep1_peak_564	3.14853	13.19	11.08	DS499603	425442	427080	+	ID=gene:AFUB_099740;biotype=protein_coding;description=hypothetical protein;gene_id=AFUB_099740;logic_name=ena	551
DS499603	496503	496788	ChIP.rep1_peak_565	3.31369	11.6979	9.63549	DS499603	493699	495309	-	ID=gene:AFUB_100010;biotype=protein_coding;description=mitochondrial cytochrome b2, putative;gene_id=AFUB_100010;logic_name=ena	1195
DS499603	526825	528511	ChIP.rep1_peak_566	13.3512	153.283	149.785	DS499603	524008	526444	+	ID=gene:AFUB_100110;biotype=protein_coding;description=chromatin remodeling complex subunit (Arp5), putative;gene_id=AFUB_100110;logic_name=ena	382
DS499603	653389	656735	ChIP.rep1_peak_567	7.85286	206.936	201.737	DS499603	640232	641918	-	ID=gene:AFUB_100500;biotype=protein_coding;description=MFS alpha-glucoside transporter, putative;gene_id=AFUB_100500;logic_name=ena	11472
DS499604	139005	139835	ChIP.rep1_peak_568	5.47287	28.9591	26.5037	DS499604	140177	141474	+	ID=gene:AFUB_100990;biotype=protein_coding;description=hypothetical protein;gene_id=AFUB_100990;logic_name=ena	342
DS499604	186572	187947	ChIP.rep1_peak_569	13.532	132.589	129.23	DS499604	186946	188264	+	ID=gene:AFUB_101140;biotype=protein_coding;description=monooxygenase, putative;gene_id=AFUB_101140;logic_name=ena	0
DS499604	226646	226926	ChIP.rep1_peak_572	4.44236	18.6057	16.3589	DS499604	227469	228480	-	ID=gene:AFUB_101300;biotype=protein_coding;description=conserved hypothetical protein;gene_id=AFUB_101300;logic_name=ena	543
DS499604	452610	453164	ChIP.rep1_peak_573	4.67536	23.5709	21.2152	DS499604	453414	455484	+	ID=gene:AFUB_102050;biotype=protein_coding;description=MFS myo-inositol transporter, putative;gene_id=AFUB_102050;logic_name=ena	250
DS499604	476304	482145	ChIP.rep1_peak_574	7.87289	207.841	202.628	DS499604	469345	470523	+	ID=gene:AFUB_102100;biotype=protein_coding;description=hypothetical protein;gene_id=AFUB_102100;logic_name=ena	5782
DS499634	34	1312	ChIP.rep1_peak_578	7.13239	170.802	167.067	.	-1	-1	.	.	-1
DS499642	1	1175	ChIP.rep1_peak_579	7.28291	169.187	165.484	.	-1	-1	.	.	-1
DS499643	0	1171	ChIP.rep1_peak_580	8.57701	212.747	207.442	.	-1	-1	.	.	-1
DS499646	0	1136	ChIP.rep1_peak_581	7.33206	178.894	175	.	-1	-1	.	.	-1

## Sheet: ChIP GO
GO enrichment of SomA ChIP targets
id	term	category	ListHits	pval	Enrichment_score	Gene
GO:0034221	fungal-type cell wall chitin biosynthetic process	biological_process	4	6.12399e-06	12	AFUB_029080; AFUB_081930; AFUB_011500; AFUB_081920
GO:0031505	fungal-type cell wall organization	biological_process	6	0.000180265	4.8	AFUB_073440; AFUB_029080; AFUB_020180; AFUB_019400; AFUB_012380; AFUB_081920
GO:0071555	cell wall organization	biological_process	11	0.000260774	3	AFUB_025210; AFUB_015530; AFUB_014990; AFUB_011500; AFUB_078400; AFUB_056560; AFUB_097970; AFUB_083500; AFUB_078410; AFUB_004010; AFUB_044610
GO:0006096	glycolytic process	biological_process	5	0.000353677	5	AFUB_026790; AFUB_009760; AFUB_050490; AFUB_089570; AFUB_096090
GO:0010106	cellular response to iron ion starvation	biological_process	3	0.00112002	6	AFUB_044810; AFUB_022760; AFUB_023720
GO:0007155	cell adhesion	biological_process	4	0.00142229	4.57143	AFUB_035330; AFUB_055140; AFUB_096230; AFUB_031910
GO:0008360	regulation of cell shape	biological_process	4	0.00142229	4.57143	AFUB_078400; AFUB_072800; AFUB_097970; AFUB_083500
GO:0006468	protein phosphorylation	biological_process	6	0.00155658	3.42857	AFUB_038640; AFUB_093160; AFUB_038630; AFUB_072800; AFUB_054020; AFUB_063300
GO:0009408	response to heat	biological_process	3	0.00156519	5.53846	AFUB_088650; AFUB_056560; AFUB_005400
GO:0006094	gluconeogenesis	biological_process	3	0.00360887	4.5	AFUB_026790; AFUB_008170; AFUB_068340
GO:0000329	fungal-type vacuole membrane	cellular_component	13	2.97356e-05	3.31915	AFUB_039490; AFUB_099740; AFUB_023930; AFUB_075060; AFUB_024090; AFUB_020060; AFUB_008990; AFUB_099680; AFUB_069400; AFUB_082340; AFUB_015030; AFUB_055310; AFUB_039200
GO:0005887	integral component of plasma membrane	cellular_component	21	3.06188e-05	2.49505	AFUB_094610; AFUB_073440; AFUB_030220; AFUB_014990; AFUB_095240; AFUB_001570; AFUB_023930; AFUB_019400; AFUB_099680; AFUB_017860; AFUB_010350; AFUB_026350; AFUB_036980; AFUB_069400; AFUB_102050; AFUB_089830; AFUB_009810; AFUB_020930; AFUB_041460; AFUB_066310; AFUB_030910
GO:0005886	plasma membrane	cellular_component	37	0.000620206	1.67232	AFUB_096100; AFUB_094610; AFUB_015530; AFUB_073440; AFUB_029080; AFUB_020180; AFUB_014990; AFUB_081930; AFUB_006820; AFUB_022870; AFUB_019400; AFUB_047510; AFUB_088060; AFUB_089330; AFUB_100500; AFUB_020060; AFUB_073690; AFUB_072800; AFUB_005530; AFUB_096640; AFUB_036630; AFUB_067330; AFUB_021150; AFUB_052310; AFUB_043260; AFUB_036980; AFUB_081920; AFUB_097970; AFUB_083500; AFUB_089830; AFUB_0784…
GO:0030428	cell septum	cellular_component	4	0.0045985	3.55556	AFUB_073440; AFUB_029080; AFUB_081920; AFUB_052690
GO:0071627	integral component of fungal-type vacuolar membrane	cellular_component	4	0.00541118	3.42857	AFUB_005530; AFUB_011350; AFUB_036290; AFUB_044920
GO:0005768	endosome	cellular_component	6	0.00897148	2.52632	AFUB_098040; AFUB_005880; AFUB_033290; AFUB_067330; AFUB_082340; AFUB_089830
GO:0009277	fungal-type cell wall	cellular_component	3	0.0119169	3.27273	AFUB_015530; AFUB_020180; AFUB_052690
GO:0051285	cell cortex of cell tip	cellular_component	3	0.0162196	3	AFUB_073440; AFUB_019620; AFUB_007300
GO:0005618	cell wall	cellular_component	4	0.0218712	2.46154	AFUB_004590; AFUB_097970; AFUB_083500; AFUB_078410
GO:0031225	anchored component of membrane	cellular_component	4	0.0241721	2.4	AFUB_015530; AFUB_020180; AFUB_047510; AFUB_078410
GO:0004563	beta-N-acetylhexosaminidase activity	molecular_function	3	1.42784e-05	14.4	AFUB_082480; AFUB_097970; AFUB_083500
GO:0005215	transporter activity	molecular_function	5	0.0168891	2.4	AFUB_022870; AFUB_005530; AFUB_036290; AFUB_015030; AFUB_044920
GO:0004674	protein serine/threonine kinase activity	molecular_function	8	0.017013	2.02105	AFUB_038640; AFUB_028770; AFUB_007300; AFUB_093160; AFUB_038630; AFUB_072800; AFUB_054020; AFUB_053500
GO:0044822	poly(A) RNA binding	molecular_function	4	0.0266235	2.34146	AFUB_025110; AFUB_004340; AFUB_020090; AFUB_071490
GO:0005351	sugar:proton symporter activity	molecular_function	4	0.0292279	2.28571	AFUB_030220; AFUB_095240; AFUB_023930; AFUB_102050
GO:0004672	protein kinase activity	molecular_function	3	0.0308357	2.48276	AFUB_038640; AFUB_093160; AFUB_038630
GO:0008565	protein transporter activity	molecular_function	3	0.0308357	2.48276	AFUB_056560; AFUB_020910; AFUB_091550
GO:0003676	nucleic acid binding	molecular_function	5	0.0326988	2.06897	AFUB_095620; AFUB_001820; AFUB_043680; AFUB_066180; AFUB_031910
GO:0005355	glucose transmembrane transporter activity	molecular_function	4	0.0412218	2.08696	AFUB_030220; AFUB_095240; AFUB_023930; AFUB_102050
GO:0003677	DNA binding	molecular_function	18	0.0658936	1.37143	AFUB_003450; AFUB_041060; AFUB_029080; AFUB_051950; AFUB_041100; AFUB_067240; AFUB_051340; AFUB_046410; AFUB_058740; AFUB_008080; AFUB_015960; AFUB_096230; AFUB_044670; AFUB_023920; AFUB_027530; AFUB_067230; AFUB_004210; AFUB_083430
